# Supplementary material for: Comparative biochemical analysis of three members of the Schistosoma mansoni TAL family: Differences in ion and drug binding properties
Source: Biochimie. 2015 Jan;108:40–7. doi: 10.1016/j.biochi.2014.10.015 (PMC4300400; doi:10.1016/j.biochi.2014.10.015)
Supplement: Supplementary file 1 [file mmc1.zip]

Archive with 1 entries (1 files):
- SmTAL1-2Ca-mini.pdb
