# Supplementary material for: Comparative biochemical analysis of three members of the Schistosoma mansoni TAL family: Differences in ion and drug binding properties
Source: Biochimie. 2015 Jan;108:40–7. doi: 10.1016/j.biochi.2014.10.015 (PMC4300400; doi:10.1016/j.biochi.2014.10.015)
Supplement: Supplementary file 1 [file mmc1.zip › SmTAL1-2Ca-mini.pdb]

REMARK YASARA *************************************************************
REMARK YASARA *                                                           *
REMARK YASARA *                     Y  A  S  A  R  A                      *
REMARK YASARA *                                                           *
REMARK YASARA *   Yet Another Scientific Artificial Reality Application   *
REMARK YASARA *                                                           *
REMARK YASARA *            MOLECULE STRUCTURE FILE, PDB FORMAT            *
REMARK YASARA *                                                           *
REMARK YASARA * Just use YASARA every day to make your questions go away! *
REMARK YASARA *                                                           *
REMARK YASARA *                      www.YASARA.org                       *
REMARK YASARA *                                                           *
REMARK YASARA *************************************************************
REMARK YASARA
REMARK YASARA Original filename: SmTAL1-2Ca-mini.pdb
REMARK YASARA Written on:        Fri Jul 25 12:19:59 2014
REMARK YASARA Number of objects: 1
REMARK YASARA Number of atoms:   3157
REMARK YASARA Please address questions or suggestions to: Eliza@yasara.org
REMARK YASARA
SEQRES   1    190  MET ALA THR GLU THR LYS LEU SER GLN MET GLU GLU PHE 
SEQRES   2    190  ILE ARG ALA PHE LEU GLU ILE ASP ALA ASP SER ASN GLU 
SEQRES   3    190  MET ILE ASP LYS GLN GLU LEU ILE LYS TYR CYS GLN LYS 
SEQRES   4    190  TYR ARG LEU ASP MET LYS LEU ILE ASP PRO TRP ILE ALA 
SEQRES   5    190  ARG PHE ASP THR ASP LYS ASP ASN LYS ILE SER ILE GLU 
SEQRES   6    190  GLU PHE CYS ARG GLY PHE GLY LEU LYS VAL SER GLU ILE 
SEQRES   7    190  ARG ARG GLU LYS ASP GLU LEU LYS LYS GLU ARG ASP GLY 
SEQRES   8    190  LYS PHE PRO LYS LEU PRO PRO ASN ILE GLU ILE ILE ALA 
SEQRES   9    190  ALA THR MET SER LYS THR LYS GLN TYR GLU ILE CYS CYS 
SEQRES  10    190  GLN PHE LYS GLU TYR VAL ASP ASN THR SER ARG THR GLY 
SEQRES  11    190  ASN ASP MET ARG GLU VAL ALA ASN LYS MET LYS SER LEU 
SEQRES  12    190  LEU ASP ASN THR TYR GLY ARG VAL TRP GLN VAL VAL LEU 
SEQRES  13    190  LEU THR GLY SER TYR TRP MET ASN PHE SER HIS GLU PRO 
SEQRES  14    190  PHE LEU SER ILE GLN PHE LYS TYR ASN ASN TYR VAL CYS 
SEQRES  15    190  LEU ALA TRP ARG THR PRO SER GLN 
HETATM    1 CA    CA A 179       0.965   4.631  11.051  1.00  0.00          CA
HETATM    2 CA    CA A 192      -0.832  10.022   1.600  1.00  0.00          CA
TER       3       CA A 192
ATOM      4  N   MET     1     -11.269 -10.115 -12.664  1.00  0.00           N
ATOM      5 1H   MET     1     -10.888 -10.914 -12.177  1.00  0.00           H
ATOM      6 2H   MET     1     -12.277 -10.139 -12.602  1.00  0.00           H
ATOM      7 3H   MET     1     -10.928  -9.268 -12.230  1.00  0.00           H
ATOM      8  CA  MET     1     -10.852 -10.150 -14.089  1.00  0.00           C
ATOM      9  HA  MET     1      -9.765 -10.183 -14.117  1.00  0.00           H
ATOM     10  C   MET     1     -11.261  -8.862 -14.774  1.00  0.00           C
ATOM     11  O   MET     1     -10.465  -7.932 -14.765  1.00  0.00           O
ATOM     12  CB  MET     1     -11.394 -11.391 -14.800  1.00  0.00           C
ATOM     13 1HB  MET     1     -12.476 -11.437 -14.668  1.00  0.00           H
ATOM     14 2HB  MET     1     -11.178 -11.299 -15.863  1.00  0.00           H
ATOM     15  CG  MET     1     -10.785 -12.694 -14.300  1.00  0.00           C
ATOM     16 1HG  MET     1     -11.039 -12.823 -13.248  1.00  0.00           H
ATOM     17 2HG  MET     1     -11.207 -13.528 -14.863  1.00  0.00           H
ATOM     18  SD  MET     1      -8.984 -12.713 -14.465  1.00  0.00           S
ATOM     19  CE  MET     1      -8.725 -12.897 -16.250  1.00  0.00           C
ATOM     20 1HE  MET     1      -7.656 -12.940 -16.463  1.00  0.00           H
ATOM     21 2HE  MET     1      -9.157 -12.048 -16.781  1.00  0.00           H
ATOM     22 3HE  MET     1      -9.197 -13.817 -16.598  1.00  0.00           H
ATOM     23  N   ALA     2     -12.480  -8.727 -15.288  1.00  0.00           N
ATOM     24  H   ALA     2     -13.113  -9.522 -15.364  1.00  0.00           H
ATOM     25  CA  ALA     2     -12.955  -7.414 -15.726  1.00  0.00           C
ATOM     26  HA  ALA     2     -12.251  -6.998 -16.447  1.00  0.00           H
ATOM     27  C   ALA     2     -13.001  -6.496 -14.503  1.00  0.00           C
ATOM     28  O   ALA     2     -12.570  -5.341 -14.542  1.00  0.00           O
ATOM     29  CB  ALA     2     -14.339  -7.534 -16.375  1.00  0.00           C
ATOM     30 1HB  ALA     2     -14.281  -8.193 -17.241  1.00  0.00           H
ATOM     31 2HB  ALA     2     -14.667  -6.550 -16.710  1.00  0.00           H
ATOM     32 3HB  ALA     2     -15.062  -7.934 -15.663  1.00  0.00           H
ATOM     33  N   THR     3     -13.451  -7.056 -13.391  1.00  0.00           N
ATOM     34  H   THR     3     -13.826  -7.999 -13.422  1.00  0.00           H
ATOM     35  CA  THR     3     -13.394  -6.386 -12.098  1.00  0.00           C
ATOM     36  HA  THR     3     -13.815  -5.385 -12.186  1.00  0.00           H
ATOM     37  C   THR     3     -11.931  -6.303 -11.663  1.00  0.00           C
ATOM     38  O   THR     3     -11.227  -7.315 -11.665  1.00  0.00           O
ATOM     39  CB  THR     3     -14.209  -7.206 -11.076  1.00  0.00           C
ATOM     40  HB  THR     3     -13.718  -8.166 -10.906  1.00  0.00           H
ATOM     41  OG1 THR     3     -15.511  -7.436 -11.621  1.00  0.00           O
ATOM     42  HG1 THR     3     -15.924  -8.158 -11.129  1.00  0.00           H
ATOM     43  CG2 THR     3     -14.390  -6.489  -9.773  1.00  0.00           C
ATOM     44 1HG2 THR     3     -14.908  -7.139  -9.071  1.00  0.00           H
ATOM     45 2HG2 THR     3     -14.975  -5.584  -9.925  1.00  0.00           H
ATOM     46 3HG2 THR     3     -13.421  -6.229  -9.355  1.00  0.00           H
ATOM     47  N   GLU     4     -11.453  -5.115 -11.321  1.00  0.00           N
ATOM     48  H   GLU     4     -12.061  -4.294 -11.359  1.00  0.00           H
ATOM     49  CA  GLU     4     -10.056  -4.930 -10.914  1.00  0.00           C
ATOM     50  HA  GLU     4      -9.402  -5.465 -11.604  1.00  0.00           H
ATOM     51  C   GLU     4      -9.801  -5.464  -9.503  1.00  0.00           C
ATOM     52  O   GLU     4      -8.760  -6.059  -9.220  1.00  0.00           O
ATOM     53  CB  GLU     4      -9.717  -3.440 -10.962  1.00  0.00           C
ATOM     54 1HB  GLU     4     -10.476  -2.899 -10.408  1.00  0.00           H
ATOM     55 2HB  GLU     4      -8.760  -3.277 -10.474  1.00  0.00           H
ATOM     56  CG  GLU     4      -9.654  -2.874 -12.368  1.00  0.00           C
ATOM     57 1HG  GLU     4      -8.926  -3.449 -12.940  1.00  0.00           H
ATOM     58 2HG  GLU     4     -10.632  -2.981 -12.840  1.00  0.00           H
ATOM     59  CD  GLU     4      -9.256  -1.407 -12.393  1.00  0.00           C
ATOM     60  OE1 GLU     4      -9.922  -0.570 -11.739  1.00  0.00           O
ATOM     61  OE2 GLU     4      -8.290  -1.057 -13.115  1.00  0.00           O
ATOM     62  N   THR     5     -10.767  -5.269  -8.618  1.00  0.00           N
ATOM     63  H   THR     5     -11.571  -4.702  -8.875  1.00  0.00           H
ATOM     64  CA  THR     5     -10.703  -5.775  -7.247  1.00  0.00           C
ATOM     65  HA  THR     5      -9.860  -6.457  -7.143  1.00  0.00           H
ATOM     66  C   THR     5     -11.984  -6.519  -6.878  1.00  0.00           C
ATOM     67  O   THR     5     -13.062  -5.931  -6.847  1.00  0.00           O
ATOM     68  CB  THR     5     -10.512  -4.598  -6.264  1.00  0.00           C
ATOM     69  HB  THR     5     -11.381  -3.942  -6.309  1.00  0.00           H
ATOM     70  OG1 THR     5      -9.344  -3.858  -6.636  1.00  0.00           O
ATOM     71  HG1 THR     5      -9.449  -3.602  -7.557  1.00  0.00           H
ATOM     72  CG2 THR     5     -10.319  -5.063  -4.852  1.00  0.00           C
ATOM     73 1HG2 THR     5     -10.133  -4.201  -4.218  1.00  0.00           H
ATOM     74 2HG2 THR     5      -9.471  -5.743  -4.797  1.00  0.00           H
ATOM     75 3HG2 THR     5     -11.218  -5.558  -4.497  1.00  0.00           H
ATOM     76  N   LYS     6     -11.883  -7.810  -6.605  1.00  0.00           N
ATOM     77  H   LYS     6     -10.968  -8.259  -6.680  1.00  0.00           H
ATOM     78  CA  LYS     6     -13.021  -8.605  -6.135  1.00  0.00           C
ATOM     79  HA  LYS     6     -13.883  -8.458  -6.787  1.00  0.00           H
ATOM     80  C   LYS     6     -13.359  -8.155  -4.722  1.00  0.00           C
ATOM     81  O   LYS     6     -12.478  -7.661  -4.020  1.00  0.00           O
ATOM     82  CB  LYS     6     -12.653 -10.091  -6.076  1.00  0.00           C
ATOM     83 1HB  LYS     6     -11.821 -10.199  -5.382  1.00  0.00           H
ATOM     84 2HB  LYS     6     -13.506 -10.638  -5.671  1.00  0.00           H
ATOM     85  CG  LYS     6     -12.274 -10.729  -7.411  1.00  0.00           C
ATOM     86 1HG  LYS     6     -13.076 -10.545  -8.126  1.00  0.00           H
ATOM     87 2HG  LYS     6     -11.357 -10.277  -7.790  1.00  0.00           H
ATOM     88  CD  LYS     6     -12.068 -12.245  -7.279  1.00  0.00           C
ATOM     89 1HD  LYS     6     -12.949 -12.677  -6.803  1.00  0.00           H
ATOM     90 2HD  LYS     6     -11.973 -12.672  -8.278  1.00  0.00           H
ATOM     91  CE  LYS     6     -10.822 -12.608  -6.465  1.00  0.00           C
ATOM     92 1HE  LYS     6      -9.946 -12.168  -6.950  1.00  0.00           H
ATOM     93 2HE  LYS     6     -10.914 -12.184  -5.465  1.00  0.00           H
ATOM     94  NZ  LYS     6     -10.611 -14.083  -6.325  1.00  0.00           N
ATOM     95 1HZ  LYS     6      -9.787 -14.265  -5.764  1.00  0.00           H
ATOM     96 2HZ  LYS     6     -10.470 -14.506  -7.235  1.00  0.00           H
ATOM     97 3HZ  LYS     6     -11.415 -14.507  -5.878  1.00  0.00           H
ATOM     98  N   LEU     7     -14.572  -8.405  -4.252  1.00  0.00           N
ATOM     99  H   LEU     7     -15.263  -8.841  -4.850  1.00  0.00           H
ATOM    100  CA  LEU     7     -14.919  -8.069  -2.864  1.00  0.00           C
ATOM    101  HA  LEU     7     -14.786  -6.996  -2.722  1.00  0.00           H
ATOM    102  C   LEU     7     -13.995  -8.778  -1.875  1.00  0.00           C
ATOM    103  O   LEU     7     -13.543  -8.174  -0.912  1.00  0.00           O
ATOM    104  CB  LEU     7     -16.381  -8.431  -2.571  1.00  0.00           C
ATOM    105 1HB  LEU     7     -17.012  -7.856  -3.250  1.00  0.00           H
ATOM    106 2HB  LEU     7     -16.518  -9.486  -2.809  1.00  0.00           H
ATOM    107  CG  LEU     7     -16.897  -8.225  -1.133  1.00  0.00           C
ATOM    108  HG  LEU     7     -16.345  -8.893  -0.472  1.00  0.00           H
ATOM    109  CD1 LEU     7     -16.742  -6.805  -0.600  1.00  0.00           C
ATOM    110 1HD1 LEU     7     -17.116  -6.756   0.423  1.00  0.00           H
ATOM    111 2HD1 LEU     7     -17.309  -6.110  -1.217  1.00  0.00           H
ATOM    112 3HD1 LEU     7     -15.692  -6.516  -0.595  1.00  0.00           H
ATOM    113  CD2 LEU     7     -18.367  -8.616  -1.078  1.00  0.00           C
ATOM    114 1HD2 LEU     7     -18.729  -8.539  -0.052  1.00  0.00           H
ATOM    115 2HD2 LEU     7     -18.487  -9.646  -1.411  1.00  0.00           H
ATOM    116 3HD2 LEU     7     -18.959  -7.959  -1.717  1.00  0.00           H
ATOM    117  N   SER     8     -13.643 -10.024  -2.142  1.00  0.00           N
ATOM    118  H   SER     8     -14.022 -10.491  -2.965  1.00  0.00           H
ATOM    119  CA  SER     8     -12.735 -10.780  -1.279  1.00  0.00           C
ATOM    120  HA  SER     8     -13.159 -10.836  -0.275  1.00  0.00           H
ATOM    121  C   SER     8     -11.355 -10.143  -1.171  1.00  0.00           C
ATOM    122  O   SER     8     -10.714 -10.182  -0.120  1.00  0.00           O
ATOM    123  CB  SER     8     -12.595 -12.191  -1.851  1.00  0.00           C
ATOM    124 1HB  SER     8     -11.889 -12.767  -1.252  1.00  0.00           H
ATOM    125 2HB  SER     8     -13.571 -12.679  -1.819  1.00  0.00           H
ATOM    126  OG  SER     8     -12.163 -12.134  -3.202  1.00  0.00           O
ATOM    127  HG  SER     8     -12.512 -12.920  -3.659  1.00  0.00           H
ATOM    128  N   GLN     9     -10.909  -9.519  -2.250  1.00  0.00           N
ATOM    129  H   GLN     9     -11.490  -9.491  -3.073  1.00  0.00           H
ATOM    130  CA  GLN     9      -9.612  -8.853  -2.273  1.00  0.00           C
ATOM    131  HA  GLN     9      -8.877  -9.474  -1.757  1.00  0.00           H
ATOM    132  C   GLN     9      -9.739  -7.535  -1.519  1.00  0.00           C
ATOM    133  O   GLN     9      -8.879  -7.201  -0.727  1.00  0.00           O
ATOM    134  CB  GLN     9      -9.155  -8.631  -3.718  1.00  0.00           C
ATOM    135 1HB  GLN     9      -9.918  -8.053  -4.237  1.00  0.00           H
ATOM    136 2HB  GLN     9      -8.227  -8.057  -3.715  1.00  0.00           H
ATOM    137  CG  GLN     9      -8.921  -9.936  -4.479  1.00  0.00           C
ATOM    138 1HG  GLN     9      -8.086 -10.466  -4.029  1.00  0.00           H
ATOM    139 2HG  GLN     9      -9.807 -10.566  -4.391  1.00  0.00           H
ATOM    140  CD  GLN     9      -8.640  -9.732  -5.948  1.00  0.00           C
ATOM    141  OE1 GLN     9      -9.342  -8.996  -6.619  1.00  0.00           O
ATOM    142  NE2 GLN     9      -7.647 -10.394  -6.471  1.00  0.00           N
ATOM    143 1HE2 GLN     9      -7.484 -10.323  -7.463  1.00  0.00           H
ATOM    144 2HE2 GLN     9      -7.044 -10.960  -5.886  1.00  0.00           H
ATOM    145  N   MET    10     -10.841  -6.818  -1.685  1.00  0.00           N
ATOM    146  H   MET    10     -11.555  -7.129  -2.337  1.00  0.00           H
ATOM    147  CA  MET    10     -11.041  -5.568  -0.943  1.00  0.00           C
ATOM    148  HA  MET    10     -10.192  -4.913  -1.137  1.00  0.00           H
ATOM    149  C   MET    10     -11.091  -5.845   0.559  1.00  0.00           C
ATOM    150  O   MET    10     -10.527  -5.110   1.368  1.00  0.00           O
ATOM    151  CB  MET    10     -12.328  -4.869  -1.408  1.00  0.00           C
ATOM    152 1HB  MET    10     -12.284  -4.749  -2.490  1.00  0.00           H
ATOM    153 2HB  MET    10     -13.181  -5.505  -1.171  1.00  0.00           H
ATOM    154  CG  MET    10     -12.563  -3.498  -0.779  1.00  0.00           C
ATOM    155 1HG  MET    10     -13.511  -3.100  -1.143  1.00  0.00           H
ATOM    156 2HG  MET    10     -12.635  -3.619   0.302  1.00  0.00           H
ATOM    157  SD  MET    10     -11.249  -2.303  -1.135  1.00  0.00           S
ATOM    158  CE  MET    10     -11.593  -1.794  -2.836  1.00  0.00           C
ATOM    159 1HE  MET    10     -10.818  -1.106  -3.177  1.00  0.00           H
ATOM    160 2HE  MET    10     -12.558  -1.292  -2.880  1.00  0.00           H
ATOM    161 3HE  MET    10     -11.613  -2.665  -3.490  1.00  0.00           H
ATOM    162  N   GLU    11     -11.717  -6.950   0.938  1.00  0.00           N
ATOM    163  H   GLU    11     -12.194  -7.522   0.243  1.00  0.00           H
ATOM    164  CA  GLU    11     -11.750  -7.362   2.339  1.00  0.00           C
ATOM    165  HA  GLU    11     -12.156  -6.542   2.934  1.00  0.00           H
ATOM    166  C   GLU    11     -10.342  -7.646   2.854  1.00  0.00           C
ATOM    167  O   GLU    11     -10.003  -7.233   3.963  1.00  0.00           O
ATOM    168  CB  GLU    11     -12.641  -8.596   2.519  1.00  0.00           C
ATOM    169 1HB  GLU    11     -12.354  -9.342   1.779  1.00  0.00           H
ATOM    170 2HB  GLU    11     -12.470  -9.008   3.515  1.00  0.00           H
ATOM    171  CG  GLU    11     -14.128  -8.285   2.377  1.00  0.00           C
ATOM    172 1HG  GLU    11     -14.400  -7.558   3.145  1.00  0.00           H
ATOM    173 2HG  GLU    11     -14.315  -7.825   1.408  1.00  0.00           H
ATOM    174  CD  GLU    11     -15.030  -9.502   2.520  1.00  0.00           C
ATOM    175  OE1 GLU    11     -14.594 -10.660   2.336  1.00  0.00           O
ATOM    176  OE2 GLU    11     -16.221  -9.301   2.859  1.00  0.00           O
ATOM    177  N   GLU    12      -9.493  -8.281   2.055  1.00  0.00           N
ATOM    178  H   GLU    12      -9.798  -8.599   1.141  1.00  0.00           H
ATOM    179  CA  GLU    12      -8.102  -8.504   2.457  1.00  0.00           C
ATOM    180  HA  GLU    12      -8.082  -9.019   3.417  1.00  0.00           H
ATOM    181  C   GLU    12      -7.329  -7.208   2.612  1.00  0.00           C
ATOM    182  O   GLU    12      -6.460  -7.118   3.478  1.00  0.00           O
ATOM    183  CB  GLU    12      -7.316  -9.327   1.439  1.00  0.00           C
ATOM    184 1HB  GLU    12      -7.498  -8.934   0.440  1.00  0.00           H
ATOM    185 2HB  GLU    12      -6.257  -9.192   1.666  1.00  0.00           H
ATOM    186  CG  GLU    12      -7.598 -10.804   1.448  1.00  0.00           C
ATOM    187 1HG  GLU    12      -7.418 -11.198   2.451  1.00  0.00           H
ATOM    188 2HG  GLU    12      -8.643 -10.963   1.191  1.00  0.00           H
ATOM    189  CD  GLU    12      -6.728 -11.549   0.452  1.00  0.00           C
ATOM    190  OE1 GLU    12      -5.689 -11.018  -0.002  1.00  0.00           O
ATOM    191  OE2 GLU    12      -7.094 -12.682   0.071  1.00  0.00           O
ATOM    192  N   PHE    13      -7.610  -6.203   1.796  1.00  0.00           N
ATOM    193  H   PHE    13      -8.337  -6.303   1.089  1.00  0.00           H
ATOM    194  CA  PHE    13      -6.837  -4.965   1.876  1.00  0.00           C
ATOM    195  HA  PHE    13      -5.776  -5.212   1.831  1.00  0.00           H
ATOM    196  C   PHE    13      -7.135  -4.300   3.207  1.00  0.00           C
ATOM    197  O   PHE    13      -6.249  -3.773   3.866  1.00  0.00           O
ATOM    198  CB  PHE    13      -7.186  -3.957   0.775  1.00  0.00           C
ATOM    199 1HB  PHE    13      -8.217  -3.629   0.921  1.00  0.00           H
ATOM    200 2HB  PHE    13      -6.539  -3.086   0.889  1.00  0.00           H
ATOM    201  CG  PHE    13      -7.066  -4.467  -0.643  1.00  0.00           C
ATOM    202  CD1 PHE    13      -6.376  -5.646  -1.002  1.00  0.00           C
ATOM    203  HD1 PHE    13      -5.853  -6.230  -0.263  1.00  0.00           H
ATOM    204  CD2 PHE    13      -7.692  -3.722  -1.654  1.00  0.00           C
ATOM    205  HD2 PHE    13      -8.232  -2.824  -1.397  1.00  0.00           H
ATOM    206  CE1 PHE    13      -6.383  -6.104  -2.348  1.00  0.00           C
ATOM    207  HE1 PHE    13      -5.897  -7.031  -2.604  1.00  0.00           H
ATOM    208  CE2 PHE    13      -7.641  -4.125  -2.997  1.00  0.00           C
ATOM    209  HE2 PHE    13      -8.093  -3.512  -3.759  1.00  0.00           H
ATOM    210  CZ  PHE    13      -7.014  -5.333  -3.343  1.00  0.00           C
ATOM    211  HZ  PHE    13      -7.010  -5.656  -4.368  1.00  0.00           H
ATOM    212  N   ILE    14      -8.390  -4.336   3.622  1.00  0.00           N
ATOM    213  H   ILE    14      -9.096  -4.783   3.043  1.00  0.00           H
ATOM    214  CA  ILE    14      -8.790  -3.684   4.867  1.00  0.00           C
ATOM    215  HA  ILE    14      -8.326  -2.698   4.910  1.00  0.00           H
ATOM    216  C   ILE    14      -8.259  -4.492   6.052  1.00  0.00           C
ATOM    217  O   ILE    14      -7.748  -3.925   7.017  1.00  0.00           O
ATOM    218  CB  ILE    14     -10.331  -3.485   4.906  1.00  0.00           C
ATOM    219  HB  ILE    14     -10.807  -4.459   4.800  1.00  0.00           H
ATOM    220  CG1 ILE    14     -10.766  -2.583   3.728  1.00  0.00           C
ATOM    221 1HG1 ILE    14     -10.479  -1.555   3.951  1.00  0.00           H
ATOM    222 2HG1 ILE    14     -10.241  -2.879   2.823  1.00  0.00           H
ATOM    223  CG2 ILE    14     -10.771  -2.845   6.246  1.00  0.00           C
ATOM    224 1HG2 ILE    14     -11.851  -2.708   6.264  1.00  0.00           H
ATOM    225 2HG2 ILE    14     -10.287  -1.875   6.380  1.00  0.00           H
ATOM    226 3HG2 ILE    14     -10.496  -3.491   7.082  1.00  0.00           H
ATOM    227  CD1 ILE    14     -12.255  -2.615   3.398  1.00  0.00           C
ATOM    228 1HD1 ILE    14     -12.449  -1.960   2.551  1.00  0.00           H
ATOM    229 2HD1 ILE    14     -12.843  -2.276   4.249  1.00  0.00           H
ATOM    230 3HD1 ILE    14     -12.547  -3.631   3.132  1.00  0.00           H
ATOM    231  N   ARG    15      -8.274  -5.817   5.965  1.00  0.00           N
ATOM    232  H   ARG    15      -8.680  -6.263   5.145  1.00  0.00           H
ATOM    233  CA  ARG    15      -7.692  -6.644   7.033  1.00  0.00           C
ATOM    234  HA  ARG    15      -8.158  -6.385   7.985  1.00  0.00           H
ATOM    235  C   ARG    15      -6.200  -6.389   7.165  1.00  0.00           C
ATOM    236  O   ARG    15      -5.678  -6.298   8.275  1.00  0.00           O
ATOM    237  CB  ARG    15      -7.875  -8.137   6.753  1.00  0.00           C
ATOM    238 1HB  ARG    15      -7.483  -8.343   5.756  1.00  0.00           H
ATOM    239 2HB  ARG    15      -7.278  -8.698   7.473  1.00  0.00           H
ATOM    240  CG  ARG    15      -9.298  -8.650   6.828  1.00  0.00           C
ATOM    241 1HG  ARG    15      -9.630  -8.691   7.869  1.00  0.00           H
ATOM    242 2HG  ARG    15      -9.954  -7.988   6.275  1.00  0.00           H
ATOM    243  CD  ARG    15      -9.353 -10.033   6.205  1.00  0.00           C
ATOM    244 1HD  ARG    15      -8.868  -9.997   5.227  1.00  0.00           H
ATOM    245 2HD  ARG    15      -8.803 -10.730   6.839  1.00  0.00           H
ATOM    246  NE  ARG    15     -10.729 -10.510   6.022  1.00  0.00           N
ATOM    247  HE  ARG    15     -11.479  -9.871   6.264  1.00  0.00           H
ATOM    248  CZ  ARG    15     -11.088 -11.699   5.559  1.00  0.00           C
ATOM    249  NH1 ARG    15     -10.241 -12.638   5.238  1.00  0.00           N
ATOM    250 1HH1 ARG    15      -9.249 -12.483   5.319  1.00  0.00           H
ATOM    251 2HH1 ARG    15     -10.594 -13.536   4.913  1.00  0.00           H
ATOM    252  NH2 ARG    15     -12.354 -11.960   5.422  1.00  0.00           N
ATOM    253 1HH2 ARG    15     -13.043 -11.258   5.644  1.00  0.00           H
ATOM    254 2HH2 ARG    15     -12.637 -12.881   5.108  1.00  0.00           H
ATOM    255  N   ALA    16      -5.510  -6.259   6.042  1.00  0.00           N
ATOM    256  H   ALA    16      -5.975  -6.372   5.145  1.00  0.00           H
ATOM    257  CA  ALA    16      -4.081  -5.988   6.071  1.00  0.00           C
ATOM    258  HA  ALA    16      -3.600  -6.723   6.719  1.00  0.00           H
ATOM    259  C   ALA    16      -3.849  -4.603   6.657  1.00  0.00           C
ATOM    260  O   ALA    16      -2.924  -4.387   7.426  1.00  0.00           O
ATOM    261  CB  ALA    16      -3.492  -6.076   4.661  1.00  0.00           C
ATOM    262 1HB  ALA    16      -3.657  -7.071   4.253  1.00  0.00           H
ATOM    263 2HB  ALA    16      -2.420  -5.889   4.707  1.00  0.00           H
ATOM    264 3HB  ALA    16      -3.963  -5.341   4.010  1.00  0.00           H
ATOM    265  N   PHE    17      -4.707  -3.658   6.311  1.00  0.00           N
ATOM    266  H   PHE    17      -5.474  -3.870   5.680  1.00  0.00           H
ATOM    267  CA  PHE    17      -4.534  -2.289   6.772  1.00  0.00           C
ATOM    268  HA  PHE    17      -3.556  -1.947   6.444  1.00  0.00           H
ATOM    269  C   PHE    17      -4.574  -2.230   8.289  1.00  0.00           C
ATOM    270  O   PHE    17      -3.738  -1.587   8.908  1.00  0.00           O
ATOM    271  CB  PHE    17      -5.606  -1.375   6.179  1.00  0.00           C
ATOM    272 1HB  PHE    17      -5.734  -1.628   5.128  1.00  0.00           H
ATOM    273 2HB  PHE    17      -6.555  -1.540   6.693  1.00  0.00           H
ATOM    274  CG  PHE    17      -5.245   0.072   6.248  1.00  0.00           C
ATOM    275  CD1 PHE    17      -4.759   0.714   5.105  1.00  0.00           C
ATOM    276  HD1 PHE    17      -4.703   0.177   4.174  1.00  0.00           H
ATOM    277  CD2 PHE    17      -5.333   0.788   7.452  1.00  0.00           C
ATOM    278  HD2 PHE    17      -5.721   0.310   8.339  1.00  0.00           H
ATOM    279  CE1 PHE    17      -4.317   2.049   5.160  1.00  0.00           C
ATOM    280  HE1 PHE    17      -3.917   2.525   4.279  1.00  0.00           H
ATOM    281  CE2 PHE    17      -4.901   2.129   7.518  1.00  0.00           C
ATOM    282  HE2 PHE    17      -4.950   2.660   8.451  1.00  0.00           H
ATOM    283  CZ  PHE    17      -4.405   2.760   6.360  1.00  0.00           C
ATOM    284  HZ  PHE    17      -4.097   3.787   6.387  1.00  0.00           H
ATOM    285  N   LEU    18      -5.487  -2.973   8.895  1.00  0.00           N
ATOM    286  H   LEU    18      -6.128  -3.526   8.333  1.00  0.00           H
ATOM    287  CA  LEU    18      -5.613  -3.013  10.352  1.00  0.00           C
ATOM    288  HA  LEU    18      -5.725  -1.993  10.719  1.00  0.00           H
ATOM    289  C   LEU    18      -4.389  -3.586  11.058  1.00  0.00           C
ATOM    290  O   LEU    18      -4.173  -3.313  12.237  1.00  0.00           O
ATOM    291  CB  LEU    18      -6.860  -3.817  10.740  1.00  0.00           C
ATOM    292 1HB  LEU    18      -6.806  -4.783  10.239  1.00  0.00           H
ATOM    293 2HB  LEU    18      -6.833  -3.997  11.815  1.00  0.00           H
ATOM    294  CG  LEU    18      -8.211  -3.164  10.405  1.00  0.00           C
ATOM    295  HG  LEU    18      -8.204  -2.848   9.364  1.00  0.00           H
ATOM    296  CD1 LEU    18      -9.341  -4.170  10.583  1.00  0.00           C
ATOM    297 1HD1 LEU    18     -10.289  -3.711  10.302  1.00  0.00           H
ATOM    298 2HD1 LEU    18      -9.392  -4.503  11.620  1.00  0.00           H
ATOM    299 3HD1 LEU    18      -9.169  -5.030   9.936  1.00  0.00           H
ATOM    300  CD2 LEU    18      -8.468  -1.937  11.277  1.00  0.00           C
ATOM    301 1HD2 LEU    18      -9.443  -1.518  11.041  1.00  0.00           H
ATOM    302 2HD2 LEU    18      -7.715  -1.174  11.081  1.00  0.00           H
ATOM    303 3HD2 LEU    18      -8.440  -2.211  12.331  1.00  0.00           H
ATOM    304  N   GLU    19      -3.547  -4.330  10.357  1.00  0.00           N
ATOM    305  H   GLU    19      -3.769  -4.564   9.396  1.00  0.00           H
ATOM    306  CA  GLU    19      -2.273  -4.790  10.917  1.00  0.00           C
ATOM    307  HA  GLU    19      -2.386  -4.933  11.992  1.00  0.00           H
ATOM    308  C   GLU    19      -1.139  -3.779  10.679  1.00  0.00           C
ATOM    309  O   GLU    19      -0.308  -3.534  11.564  1.00  0.00           O
ATOM    310  CB  GLU    19      -1.927  -6.147  10.296  1.00  0.00           C
ATOM    311 1HB  GLU    19      -2.795  -6.796  10.430  1.00  0.00           H
ATOM    312 2HB  GLU    19      -1.757  -6.013   9.228  1.00  0.00           H
ATOM    313  CG  GLU    19      -0.713  -6.838  10.903  1.00  0.00           C
ATOM    314 1HG  GLU    19       0.168  -6.216  10.743  1.00  0.00           H
ATOM    315 2HG  GLU    19      -0.872  -6.946  11.977  1.00  0.00           H
ATOM    316  CD  GLU    19      -0.466  -8.216  10.301  1.00  0.00           C
ATOM    317  OE1 GLU    19      -1.312  -8.713   9.513  1.00  0.00           O
ATOM    318  OE2 GLU    19       0.561  -8.851  10.620  1.00  0.00           O
ATOM    319  N   ILE    20      -1.097  -3.171   9.502  1.00  0.00           N
ATOM    320  H   ILE    20      -1.828  -3.364   8.818  1.00  0.00           H
ATOM    321  CA  ILE    20       0.046  -2.339   9.097  1.00  0.00           C
ATOM    322  HA  ILE    20       0.937  -2.788   9.523  1.00  0.00           H
ATOM    323  C   ILE    20      -0.060  -0.877   9.599  1.00  0.00           C
ATOM    324  O   ILE    20       0.954  -0.191   9.780  1.00  0.00           O
ATOM    325  CB  ILE    20       0.239  -2.364   7.543  1.00  0.00           C
ATOM    326  HB  ILE    20      -0.564  -1.784   7.105  1.00  0.00           H
ATOM    327  CG1 ILE    20       0.192  -3.775   6.929  1.00  0.00           C
ATOM    328 1HG1 ILE    20       1.190  -4.217   6.949  1.00  0.00           H
ATOM    329 2HG1 ILE    20      -0.459  -4.430   7.499  1.00  0.00           H
ATOM    330  CG2 ILE    20       1.616  -1.790   7.118  1.00  0.00           C
ATOM    331 1HG2 ILE    20       1.705  -1.757   6.034  1.00  0.00           H
ATOM    332 2HG2 ILE    20       2.426  -2.404   7.521  1.00  0.00           H
ATOM    333 3HG2 ILE    20       1.730  -0.783   7.501  1.00  0.00           H
ATOM    334  CD1 ILE    20      -0.323  -3.746   5.489  1.00  0.00           C
ATOM    335 1HD1 ILE    20      -0.470  -4.766   5.149  1.00  0.00           H
ATOM    336 2HD1 ILE    20       0.394  -3.250   4.838  1.00  0.00           H
ATOM    337 3HD1 ILE    20      -1.282  -3.228   5.446  1.00  0.00           H
ATOM    338  N   ASP    21      -1.275  -0.415   9.882  1.00  0.00           N
ATOM    339  H   ASP    21      -2.074  -1.035   9.740  1.00  0.00           H
ATOM    340  CA  ASP    21      -1.563   0.957  10.366  1.00  0.00           C
ATOM    341  HA  ASP    21      -1.323   1.675   9.583  1.00  0.00           H
ATOM    342  C   ASP    21      -0.737   1.305  11.606  1.00  0.00           C
ATOM    343  O   ASP    21      -0.226   2.430  11.731  1.00  0.00           O
ATOM    344  CB  ASP    21      -3.065   1.028  10.694  1.00  0.00           C
ATOM    345 1HB  ASP    21      -3.621   0.664   9.834  1.00  0.00           H
ATOM    346 2HB  ASP    21      -3.272   0.371  11.542  1.00  0.00           H
ATOM    347  CG  ASP    21      -3.590   2.425  11.016  1.00  0.00           C
ATOM    348  OD1 ASP    21      -2.875   3.434  11.209  1.00  0.00           O
ATOM    349  OD2 ASP    21      -4.832   2.500  11.120  1.00  0.00           O
ATOM    350  N   ALA    22      -0.561   0.297  12.456  1.00  0.00           N
ATOM    351  H   ALA    22      -1.062  -0.564  12.256  1.00  0.00           H
ATOM    352  CA  ALA    22       0.304   0.252  13.644  1.00  0.00           C
ATOM    353  HA  ALA    22       0.208  -0.758  14.049  1.00  0.00           H
ATOM    354  C   ALA    22      -0.041   1.188  14.806  1.00  0.00           C
ATOM    355  O   ALA    22      -0.088   0.774  15.962  1.00  0.00           O
ATOM    356  CB  ALA    22       1.770   0.421  13.214  1.00  0.00           C
ATOM    357 1HB  ALA    22       2.022  -0.309  12.448  1.00  0.00           H
ATOM    358 2HB  ALA    22       2.422   0.273  14.069  1.00  0.00           H
ATOM    359 3HB  ALA    22       1.931   1.423  12.824  1.00  0.00           H
ATOM    360  N   ASP    23      -0.312   2.442  14.488  1.00  0.00           N
ATOM    361  H   ASP    23      -0.262   2.701  13.505  1.00  0.00           H
ATOM    362  CA  ASP    23      -0.632   3.470  15.472  1.00  0.00           C
ATOM    363  HA  ASP    23      -0.303   3.143  16.457  1.00  0.00           H
ATOM    364  C   ASP    23      -2.139   3.716  15.476  1.00  0.00           C
ATOM    365  O   ASP    23      -2.643   4.586  16.182  1.00  0.00           O
ATOM    366  CB  ASP    23       0.060   4.783  15.130  1.00  0.00           C
ATOM    367 1HB  ASP    23      -0.498   5.243  14.331  1.00  0.00           H
ATOM    368 2HB  ASP    23       0.035   5.447  15.995  1.00  0.00           H
ATOM    369  CG  ASP    23       1.478   4.610  14.635  1.00  0.00           C
ATOM    370  OD1 ASP    23       2.425   4.456  15.436  1.00  0.00           O
ATOM    371  OD2 ASP    23       1.667   4.675  13.393  1.00  0.00           O
ATOM    372  N   SER    24      -2.835   2.949  14.646  1.00  0.00           N
ATOM    373  H   SER    24      -2.336   2.267  14.106  1.00  0.00           H
ATOM    374  CA  SER    24      -4.295   2.998  14.494  1.00  0.00           C
ATOM    375  HA  SER    24      -4.549   2.342  13.666  1.00  0.00           H
ATOM    376  C   SER    24      -4.908   4.370  14.179  1.00  0.00           C
ATOM    377  O   SER    24      -5.897   4.776  14.794  1.00  0.00           O
ATOM    378  CB  SER    24      -4.943   2.402  15.743  1.00  0.00           C
ATOM    379 1HB  SER    24      -4.789   3.074  16.588  1.00  0.00           H
ATOM    380 2HB  SER    24      -6.013   2.274  15.573  1.00  0.00           H
ATOM    381  OG  SER    24      -4.360   1.143  16.038  1.00  0.00           O
ATOM    382  HG  SER    24      -4.559   0.929  16.960  1.00  0.00           H
ATOM    383  N   ASN    25      -4.333   5.078  13.211  1.00  0.00           N
ATOM    384  H   ASN    25      -3.572   4.650  12.699  1.00  0.00           H
ATOM    385  CA  ASN    25      -4.782   6.431  12.831  1.00  0.00           C
ATOM    386  HA  ASN    25      -5.548   6.760  13.528  1.00  0.00           H
ATOM    387  C   ASN    25      -5.370   6.456  11.425  1.00  0.00           C
ATOM    388  O   ASN    25      -5.481   7.519  10.810  1.00  0.00           O
ATOM    389  CB  ASN    25      -3.641   7.453  12.868  1.00  0.00           C
ATOM    390 1HB  ASN    25      -2.893   7.188  12.122  1.00  0.00           H
ATOM    391 2HB  ASN    25      -4.033   8.442  12.623  1.00  0.00           H
ATOM    392  CG  ASN    25      -2.975   7.539  14.201  1.00  0.00           C
ATOM    393  OD1 ASN    25      -1.785   7.302  14.299  1.00  0.00           O
ATOM    394  ND2 ASN    25      -3.704   7.864  15.223  1.00  0.00           N
ATOM    395 1HD2 ASN    25      -3.262   7.943  16.131  1.00  0.00           H
ATOM    396 2HD2 ASN    25      -4.694   8.043  15.116  1.00  0.00           H
ATOM    397  N   GLU    26      -5.672   5.273  10.909  1.00  0.00           N
ATOM    398  H   GLU    26      -5.545   4.442  11.480  1.00  0.00           H
ATOM    399  CA  GLU    26      -6.137   5.044   9.537  1.00  0.00           C
ATOM    400  HA  GLU    26      -6.304   3.973   9.446  1.00  0.00           H
ATOM    401  C   GLU    26      -5.078   5.401   8.493  1.00  0.00           C
ATOM    402  O   GLU    26      -5.417   5.702   7.348  1.00  0.00           O
ATOM    403  CB  GLU    26      -7.486   5.715   9.232  1.00  0.00           C
ATOM    404 1HB  GLU    26      -7.357   6.798   9.215  1.00  0.00           H
ATOM    405 2HB  GLU    26      -7.807   5.391   8.242  1.00  0.00           H
ATOM    406  CG  GLU    26      -8.585   5.368  10.220  1.00  0.00           C
ATOM    407 1HG  GLU    26      -8.631   4.283  10.319  1.00  0.00           H
ATOM    408 2HG  GLU    26      -8.344   5.797  11.194  1.00  0.00           H
ATOM    409  CD  GLU    26      -9.952   5.870   9.784  1.00  0.00           C
ATOM    410  OE1 GLU    26     -10.061   6.699   8.848  1.00  0.00           O
ATOM    411  OE2 GLU    26     -10.964   5.397  10.352  1.00  0.00           O
ATOM    412  N   MET    27      -3.802   5.346   8.877  1.00  0.00           N
ATOM    413  H   MET    27      -3.584   5.067   9.826  1.00  0.00           H
ATOM    414  CA  MET    27      -2.683   5.612   7.960  1.00  0.00           C
ATOM    415  HA  MET    27      -3.042   5.430   6.952  1.00  0.00           H
ATOM    416  C   MET    27      -1.447   4.722   8.156  1.00  0.00           C
ATOM    417  O   MET    27      -0.783   4.726   9.197  1.00  0.00           O
ATOM    418  CB  MET    27      -2.244   7.079   8.002  1.00  0.00           C
ATOM    419 1HB  MET    27      -1.901   7.333   9.007  1.00  0.00           H
ATOM    420 2HB  MET    27      -1.408   7.183   7.314  1.00  0.00           H
ATOM    421  CG  MET    27      -3.331   8.065   7.581  1.00  0.00           C
ATOM    422 1HG  MET    27      -3.861   7.656   6.721  1.00  0.00           H
ATOM    423 2HG  MET    27      -4.043   8.158   8.401  1.00  0.00           H
ATOM    424  SD  MET    27      -2.739   9.704   7.135  1.00  0.00           S
ATOM    425  CE  MET    27      -2.699   9.590   5.330  1.00  0.00           C
ATOM    426 1HE  MET    27      -2.279  10.509   4.921  1.00  0.00           H
ATOM    427 2HE  MET    27      -3.712   9.455   4.950  1.00  0.00           H
ATOM    428 3HE  MET    27      -2.087   8.742   5.028  1.00  0.00           H
ATOM    429  N   ILE    28      -1.101   3.983   7.117  1.00  0.00           N
ATOM    430  H   ILE    28      -1.672   4.023   6.273  1.00  0.00           H
ATOM    431  CA  ILE    28       0.110   3.162   7.084  1.00  0.00           C
ATOM    432  HA  ILE    28       0.269   2.660   8.038  1.00  0.00           H
ATOM    433  C   ILE    28       1.297   4.072   6.786  1.00  0.00           C
ATOM    434  O   ILE    28       1.246   4.847   5.852  1.00  0.00           O
ATOM    435  CB  ILE    28      -0.009   2.107   5.952  1.00  0.00           C
ATOM    436  HB  ILE    28      -0.358   2.610   5.053  1.00  0.00           H
ATOM    437  CG1 ILE    28      -1.048   1.051   6.348  1.00  0.00           C
ATOM    438 1HG1 ILE    28      -0.651   0.474   7.181  1.00  0.00           H
ATOM    439 2HG1 ILE    28      -1.952   1.549   6.694  1.00  0.00           H
ATOM    440  CG2 ILE    28       1.350   1.473   5.633  1.00  0.00           C
ATOM    441 1HG2 ILE    28       1.246   0.632   4.953  1.00  0.00           H
ATOM    442 2HG2 ILE    28       1.839   1.139   6.547  1.00  0.00           H
ATOM    443 3HG2 ILE    28       1.986   2.210   5.146  1.00  0.00           H
ATOM    444  CD1 ILE    28      -1.441   0.097   5.230  1.00  0.00           C
ATOM    445 1HD1 ILE    28      -2.240  -0.551   5.581  1.00  0.00           H
ATOM    446 2HD1 ILE    28      -0.599  -0.525   4.934  1.00  0.00           H
ATOM    447 3HD1 ILE    28      -1.800   0.666   4.374  1.00  0.00           H
ATOM    448  N   ASP    29       2.378   4.006   7.540  1.00  0.00           N
ATOM    449  H   ASP    29       2.414   3.368   8.327  1.00  0.00           H
ATOM    450  CA  ASP    29       3.560   4.809   7.214  1.00  0.00           C
ATOM    451  HA  ASP    29       3.255   5.808   6.904  1.00  0.00           H
ATOM    452  C   ASP    29       4.341   4.158   6.078  1.00  0.00           C
ATOM    453  O   ASP    29       4.318   2.934   5.933  1.00  0.00           O
ATOM    454  CB  ASP    29       4.462   4.933   8.435  1.00  0.00           C
ATOM    455 1HB  ASP    29       4.579   3.952   8.889  1.00  0.00           H
ATOM    456 2HB  ASP    29       5.438   5.292   8.123  1.00  0.00           H
ATOM    457  CG  ASP    29       3.905   5.893   9.449  1.00  0.00           C
ATOM    458  OD1 ASP    29       4.163   7.110   9.349  1.00  0.00           O
ATOM    459  OD2 ASP    29       3.143   5.451  10.337  1.00  0.00           O
ATOM    460  N   LYS    30       5.069   4.953   5.300  1.00  0.00           N
ATOM    461  H   LYS    30       5.058   5.954   5.475  1.00  0.00           H
ATOM    462  CA  LYS    30       5.876   4.432   4.187  1.00  0.00           C
ATOM    463  HA  LYS    30       5.203   3.997   3.447  1.00  0.00           H
ATOM    464  C   LYS    30       6.799   3.302   4.627  1.00  0.00           C
ATOM    465  O   LYS    30       6.859   2.279   3.957  1.00  0.00           O
ATOM    466  CB  LYS    30       6.678   5.558   3.508  1.00  0.00           C
ATOM    467 1HB  LYS    30       6.001   6.147   2.887  1.00  0.00           H
ATOM    468 2HB  LYS    30       7.085   6.208   4.280  1.00  0.00           H
ATOM    469  CG  LYS    30       7.842   5.051   2.643  1.00  0.00           C
ATOM    470 1HG  LYS    30       8.622   4.663   3.303  1.00  0.00           H
ATOM    471 2HG  LYS    30       7.481   4.230   2.026  1.00  0.00           H
ATOM    472  CD  LYS    30       8.479   6.079   1.720  1.00  0.00           C
ATOM    473 1HD  LYS    30       7.737   6.451   1.011  1.00  0.00           H
ATOM    474 2HD  LYS    30       8.887   6.906   2.304  1.00  0.00           H
ATOM    475  CE  LYS    30       9.601   5.364   0.969  1.00  0.00           C
ATOM    476 1HE  LYS    30      10.327   5.009   1.703  1.00  0.00           H
ATOM    477 2HE  LYS    30       9.174   4.486   0.476  1.00  0.00           H
ATOM    478  NZ  LYS    30      10.330   6.152  -0.072  1.00  0.00           N
ATOM    479 1HZ  LYS    30      11.061   5.577  -0.475  1.00  0.00           H
ATOM    480 2HZ  LYS    30      10.734   6.992   0.317  1.00  0.00           H
ATOM    481 3HZ  LYS    30       9.686   6.396  -0.818  1.00  0.00           H
ATOM    482  N   GLN    31       7.475   3.434   5.757  1.00  0.00           N
ATOM    483  H   GLN    31       7.394   4.285   6.303  1.00  0.00           H
ATOM    484  CA  GLN    31       8.367   2.361   6.200  1.00  0.00           C
ATOM    485  HA  GLN    31       9.086   2.154   5.407  1.00  0.00           H
ATOM    486  C   GLN    31       7.645   1.055   6.506  1.00  0.00           C
ATOM    487  O   GLN    31       8.143  -0.023   6.203  1.00  0.00           O
ATOM    488  CB  GLN    31       9.135   2.793   7.442  1.00  0.00           C
ATOM    489 1HB  GLN    31       8.430   3.096   8.217  1.00  0.00           H
ATOM    490 2HB  GLN    31       9.701   1.933   7.801  1.00  0.00           H
ATOM    491  CG  GLN    31      10.113   3.919   7.168  1.00  0.00           C
ATOM    492 1HG  GLN    31      10.757   3.629   6.335  1.00  0.00           H
ATOM    493 2HG  GLN    31       9.571   4.819   6.889  1.00  0.00           H
ATOM    494  CD  GLN    31      10.975   4.223   8.362  1.00  0.00           C
ATOM    495  OE1 GLN    31      10.489   4.369   9.482  1.00  0.00           O
ATOM    496  NE2 GLN    31      12.253   4.314   8.150  1.00  0.00           N
ATOM    497 1HE2 GLN    31      12.878   4.469   8.925  1.00  0.00           H
ATOM    498 2HE2 GLN    31      12.608   4.237   7.204  1.00  0.00           H
ATOM    499  N   GLU    32       6.451   1.124   7.070  1.00  0.00           N
ATOM    500  H   GLU    32       6.031   2.016   7.278  1.00  0.00           H
ATOM    501  CA  GLU    32       5.721  -0.102   7.381  1.00  0.00           C
ATOM    502  HA  GLU    32       6.397  -0.803   7.864  1.00  0.00           H
ATOM    503  C   GLU    32       5.229  -0.735   6.089  1.00  0.00           C
ATOM    504  O   GLU    32       5.151  -1.951   5.948  1.00  0.00           O
ATOM    505  CB  GLU    32       4.545   0.173   8.319  1.00  0.00           C
ATOM    506 1HB  GLU    32       3.807   0.786   7.801  1.00  0.00           H
ATOM    507 2HB  GLU    32       4.084  -0.780   8.571  1.00  0.00           H
ATOM    508  CG  GLU    32       4.931   0.879   9.603  1.00  0.00           C
ATOM    509 1HG  GLU    32       5.202   1.906   9.360  1.00  0.00           H
ATOM    510 2HG  GLU    32       4.064   0.898  10.265  1.00  0.00           H
ATOM    511  CD  GLU    32       6.104   0.239  10.327  1.00  0.00           C
ATOM    512  OE1 GLU    32       6.100  -0.987  10.568  1.00  0.00           O
ATOM    513  OE2 GLU    32       7.066   0.965  10.660  1.00  0.00           O
ATOM    514  N   LEU    33       4.955   0.099   5.098  1.00  0.00           N
ATOM    515  H   LEU    33       5.015   1.102   5.250  1.00  0.00           H
ATOM    516  CA  LEU    33       4.568  -0.414   3.795  1.00  0.00           C
ATOM    517  HA  LEU    33       3.839  -1.203   3.969  1.00  0.00           H
ATOM    518  C   LEU    33       5.750  -1.032   3.055  1.00  0.00           C
ATOM    519  O   LEU    33       5.562  -2.001   2.324  1.00  0.00           O
ATOM    520  CB  LEU    33       3.904   0.683   2.965  1.00  0.00           C
ATOM    521 1HB  LEU    33       3.209   1.196   3.618  1.00  0.00           H
ATOM    522 2HB  LEU    33       4.660   1.409   2.674  1.00  0.00           H
ATOM    523  CG  LEU    33       3.123   0.258   1.711  1.00  0.00           C
ATOM    524  HG  LEU    33       3.829   0.033   0.912  1.00  0.00           H
ATOM    525  CD1 LEU    33       2.226  -0.959   1.911  1.00  0.00           C
ATOM    526 1HD1 LEU    33       1.602  -1.102   1.033  1.00  0.00           H
ATOM    527 2HD1 LEU    33       1.598  -0.813   2.792  1.00  0.00           H
ATOM    528 3HD1 LEU    33       2.843  -1.845   2.051  1.00  0.00           H
ATOM    529  CD2 LEU    33       2.244   1.416   1.284  1.00  0.00           C
ATOM    530 1HD2 LEU    33       1.685   1.148   0.391  1.00  0.00           H
ATOM    531 2HD2 LEU    33       2.866   2.283   1.062  1.00  0.00           H
ATOM    532 3HD2 LEU    33       1.542   1.676   2.080  1.00  0.00           H
ATOM    533  N   ILE    34       6.964  -0.543   3.273  1.00  0.00           N
ATOM    534  H   ILE    34       7.075   0.306   3.824  1.00  0.00           H
ATOM    535  CA  ILE    34       8.155  -1.219   2.748  1.00  0.00           C
ATOM    536  HA  ILE    34       8.034  -1.350   1.678  1.00  0.00           H
ATOM    537  C   ILE    34       8.230  -2.605   3.375  1.00  0.00           C
ATOM    538  O   ILE    34       8.330  -3.592   2.647  1.00  0.00           O
ATOM    539  CB  ILE    34       9.492  -0.444   3.010  1.00  0.00           C
ATOM    540  HB  ILE    34       9.565  -0.213   4.070  1.00  0.00           H
ATOM    541  CG1 ILE    34       9.499   0.870   2.207  1.00  0.00           C
ATOM    542 1HG1 ILE    34       9.565   0.624   1.145  1.00  0.00           H
ATOM    543 2HG1 ILE    34       8.556   1.383   2.368  1.00  0.00           H
ATOM    544  CG2 ILE    34      10.722  -1.307   2.614  1.00  0.00           C
ATOM    545 1HG2 ILE    34      11.645  -0.754   2.788  1.00  0.00           H
ATOM    546 2HG2 ILE    34      10.668  -1.593   1.563  1.00  0.00           H
ATOM    547 3HG2 ILE    34      10.769  -2.205   3.231  1.00  0.00           H
ATOM    548  CD1 ILE    34      10.619   1.860   2.537  1.00  0.00           C
ATOM    549 1HD1 ILE    34      10.505   2.746   1.917  1.00  0.00           H
ATOM    550 2HD1 ILE    34      11.595   1.421   2.333  1.00  0.00           H
ATOM    551 3HD1 ILE    34      10.560   2.148   3.586  1.00  0.00           H
ATOM    552  N   LYS    35       8.104  -2.697   4.695  1.00  0.00           N
ATOM    553  H   LYS    35       7.973  -1.848   5.241  1.00  0.00           H
ATOM    554  CA  LYS    35       8.180  -3.991   5.388  1.00  0.00           C
ATOM    555  HA  LYS    35       9.156  -4.436   5.203  1.00  0.00           H
ATOM    556  C   LYS    35       7.127  -4.941   4.845  1.00  0.00           C
ATOM    557  O   LYS    35       7.412  -6.103   4.553  1.00  0.00           O
ATOM    558  CB  LYS    35       7.978  -3.812   6.898  1.00  0.00           C
ATOM    559 1HB  LYS    35       7.032  -3.295   7.054  1.00  0.00           H
ATOM    560 2HB  LYS    35       7.907  -4.796   7.365  1.00  0.00           H
ATOM    561  CG  LYS    35       9.075  -3.023   7.597  1.00  0.00           C
ATOM    562 1HG  LYS    35       9.989  -3.618   7.639  1.00  0.00           H
ATOM    563 2HG  LYS    35       9.274  -2.111   7.039  1.00  0.00           H
ATOM    564  CD  LYS    35       8.635  -2.634   8.999  1.00  0.00           C
ATOM    565 1HD  LYS    35       7.693  -2.096   8.924  1.00  0.00           H
ATOM    566 2HD  LYS    35       8.476  -3.533   9.596  1.00  0.00           H
ATOM    567  CE  LYS    35       9.653  -1.734   9.687  1.00  0.00           C
ATOM    568 1HE  LYS    35      10.586  -2.285   9.829  1.00  0.00           H
ATOM    569 2HE  LYS    35       9.850  -0.871   9.046  1.00  0.00           H
ATOM    570  NZ  LYS    35       9.143  -1.244  11.011  1.00  0.00           N
ATOM    571 1HZ  LYS    35       9.824  -0.636  11.447  1.00  0.00           H
ATOM    572 2HZ  LYS    35       8.948  -2.015  11.635  1.00  0.00           H
ATOM    573 3HZ  LYS    35       8.283  -0.716  10.877  1.00  0.00           H
ATOM    574  N   TYR    36       5.923  -4.435   4.649  1.00  0.00           N
ATOM    575  H   TYR    36       5.728  -3.484   4.954  1.00  0.00           H
ATOM    576  CA  TYR    36       4.853  -5.225   4.054  1.00  0.00           C
ATOM    577  HA  TYR    36       4.715  -6.123   4.658  1.00  0.00           H
ATOM    578  C   TYR    36       5.134  -5.666   2.620  1.00  0.00           C
ATOM    579  O   TYR    36       4.934  -6.819   2.276  1.00  0.00           O
ATOM    580  CB  TYR    36       3.559  -4.417   4.081  1.00  0.00           C
ATOM    581 1HB  TYR    36       3.397  -4.057   5.099  1.00  0.00           H
ATOM    582 2HB  TYR    36       3.656  -3.556   3.423  1.00  0.00           H
ATOM    583  CG  TYR    36       2.357  -5.224   3.659  1.00  0.00           C
ATOM    584  CD1 TYR    36       1.867  -6.250   4.487  1.00  0.00           C
ATOM    585  HD1 TYR    36       2.377  -6.484   5.410  1.00  0.00           H
ATOM    586  CD2 TYR    36       1.690  -4.961   2.442  1.00  0.00           C
ATOM    587  HD2 TYR    36       2.075  -4.203   1.781  1.00  0.00           H
ATOM    588  CE1 TYR    36       0.696  -6.964   4.143  1.00  0.00           C
ATOM    589  HE1 TYR    36       0.316  -7.731   4.798  1.00  0.00           H
ATOM    590  CE2 TYR    36       0.510  -5.684   2.095  1.00  0.00           C
ATOM    591  HE2 TYR    36      -0.011  -5.502   1.175  1.00  0.00           H
ATOM    592  CZ  TYR    36       0.023  -6.664   2.964  1.00  0.00           C
ATOM    593  OH  TYR    36      -1.128  -7.326   2.640  1.00  0.00           O
ATOM    594  HH  TYR    36      -1.408  -7.954   3.318  1.00  0.00           H
ATOM    595  N   CYS    37       5.614  -4.787   1.755  1.00  0.00           N
ATOM    596  H   CYS    37       5.817  -3.833   2.056  1.00  0.00           H
ATOM    597  CA  CYS    37       5.824  -5.160   0.356  1.00  0.00           C
ATOM    598  HA  CYS    37       4.953  -5.726   0.025  1.00  0.00           H
ATOM    599  C   CYS    37       7.043  -6.063   0.159  1.00  0.00           C
ATOM    600  O   CYS    37       7.097  -6.843  -0.791  1.00  0.00           O
ATOM    601  CB  CYS    37       5.915  -3.906  -0.510  1.00  0.00           C
ATOM    602 1HB  CYS    37       6.754  -3.298  -0.167  1.00  0.00           H
ATOM    603 2HB  CYS    37       6.106  -4.210  -1.541  1.00  0.00           H
ATOM    604  SG  CYS    37       4.403  -2.909  -0.455  1.00  0.00           S
ATOM    605  HG  CYS    37       4.667  -2.352   0.741  1.00  0.00           H
ATOM    606  N   GLN    38       7.980  -6.043   1.096  1.00  0.00           N
ATOM    607  H   GLN    38       7.936  -5.350   1.844  1.00  0.00           H
ATOM    608  CA  GLN    38       9.083  -7.006   1.096  1.00  0.00           C
ATOM    609  HA  GLN    38       9.571  -6.995   0.119  1.00  0.00           H
ATOM    610  C   GLN    38       8.557  -8.426   1.333  1.00  0.00           C
ATOM    611  O   GLN    38       9.137  -9.388   0.832  1.00  0.00           O
ATOM    612  CB  GLN    38      10.119  -6.632   2.162  1.00  0.00           C
ATOM    613 1HB  GLN    38       9.589  -6.447   3.095  1.00  0.00           H
ATOM    614 2HB  GLN    38      10.792  -7.479   2.310  1.00  0.00           H
ATOM    615  CG  GLN    38      10.974  -5.410   1.820  1.00  0.00           C
ATOM    616 1HG  GLN    38      11.626  -5.655   0.979  1.00  0.00           H
ATOM    617 2HG  GLN    38      10.328  -4.588   1.520  1.00  0.00           H
ATOM    618  CD  GLN    38      11.816  -4.940   2.990  1.00  0.00           C
ATOM    619  OE1 GLN    38      11.348  -4.873   4.117  1.00  0.00           O
ATOM    620  NE2 GLN    38      13.049  -4.603   2.742  1.00  0.00           N
ATOM    621 1HE2 GLN    38      13.613  -4.258   3.501  1.00  0.00           H
ATOM    622 2HE2 GLN    38      13.434  -4.694   1.807  1.00  0.00           H
ATOM    623  N   LYS    39       7.412  -8.584   1.994  1.00  0.00           N
ATOM    624  H   LYS    39       6.939  -7.776   2.383  1.00  0.00           H
ATOM    625  CA  LYS    39       6.795  -9.913   2.167  1.00  0.00           C
ATOM    626  HA  LYS    39       7.553 -10.601   2.547  1.00  0.00           H
ATOM    627  C   LYS    39       6.267 -10.477   0.853  1.00  0.00           C
ATOM    628  O   LYS    39       6.050 -11.676   0.729  1.00  0.00           O
ATOM    629  CB  LYS    39       5.633  -9.879   3.169  1.00  0.00           C
ATOM    630 1HB  LYS    39       4.837  -9.253   2.765  1.00  0.00           H
ATOM    631 2HB  LYS    39       5.240 -10.893   3.271  1.00  0.00           H
ATOM    632  CG  LYS    39       6.002  -9.367   4.551  1.00  0.00           C
ATOM    633 1HG  LYS    39       6.782 -10.004   4.977  1.00  0.00           H
ATOM    634 2HG  LYS    39       6.386  -8.355   4.458  1.00  0.00           H
ATOM    635  CD  LYS    39       4.806  -9.333   5.491  1.00  0.00           C
ATOM    636 1HD  LYS    39       4.012  -8.733   5.042  1.00  0.00           H
ATOM    637 2HD  LYS    39       4.439 -10.349   5.650  1.00  0.00           H
ATOM    638  CE  LYS    39       5.211  -8.719   6.829  1.00  0.00           C
ATOM    639 1HE  LYS    39       6.020  -9.315   7.258  1.00  0.00           H
ATOM    640 2HE  LYS    39       5.584  -7.707   6.654  1.00  0.00           H
ATOM    641  NZ  LYS    39       4.083  -8.653   7.815  1.00  0.00           N
ATOM    642 1HZ  LYS    39       4.408  -8.258   8.689  1.00  0.00           H
ATOM    643 2HZ  LYS    39       3.713  -9.580   7.999  1.00  0.00           H
ATOM    644 3HZ  LYS    39       3.331  -8.075   7.461  1.00  0.00           H
ATOM    645  N   TYR    40       6.114  -9.626  -0.152  1.00  0.00           N
ATOM    646  H   TYR    40       6.320  -8.648  -0.006  1.00  0.00           H
ATOM    647  CA  TYR    40       5.684 -10.047  -1.490  1.00  0.00           C
ATOM    648  HA  TYR    40       5.166 -11.004  -1.421  1.00  0.00           H
ATOM    649  C   TYR    40       6.905 -10.251  -2.384  1.00  0.00           C
ATOM    650  O   TYR    40       6.772 -10.460  -3.591  1.00  0.00           O
ATOM    651  CB  TYR    40       4.716  -9.022  -2.096  1.00  0.00           C
ATOM    652 1HB  TYR    40       5.159  -8.028  -2.046  1.00  0.00           H
ATOM    653 2HB  TYR    40       4.544  -9.272  -3.143  1.00  0.00           H
ATOM    654  CG  TYR    40       3.375  -9.018  -1.394  1.00  0.00           C
ATOM    655  CD1 TYR    40       3.204  -8.364  -0.156  1.00  0.00           C
ATOM    656  HD1 TYR    40       4.019  -7.808   0.275  1.00  0.00           H
ATOM    657  CD2 TYR    40       2.279  -9.718  -1.939  1.00  0.00           C
ATOM    658  HD2 TYR    40       2.377 -10.219  -2.891  1.00  0.00           H
ATOM    659  CE1 TYR    40       1.987  -8.470   0.559  1.00  0.00           C
ATOM    660  HE1 TYR    40       1.895  -8.018   1.534  1.00  0.00           H
ATOM    661  CE2 TYR    40       1.047  -9.800  -1.238  1.00  0.00           C
ATOM    662  HE2 TYR    40       0.217 -10.344  -1.658  1.00  0.00           H
ATOM    663  CZ  TYR    40       0.922  -9.191   0.011  1.00  0.00           C
ATOM    664  OH  TYR    40      -0.259  -9.328   0.689  1.00  0.00           O
ATOM    665  HH  TYR    40      -0.219  -8.972   1.584  1.00  0.00           H
ATOM    666  N   ARG    41       8.088 -10.176  -1.775  1.00  0.00           N
ATOM    667  H   ARG    41       8.108  -9.948  -0.787  1.00  0.00           H
ATOM    668  CA  ARG    41       9.394 -10.428  -2.412  1.00  0.00           C
ATOM    669  HA  ARG    41      10.174 -10.154  -1.698  1.00  0.00           H
ATOM    670  C   ARG    41       9.624  -9.550  -3.639  1.00  0.00           C
ATOM    671  O   ARG    41      10.330  -9.921  -4.577  1.00  0.00           O
ATOM    672  CB  ARG    41       9.579 -11.926  -2.732  1.00  0.00           C
ATOM    673 1HB  ARG    41       8.665 -12.310  -3.184  1.00  0.00           H
ATOM    674 2HB  ARG    41      10.380 -12.033  -3.461  1.00  0.00           H
ATOM    675  CG  ARG    41       9.964 -12.821  -1.550  1.00  0.00           C
ATOM    676 1HG  ARG    41      10.304 -13.777  -1.951  1.00  0.00           H
ATOM    677 2HG  ARG    41      10.794 -12.361  -1.011  1.00  0.00           H
ATOM    678  CD  ARG    41       8.834 -13.099  -0.570  1.00  0.00           C
ATOM    679 1HD  ARG    41       8.556 -12.170  -0.073  1.00  0.00           H
ATOM    680 2HD  ARG    41       7.972 -13.490  -1.114  1.00  0.00           H
ATOM    681  NE  ARG    41       9.255 -14.077   0.440  1.00  0.00           N
ATOM    682  HE  ARG    41      10.163 -14.512   0.305  1.00  0.00           H
ATOM    683  CZ  ARG    41       8.566 -14.456   1.507  1.00  0.00           C
ATOM    684  NH1 ARG    41       7.418 -13.946   1.857  1.00  0.00           N
ATOM    685 1HH1 ARG    41       6.992 -13.211   1.304  1.00  0.00           H
ATOM    686 2HH1 ARG    41       6.943 -14.289   2.683  1.00  0.00           H
ATOM    687  NH2 ARG    41       9.070 -15.387   2.258  1.00  0.00           N
ATOM    688 1HH2 ARG    41       9.952 -15.813   2.015  1.00  0.00           H
ATOM    689 2HH2 ARG    41       8.581 -15.684   3.095  1.00  0.00           H
ATOM    690  N   LEU    42       9.023  -8.373  -3.634  1.00  0.00           N
ATOM    691  H   LEU    42       8.473  -8.104  -2.837  1.00  0.00           H
ATOM    692  CA  LEU    42       9.177  -7.424  -4.727  1.00  0.00           C
ATOM    693  HA  LEU    42       9.392  -7.954  -5.654  1.00  0.00           H
ATOM    694  C   LEU    42      10.377  -6.567  -4.337  1.00  0.00           C
ATOM    695  O   LEU    42      10.560  -6.269  -3.159  1.00  0.00           O
ATOM    696  CB  LEU    42       7.871  -6.641  -4.889  1.00  0.00           C
ATOM    697 1HB  LEU    42       7.081  -7.390  -4.950  1.00  0.00           H
ATOM    698 2HB  LEU    42       7.699  -6.084  -3.967  1.00  0.00           H
ATOM    699  CG  LEU    42       7.641  -5.689  -6.075  1.00  0.00           C
ATOM    700  HG  LEU    42       6.581  -5.725  -6.286  1.00  0.00           H
ATOM    701  CD1 LEU    42       7.969  -4.266  -5.696  1.00  0.00           C
ATOM    702 1HD1 LEU    42       7.701  -3.597  -6.514  1.00  0.00           H
ATOM    703 2HD1 LEU    42       9.030  -4.170  -5.476  1.00  0.00           H
ATOM    704 3HD1 LEU    42       7.393  -3.975  -4.821  1.00  0.00           H
ATOM    705  CD2 LEU    42       8.334  -6.053  -7.379  1.00  0.00           C
ATOM    706 1HD2 LEU    42       7.966  -5.407  -8.178  1.00  0.00           H
ATOM    707 2HD2 LEU    42       8.107  -7.083  -7.642  1.00  0.00           H
ATOM    708 3HD2 LEU    42       9.409  -5.927  -7.296  1.00  0.00           H
ATOM    709  N   ASP    43      11.236  -6.244  -5.289  1.00  0.00           N
ATOM    710  H   ASP    43      11.044  -6.501  -6.248  1.00  0.00           H
ATOM    711  CA  ASP    43      12.481  -5.533  -5.000  1.00  0.00           C
ATOM    712  HA  ASP    43      13.061  -6.111  -4.284  1.00  0.00           H
ATOM    713  C   ASP    43      12.240  -4.138  -4.437  1.00  0.00           C
ATOM    714  O   ASP    43      11.388  -3.417  -4.942  1.00  0.00           O
ATOM    715  CB  ASP    43      13.259  -5.416  -6.305  1.00  0.00           C
ATOM    716 1HB  ASP    43      13.203  -6.379  -6.798  1.00  0.00           H
ATOM    717 2HB  ASP    43      12.795  -4.665  -6.947  1.00  0.00           H
ATOM    718  CG  ASP    43      14.717  -5.086  -6.101  1.00  0.00           C
ATOM    719  OD1 ASP    43      15.550  -5.829  -6.664  1.00  0.00           O
ATOM    720  OD2 ASP    43      15.065  -4.103  -5.419  1.00  0.00           O
ATOM    721  N   MET    44      12.998  -3.711  -3.437  1.00  0.00           N
ATOM    722  H   MET    44      13.713  -4.326  -3.052  1.00  0.00           H
ATOM    723  CA  MET    44      12.814  -2.375  -2.872  1.00  0.00           C
ATOM    724  HA  MET    44      11.782  -2.322  -2.553  1.00  0.00           H
ATOM    725  C   MET    44      13.024  -1.234  -3.867  1.00  0.00           C
ATOM    726  O   MET    44      12.413  -0.166  -3.739  1.00  0.00           O
ATOM    727  CB  MET    44      13.667  -2.181  -1.619  1.00  0.00           C
ATOM    728 1HB  MET    44      13.665  -3.116  -1.059  1.00  0.00           H
ATOM    729 2HB  MET    44      14.692  -1.945  -1.906  1.00  0.00           H
ATOM    730  CG  MET    44      13.110  -1.092  -0.703  1.00  0.00           C
ATOM    731 1HG  MET    44      13.120  -0.137  -1.228  1.00  0.00           H
ATOM    732 2HG  MET    44      12.075  -1.343  -0.468  1.00  0.00           H
ATOM    733  SD  MET    44      14.003  -0.911   0.843  1.00  0.00           S
ATOM    734  CE  MET    44      15.495  -0.073   0.339  1.00  0.00           C
ATOM    735 1HE  MET    44      16.086   0.178   1.220  1.00  0.00           H
ATOM    736 2HE  MET    44      15.242   0.841  -0.198  1.00  0.00           H
ATOM    737 3HE  MET    44      16.080  -0.725  -0.311  1.00  0.00           H
ATOM    738  N   LYS    45      13.789  -1.467  -4.927  1.00  0.00           N
ATOM    739  H   LYS    45      14.277  -2.364  -5.008  1.00  0.00           H
ATOM    740  CA  LYS    45      13.924  -0.474  -6.004  1.00  0.00           C
ATOM    741  HA  LYS    45      14.178   0.482  -5.544  1.00  0.00           H
ATOM    742  C   LYS    45      12.626  -0.267  -6.780  1.00  0.00           C
ATOM    743  O   LYS    45      12.476   0.713  -7.495  1.00  0.00           O
ATOM    744  CB  LYS    45      15.070  -0.845  -6.955  1.00  0.00           C
ATOM    745 1HB  LYS    45      15.356   0.047  -7.515  1.00  0.00           H
ATOM    746 2HB  LYS    45      15.925  -1.143  -6.346  1.00  0.00           H
ATOM    747  CG  LYS    45      14.778  -1.959  -7.960  1.00  0.00           C
ATOM    748 1HG  LYS    45      14.291  -2.787  -7.453  1.00  0.00           H
ATOM    749 2HG  LYS    45      14.117  -1.585  -8.745  1.00  0.00           H
ATOM    750  CD  LYS    45      16.081  -2.445  -8.576  1.00  0.00           C
ATOM    751 1HD  LYS    45      16.567  -1.606  -9.072  1.00  0.00           H
ATOM    752 2HD  LYS    45      16.731  -2.808  -7.777  1.00  0.00           H
ATOM    753  CE  LYS    45      15.879  -3.571  -9.581  1.00  0.00           C
ATOM    754 1HE  LYS    45      15.353  -4.399  -9.100  1.00  0.00           H
ATOM    755 2HE  LYS    45      15.284  -3.203 -10.419  1.00  0.00           H
ATOM    756  NZ  LYS    45      17.212  -4.055 -10.079  1.00  0.00           N
ATOM    757 1HZ  LYS    45      17.085  -4.748 -10.808  1.00  0.00           H
ATOM    758 2HZ  LYS    45      17.736  -4.484  -9.324  1.00  0.00           H
ATOM    759 3HZ  LYS    45      17.754  -3.283 -10.449  1.00  0.00           H
ATOM    760  N   LEU    46      11.685  -1.188  -6.633  1.00  0.00           N
ATOM    761  H   LEU    46      11.888  -2.010  -6.070  1.00  0.00           H
ATOM    762  CA  LEU    46      10.351  -1.094  -7.226  1.00  0.00           C
ATOM    763  HA  LEU    46      10.327  -0.264  -7.932  1.00  0.00           H
ATOM    764  C   LEU    46       9.291  -0.812  -6.149  1.00  0.00           C
ATOM    765  O   LEU    46       8.218  -0.296  -6.458  1.00  0.00           O
ATOM    766  CB  LEU    46      10.040  -2.384  -7.996  1.00  0.00           C
ATOM    767 1HB  LEU    46      10.073  -3.208  -7.287  1.00  0.00           H
ATOM    768 2HB  LEU    46       9.024  -2.317  -8.388  1.00  0.00           H
ATOM    769  CG  LEU    46      10.979  -2.746  -9.159  1.00  0.00           C
ATOM    770  HG  LEU    46      12.003  -2.756  -8.792  1.00  0.00           H
ATOM    771  CD1 LEU    46      10.666  -4.139  -9.674  1.00  0.00           C
ATOM    772 1HD1 LEU    46      11.333  -4.388 -10.498  1.00  0.00           H
ATOM    773 2HD1 LEU    46       9.633  -4.191 -10.024  1.00  0.00           H
ATOM    774 3HD1 LEU    46      10.816  -4.868  -8.879  1.00  0.00           H
ATOM    775  CD2 LEU    46      10.894  -1.745 -10.306  1.00  0.00           C
ATOM    776 1HD2 LEU    46      11.563  -2.047 -11.110  1.00  0.00           H
ATOM    777 2HD2 LEU    46      11.196  -0.757  -9.962  1.00  0.00           H
ATOM    778 3HD2 LEU    46       9.873  -1.700 -10.690  1.00  0.00           H
ATOM    779  N   ILE    47       9.607  -1.064  -4.883  1.00  0.00           N
ATOM    780  H   ILE    47      10.471  -1.548  -4.678  1.00  0.00           H
ATOM    781  CA  ILE    47       8.730  -0.674  -3.768  1.00  0.00           C
ATOM    782  HA  ILE    47       7.713  -0.983  -4.004  1.00  0.00           H
ATOM    783  C   ILE    47       8.730   0.847  -3.603  1.00  0.00           C
ATOM    784  O   ILE    47       7.685   1.441  -3.369  1.00  0.00           O
ATOM    785  CB  ILE    47       9.140  -1.334  -2.402  1.00  0.00           C
ATOM    786  HB  ILE    47      10.174  -1.075  -2.190  1.00  0.00           H
ATOM    787  CG1 ILE    47       8.998  -2.867  -2.470  1.00  0.00           C
ATOM    788 1HG1 ILE    47       7.940  -3.108  -2.591  1.00  0.00           H
ATOM    789 2HG1 ILE    47       9.517  -3.228  -3.352  1.00  0.00           H
ATOM    790  CG2 ILE    47       8.270  -0.811  -1.240  1.00  0.00           C
ATOM    791 1HG2 ILE    47       8.569  -1.272  -0.305  1.00  0.00           H
ATOM    792 2HG2 ILE    47       7.215  -1.014  -1.430  1.00  0.00           H
ATOM    793 3HG2 ILE    47       8.411   0.263  -1.124  1.00  0.00           H
ATOM    794  CD1 ILE    47       9.542  -3.662  -1.266  1.00  0.00           C
ATOM    795 1HD1 ILE    47       9.414  -4.727  -1.456  1.00  0.00           H
ATOM    796 2HD1 ILE    47       9.005  -3.409  -0.354  1.00  0.00           H
ATOM    797 3HD1 ILE    47      10.601  -3.458  -1.127  1.00  0.00           H
ATOM    798  N   ASP    48       9.862   1.517  -3.750  1.00  0.00           N
ATOM    799  H   ASP    48      10.733   1.029  -3.920  1.00  0.00           H
ATOM    800  CA  ASP    48       9.839   2.985  -3.647  1.00  0.00           C
ATOM    801  HA  ASP    48       9.403   3.239  -2.681  1.00  0.00           H
ATOM    802  C   ASP    48       8.920   3.641  -4.694  1.00  0.00           C
ATOM    803  O   ASP    48       8.017   4.386  -4.305  1.00  0.00           O
ATOM    804  CB  ASP    48      11.239   3.609  -3.698  1.00  0.00           C
ATOM    805 1HB  ASP    48      11.857   3.055  -4.406  1.00  0.00           H
ATOM    806 2HB  ASP    48      11.143   4.637  -4.046  1.00  0.00           H
ATOM    807  CG  ASP    48      11.929   3.647  -2.346  1.00  0.00           C
ATOM    808  OD1 ASP    48      11.290   3.591  -1.277  1.00  0.00           O
ATOM    809  OD2 ASP    48      13.174   3.789  -2.344  1.00  0.00           O
ATOM    810  N   PRO    49       9.051   3.328  -6.002  1.00  0.00           N
ATOM    811  CA  PRO    49       7.997   3.853  -6.882  1.00  0.00           C
ATOM    812  HA  PRO    49       8.005   4.941  -6.838  1.00  0.00           H
ATOM    813  C   PRO    49       6.577   3.360  -6.622  1.00  0.00           C
ATOM    814  O   PRO    49       5.636   4.089  -6.914  1.00  0.00           O
ATOM    815  CB  PRO    49       8.437   3.392  -8.272  1.00  0.00           C
ATOM    816 1HB  PRO    49       7.940   2.457  -8.532  1.00  0.00           H
ATOM    817 2HB  PRO    49       8.218   4.158  -9.017  1.00  0.00           H
ATOM    818  CG  PRO    49       9.878   3.185  -8.157  1.00  0.00           C
ATOM    819 1HG  PRO    49      10.238   2.501  -8.924  1.00  0.00           H
ATOM    820 2HG  PRO    49      10.395   4.143  -8.222  1.00  0.00           H
ATOM    821  CD  PRO    49      10.053   2.603  -6.800  1.00  0.00           C
ATOM    822 1HD  PRO    49       9.832   1.546  -6.810  1.00  0.00           H
ATOM    823 2HD  PRO    49      11.066   2.785  -6.439  1.00  0.00           H
ATOM    824  N   TRP    50       6.379   2.174  -6.056  1.00  0.00           N
ATOM    825  H   TRP    50       7.160   1.557  -5.864  1.00  0.00           H
ATOM    826  CA  TRP    50       5.030   1.757  -5.662  1.00  0.00           C
ATOM    827  HA  TRP    50       4.372   1.750  -6.530  1.00  0.00           H
ATOM    828  C   TRP    50       4.474   2.765  -4.669  1.00  0.00           C
ATOM    829  O   TRP    50       3.413   3.337  -4.884  1.00  0.00           O
ATOM    830  CB  TRP    50       5.013   0.385  -4.971  1.00  0.00           C
ATOM    831 1HB  TRP    50       5.874   0.285  -4.330  1.00  0.00           H
ATOM    832 2HB  TRP    50       4.142   0.358  -4.327  1.00  0.00           H
ATOM    833  CG  TRP    50       4.936  -0.818  -5.845  1.00  0.00           C
ATOM    834  CD1 TRP    50       4.944  -0.865  -7.197  1.00  0.00           C
ATOM    835  HD1 TRP    50       5.073  -0.001  -7.835  1.00  0.00           H
ATOM    836  CD2 TRP    50       4.813  -2.188  -5.417  1.00  0.00           C
ATOM    837  NE1 TRP    50       4.784  -2.143  -7.652  1.00  0.00           N
ATOM    838  HE1 TRP    50       4.841  -2.404  -8.634  1.00  0.00           H
ATOM    839  CE2 TRP    50       4.599  -2.974  -6.585  1.00  0.00           C
ATOM    840  CE3 TRP    50       4.833  -2.830  -4.161  1.00  0.00           C
ATOM    841  HE3 TRP    50       5.029  -2.263  -3.265  1.00  0.00           H
ATOM    842  CZ2 TRP    50       4.305  -4.354  -6.526  1.00  0.00           C
ATOM    843  HZ2 TRP    50       4.118  -4.919  -7.426  1.00  0.00           H
ATOM    844  CZ3 TRP    50       4.581  -4.233  -4.097  1.00  0.00           C
ATOM    845  HZ3 TRP    50       4.600  -4.741  -3.147  1.00  0.00           H
ATOM    846  CH2 TRP    50       4.282  -4.968  -5.283  1.00  0.00           C
ATOM    847  HH2 TRP    50       4.056  -6.021  -5.215  1.00  0.00           H
ATOM    848  N   ILE    51       5.194   3.008  -3.586  1.00  0.00           N
ATOM    849  H   ILE    51       6.106   2.562  -3.477  1.00  0.00           H
ATOM    850  CA  ILE    51       4.686   3.869  -2.520  1.00  0.00           C
ATOM    851  HA  ILE    51       3.683   3.538  -2.266  1.00  0.00           H
ATOM    852  C   ILE    51       4.569   5.302  -3.027  1.00  0.00           C
ATOM    853  O   ILE    51       3.607   6.000  -2.702  1.00  0.00           O
ATOM    854  CB  ILE    51       5.558   3.761  -1.237  1.00  0.00           C
ATOM    855  HB  ILE    51       6.581   4.050  -1.475  1.00  0.00           H
ATOM    856  CG1 ILE    51       5.553   2.296  -0.757  1.00  0.00           C
ATOM    857 1HG1 ILE    51       4.538   2.034  -0.464  1.00  0.00           H
ATOM    858 2HG1 ILE    51       5.833   1.642  -1.582  1.00  0.00           H
ATOM    859  CG2 ILE    51       5.010   4.698  -0.128  1.00  0.00           C
ATOM    860 1HG2 ILE    51       5.597   4.600   0.779  1.00  0.00           H
ATOM    861 2HG2 ILE    51       3.969   4.454   0.089  1.00  0.00           H
ATOM    862 3HG2 ILE    51       5.074   5.737  -0.455  1.00  0.00           H
ATOM    863  CD1 ILE    51       6.486   1.979   0.395  1.00  0.00           C
ATOM    864 1HD1 ILE    51       6.474   0.905   0.581  1.00  0.00           H
ATOM    865 2HD1 ILE    51       6.167   2.490   1.301  1.00  0.00           H
ATOM    866 3HD1 ILE    51       7.503   2.283   0.141  1.00  0.00           H
ATOM    867  N   ALA    52       5.480   5.717  -3.895  1.00  0.00           N
ATOM    868  H   ALA    52       6.247   5.102  -4.156  1.00  0.00           H
ATOM    869  CA  ALA    52       5.412   7.048  -4.483  1.00  0.00           C
ATOM    870  HA  ALA    52       5.418   7.779  -3.673  1.00  0.00           H
ATOM    871  C   ALA    52       4.114   7.237  -5.268  1.00  0.00           C
ATOM    872  O   ALA    52       3.471   8.275  -5.138  1.00  0.00           O
ATOM    873  CB  ALA    52       6.632   7.289  -5.375  1.00  0.00           C
ATOM    874 1HB  ALA    52       7.548   7.130  -4.804  1.00  0.00           H
ATOM    875 2HB  ALA    52       6.621   8.315  -5.740  1.00  0.00           H
ATOM    876 3HB  ALA    52       6.616   6.608  -6.225  1.00  0.00           H
ATOM    877  N   ARG    53       3.692   6.230  -6.024  1.00  0.00           N
ATOM    878  H   ARG    53       4.274   5.396  -6.101  1.00  0.00           H
ATOM    879  CA  ARG    53       2.419   6.282  -6.760  1.00  0.00           C
ATOM    880  HA  ARG    53       2.380   7.201  -7.344  1.00  0.00           H
ATOM    881  C   ARG    53       1.208   6.247  -5.857  1.00  0.00           C
ATOM    882  O   ARG    53       0.166   6.789  -6.210  1.00  0.00           O
ATOM    883  CB  ARG    53       2.281   5.089  -7.703  1.00  0.00           C
ATOM    884 1HB  ARG    53       2.446   4.178  -7.129  1.00  0.00           H
ATOM    885 2HB  ARG    53       1.266   5.063  -8.103  1.00  0.00           H
ATOM    886  CG  ARG    53       3.240   5.126  -8.856  1.00  0.00           C
ATOM    887 1HG  ARG    53       2.885   5.831  -9.606  1.00  0.00           H
ATOM    888 2HG  ARG    53       4.218   5.448  -8.502  1.00  0.00           H
ATOM    889  CD  ARG    53       3.382   3.763  -9.469  1.00  0.00           C
ATOM    890 1HD  ARG    53       3.524   3.035  -8.668  1.00  0.00           H
ATOM    891 2HD  ARG    53       2.481   3.516 -10.032  1.00  0.00           H
ATOM    892  NE  ARG    53       4.561   3.726 -10.342  1.00  0.00           N
ATOM    893  HE  ARG    53       5.044   4.606 -10.493  1.00  0.00           H
ATOM    894  CZ  ARG    53       5.071   2.643 -10.907  1.00  0.00           C
ATOM    895  NH1 ARG    53       4.467   1.487 -10.886  1.00  0.00           N
ATOM    896 1HH1 ARG    53       3.587   1.392 -10.421  1.00  0.00           H
ATOM    897 2HH1 ARG    53       4.893   0.680 -11.345  1.00  0.00           H
ATOM    898  NH2 ARG    53       6.224   2.720 -11.494  1.00  0.00           N
ATOM    899 1HH2 ARG    53       6.733   3.600 -11.511  1.00  0.00           H
ATOM    900 2HH2 ARG    53       6.636   1.892 -11.903  1.00  0.00           H
ATOM    901  N   PHE    54       1.318   5.585  -4.718  1.00  0.00           N
ATOM    902  H   PHE    54       2.185   5.115  -4.482  1.00  0.00           H
ATOM    903  CA  PHE    54       0.176   5.496  -3.813  1.00  0.00           C
ATOM    904  HA  PHE    54      -0.717   5.243  -4.385  1.00  0.00           H
ATOM    905  C   PHE    54      -0.023   6.848  -3.143  1.00  0.00           C
ATOM    906  O   PHE    54      -1.132   7.218  -2.792  1.00  0.00           O
ATOM    907  CB  PHE    54       0.385   4.462  -2.697  1.00  0.00           C
ATOM    908 1HB  PHE    54       1.188   4.819  -2.051  1.00  0.00           H
ATOM    909 2HB  PHE    54      -0.529   4.403  -2.102  1.00  0.00           H
ATOM    910  CG  PHE    54       0.763   3.066  -3.155  1.00  0.00           C
ATOM    911  CD1 PHE    54       0.522   2.570  -4.454  1.00  0.00           C
ATOM    912  HD1 PHE    54       0.012   3.173  -5.189  1.00  0.00           H
ATOM    913  CD2 PHE    54       1.409   2.230  -2.229  1.00  0.00           C
ATOM    914  HD2 PHE    54       1.603   2.602  -1.236  1.00  0.00           H
ATOM    915  CE1 PHE    54       0.969   1.267  -4.823  1.00  0.00           C
ATOM    916  HE1 PHE    54       0.818   0.901  -5.824  1.00  0.00           H
ATOM    917  CE2 PHE    54       1.825   0.922  -2.575  1.00  0.00           C
ATOM    918  HE2 PHE    54       2.327   0.303  -1.851  1.00  0.00           H
ATOM    919  CZ  PHE    54       1.599   0.446  -3.877  1.00  0.00           C
ATOM    920  HZ  PHE    54       1.929  -0.540  -4.161  1.00  0.00           H
ATOM    921  N   ASP    55       1.073   7.554  -2.900  1.00  0.00           N
ATOM    922  H   ASP    55       1.974   7.215  -3.219  1.00  0.00           H
ATOM    923  CA  ASP    55       1.033   8.753  -2.067  1.00  0.00           C
ATOM    924  HA  ASP    55       0.255   8.580  -1.328  1.00  0.00           H
ATOM    925  C   ASP    55       0.701  10.075  -2.757  1.00  0.00           C
ATOM    926  O   ASP    55       1.582  10.841  -3.168  1.00  0.00           O
ATOM    927  CB  ASP    55       2.342   8.909  -1.301  1.00  0.00           C
ATOM    928 1HB  ASP    55       2.634   7.938  -0.904  1.00  0.00           H
ATOM    929 2HB  ASP    55       3.129   9.248  -1.977  1.00  0.00           H
ATOM    930  CG  ASP    55       2.208   9.876  -0.148  1.00  0.00           C
ATOM    931  OD1 ASP    55       1.091  10.396   0.119  1.00  0.00           O
ATOM    932  OD2 ASP    55       3.214  10.105   0.546  1.00  0.00           O
ATOM    933  N   THR    56      -0.585  10.367  -2.829  1.00  0.00           N
ATOM    934  H   THR    56      -1.273   9.690  -2.482  1.00  0.00           H
ATOM    935  CA  THR    56      -1.105  11.610  -3.390  1.00  0.00           C
ATOM    936  HA  THR    56      -0.788  11.685  -4.428  1.00  0.00           H
ATOM    937  C   THR    56      -0.662  12.871  -2.642  1.00  0.00           C
ATOM    938  O   THR    56      -0.549  13.956  -3.209  1.00  0.00           O
ATOM    939  CB  THR    56      -2.640  11.497  -3.337  1.00  0.00           C
ATOM    940  HB  THR    56      -2.996  11.839  -2.365  1.00  0.00           H
ATOM    941  OG1 THR    56      -2.977  10.117  -3.495  1.00  0.00           O
ATOM    942  HG1 THR    56      -3.907   9.990  -3.247  1.00  0.00           H
ATOM    943  CG2 THR    56      -3.326  12.257  -4.443  1.00  0.00           C
ATOM    944 1HG2 THR    56      -4.405  12.178  -4.311  1.00  0.00           H
ATOM    945 2HG2 THR    56      -3.051  11.837  -5.409  1.00  0.00           H
ATOM    946 3HG2 THR    56      -3.043  13.308  -4.392  1.00  0.00           H
ATOM    947  N   ASP    57      -0.387  12.733  -1.354  1.00  0.00           N
ATOM    948  H   ASP    57      -0.440  11.811  -0.948  1.00  0.00           H
ATOM    949  CA  ASP    57      -0.073  13.888  -0.504  1.00  0.00           C
ATOM    950  HA  ASP    57      -0.610  14.759  -0.868  1.00  0.00           H
ATOM    951  C   ASP    57       1.413  14.203  -0.396  1.00  0.00           C
ATOM    952  O   ASP    57       1.782  15.253   0.130  1.00  0.00           O
ATOM    953  CB  ASP    57      -0.488  13.638   0.940  1.00  0.00           C
ATOM    954 1HB  ASP    57       0.144  12.841   1.314  1.00  0.00           H
ATOM    955 2HB  ASP    57      -0.316  14.534   1.539  1.00  0.00           H
ATOM    956  CG  ASP    57      -1.916  13.196   1.098  1.00  0.00           C
ATOM    957  OD1 ASP    57      -2.854  13.999   1.300  1.00  0.00           O
ATOM    958  OD2 ASP    57      -2.092  11.963   1.134  1.00  0.00           O
ATOM    959  N   LYS    58       2.248  13.223  -0.734  1.00  0.00           N
ATOM    960  H   LYS    58       1.864  12.408  -1.192  1.00  0.00           H
ATOM    961  CA  LYS    58       3.685  13.226  -0.395  1.00  0.00           C
ATOM    962  HA  LYS    58       4.089  12.248  -0.657  1.00  0.00           H
ATOM    963  C   LYS    58       3.915  13.405   1.110  1.00  0.00           C
ATOM    964  O   LYS    58       4.822  14.118   1.548  1.00  0.00           O
ATOM    965  CB  LYS    58       4.467  14.259  -1.218  1.00  0.00           C
ATOM    966 1HB  LYS    58       4.092  15.259  -1.000  1.00  0.00           H
ATOM    967 2HB  LYS    58       5.519  14.215  -0.935  1.00  0.00           H
ATOM    968  CG  LYS    58       4.375  14.003  -2.711  1.00  0.00           C
ATOM    969 1HG  LYS    58       4.766  13.007  -2.922  1.00  0.00           H
ATOM    970 2HG  LYS    58       3.331  14.044  -3.020  1.00  0.00           H
ATOM    971  CD  LYS    58       5.167  15.034  -3.504  1.00  0.00           C
ATOM    972 1HD  LYS    58       4.888  16.035  -3.171  1.00  0.00           H
ATOM    973 2HD  LYS    58       6.234  14.887  -3.325  1.00  0.00           H
ATOM    974  CE  LYS    58       4.880  14.916  -4.991  1.00  0.00           C
ATOM    975 1HE  LYS    58       3.817  15.101  -5.163  1.00  0.00           H
ATOM    976 2HE  LYS    58       5.458  15.674  -5.524  1.00  0.00           H
ATOM    977  NZ  LYS    58       5.236  13.569  -5.521  1.00  0.00           N
ATOM    978 1HZ  LYS    58       4.921  13.477  -6.480  1.00  0.00           H
ATOM    979 2HZ  LYS    58       4.798  12.844  -4.968  1.00  0.00           H
ATOM    980 3HZ  LYS    58       6.241  13.444  -5.494  1.00  0.00           H
ATOM    981  N   ASP    59       3.062  12.768   1.899  1.00  0.00           N
ATOM    982  H   ASP    59       2.365  12.169   1.470  1.00  0.00           H
ATOM    983  CA  ASP    59       3.083  12.852   3.367  1.00  0.00           C
ATOM    984  HA  ASP    59       3.728  13.683   3.654  1.00  0.00           H
ATOM    985  C   ASP    59       3.650  11.588   4.012  1.00  0.00           C
ATOM    986  O   ASP    59       3.712  11.485   5.236  1.00  0.00           O
ATOM    987  CB  ASP    59       1.679  13.130   3.933  1.00  0.00           C
ATOM    988 1HB  ASP    59       1.749  13.283   5.012  1.00  0.00           H
ATOM    989 2HB  ASP    59       1.303  14.049   3.483  1.00  0.00           H
ATOM    990  CG  ASP    59       0.673  12.012   3.654  1.00  0.00           C
ATOM    991  OD1 ASP    59       1.004  11.028   2.962  1.00  0.00           O
ATOM    992  OD2 ASP    59      -0.517  12.151   3.997  1.00  0.00           O
ATOM    993  N   ASN    60       4.050  10.625   3.188  1.00  0.00           N
ATOM    994  H   ASN    60       3.884  10.754   2.187  1.00  0.00           H
ATOM    995  CA  ASN    60       4.655   9.351   3.608  1.00  0.00           C
ATOM    996  HA  ASN    60       4.813   8.756   2.707  1.00  0.00           H
ATOM    997  C   ASN    60       3.733   8.542   4.516  1.00  0.00           C
ATOM    998  O   ASN    60       4.184   7.725   5.328  1.00  0.00           O
ATOM    999  CB  ASN    60       6.032   9.576   4.249  1.00  0.00           C
ATOM   1000 1HB  ASN    60       5.920  10.185   5.145  1.00  0.00           H
ATOM   1001 2HB  ASN    60       6.461   8.616   4.538  1.00  0.00           H
ATOM   1002  CG  ASN    60       6.983  10.246   3.312  1.00  0.00           C
ATOM   1003  OD1 ASN    60       7.256   9.736   2.232  1.00  0.00           O
ATOM   1004  ND2 ASN    60       7.469  11.394   3.676  1.00  0.00           N
ATOM   1005 1HD2 ASN    60       8.080  11.888   3.029  1.00  0.00           H
ATOM   1006 2HD2 ASN    60       7.239  11.788   4.573  1.00  0.00           H
ATOM   1007  N   LYS    61       2.437   8.786   4.378  1.00  0.00           N
ATOM   1008  H   LYS    61       2.141   9.498   3.710  1.00  0.00           H
ATOM   1009  CA  LYS    61       1.390   8.116   5.146  1.00  0.00           C
ATOM   1010  HA  LYS    61       1.782   7.240   5.661  1.00  0.00           H
ATOM   1011  C   LYS    61       0.338   7.699   4.138  1.00  0.00           C
ATOM   1012  O   LYS    61      -0.020   8.475   3.266  1.00  0.00           O
ATOM   1013  CB  LYS    61       0.806   9.099   6.153  1.00  0.00           C
ATOM   1014 1HB  LYS    61       0.551  10.018   5.623  1.00  0.00           H
ATOM   1015 2HB  LYS    61      -0.104   8.677   6.565  1.00  0.00           H
ATOM   1016  CG  LYS    61       1.724   9.437   7.301  1.00  0.00           C
ATOM   1017 1HG  LYS    61       1.823   8.568   7.953  1.00  0.00           H
ATOM   1018 2HG  LYS    61       2.705   9.709   6.916  1.00  0.00           H
ATOM   1019  CD  LYS    61       1.156  10.611   8.079  1.00  0.00           C
ATOM   1020 1HD  LYS    61       1.113  11.486   7.427  1.00  0.00           H
ATOM   1021 2HD  LYS    61       0.145  10.370   8.413  1.00  0.00           H
ATOM   1022  CE  LYS    61       2.009  10.928   9.291  1.00  0.00           C
ATOM   1023 1HE  LYS    61       1.561  11.769   9.829  1.00  0.00           H
ATOM   1024 2HE  LYS    61       1.993  10.062   9.953  1.00  0.00           H
ATOM   1025  NZ  LYS    61       3.433  11.261   8.961  1.00  0.00           N
ATOM   1026 1HZ  LYS    61       3.966  11.394   9.817  1.00  0.00           H
ATOM   1027 2HZ  LYS    61       3.475  12.119   8.423  1.00  0.00           H
ATOM   1028 3HZ  LYS    61       3.855  10.511   8.437  1.00  0.00           H
ATOM   1029  N   ILE    62      -0.125   6.470   4.183  1.00  0.00           N
ATOM   1030  H   ILE    62       0.175   5.854   4.939  1.00  0.00           H
ATOM   1031  CA  ILE    62      -0.944   5.890   3.126  1.00  0.00           C
ATOM   1032  HA  ILE    62      -1.097   6.611   2.330  1.00  0.00           H
ATOM   1033  C   ILE    62      -2.295   5.575   3.750  1.00  0.00           C
ATOM   1034  O   ILE    62      -2.378   4.803   4.697  1.00  0.00           O
ATOM   1035  CB  ILE    62      -0.213   4.645   2.535  1.00  0.00           C
ATOM   1036  HB  ILE    62      -0.098   3.913   3.331  1.00  0.00           H
ATOM   1037  CG1 ILE    62       1.206   5.013   2.037  1.00  0.00           C
ATOM   1038 1HG1 ILE    62       1.808   5.343   2.888  1.00  0.00           H
ATOM   1039 2HG1 ILE    62       1.671   4.107   1.662  1.00  0.00           H
ATOM   1040  CG2 ILE    62      -1.020   3.988   1.412  1.00  0.00           C
ATOM   1041 1HG2 ILE    62      -0.524   3.076   1.081  1.00  0.00           H
ATOM   1042 2HG2 ILE    62      -1.122   4.662   0.564  1.00  0.00           H
ATOM   1043 3HG2 ILE    62      -2.014   3.732   1.778  1.00  0.00           H
ATOM   1044  CD1 ILE    62       1.326   6.083   0.929  1.00  0.00           C
ATOM   1045 1HD1 ILE    62       2.376   6.200   0.661  1.00  0.00           H
ATOM   1046 2HD1 ILE    62       0.950   7.041   1.280  1.00  0.00           H
ATOM   1047 3HD1 ILE    62       0.773   5.780   0.041  1.00  0.00           H
ATOM   1048  N   SER    63      -3.328   6.240   3.260  1.00  0.00           N
ATOM   1049  H   SER    63      -3.186   6.873   2.473  1.00  0.00           H
ATOM   1050  CA  SER    63      -4.689   6.097   3.772  1.00  0.00           C
ATOM   1051  HA  SER    63      -4.687   6.130   4.862  1.00  0.00           H
ATOM   1052  C   SER    63      -5.252   4.765   3.306  1.00  0.00           C
ATOM   1053  O   SER    63      -4.660   4.120   2.443  1.00  0.00           O
ATOM   1054  CB  SER    63      -5.563   7.226   3.222  1.00  0.00           C
ATOM   1055 1HB  SER    63      -6.534   7.213   3.715  1.00  0.00           H
ATOM   1056 2HB  SER    63      -5.078   8.184   3.415  1.00  0.00           H
ATOM   1057  OG  SER    63      -5.756   7.053   1.830  1.00  0.00           O
ATOM   1058  HG  SER    63      -6.280   7.792   1.484  1.00  0.00           H
ATOM   1059  N   ILE    64      -6.409   4.371   3.817  1.00  0.00           N
ATOM   1060  H   ILE    64      -6.867   4.947   4.517  1.00  0.00           H
ATOM   1061  CA  ILE    64      -7.046   3.117   3.409  1.00  0.00           C
ATOM   1062  HA  ILE    64      -6.349   2.300   3.573  1.00  0.00           H
ATOM   1063  C   ILE    64      -7.325   3.183   1.909  1.00  0.00           C
ATOM   1064  O   ILE    64      -7.051   2.234   1.186  1.00  0.00           O
ATOM   1065  CB  ILE    64      -8.344   2.835   4.235  1.00  0.00           C
ATOM   1066  HB  ILE    64      -9.041   3.653   4.064  1.00  0.00           H
ATOM   1067  CG1 ILE    64      -8.021   2.774   5.742  1.00  0.00           C
ATOM   1068 1HG1 ILE    64      -7.520   1.827   5.946  1.00  0.00           H
ATOM   1069 2HG1 ILE    64      -7.330   3.574   6.003  1.00  0.00           H
ATOM   1070  CG2 ILE    64      -9.016   1.510   3.786  1.00  0.00           C
ATOM   1071 1HG2 ILE    64      -9.923   1.331   4.362  1.00  0.00           H
ATOM   1072 2HG2 ILE    64      -8.331   0.671   3.928  1.00  0.00           H
ATOM   1073 3HG2 ILE    64      -9.295   1.568   2.734  1.00  0.00           H
ATOM   1074  CD1 ILE    64      -9.216   2.898   6.685  1.00  0.00           C
ATOM   1075 1HD1 ILE    64      -8.861   2.855   7.715  1.00  0.00           H
ATOM   1076 2HD1 ILE    64      -9.914   2.080   6.518  1.00  0.00           H
ATOM   1077 3HD1 ILE    64      -9.717   3.851   6.520  1.00  0.00           H
ATOM   1078  N   GLU    65      -7.795   4.313   1.407  1.00  0.00           N
ATOM   1079  H   GLU    65      -8.003   5.090   2.026  1.00  0.00           H
ATOM   1080  CA  GLU    65      -8.052   4.447  -0.028  1.00  0.00           C
ATOM   1081  HA  GLU    65      -8.711   3.640  -0.338  1.00  0.00           H
ATOM   1082  C   GLU    65      -6.784   4.372  -0.884  1.00  0.00           C
ATOM   1083  O   GLU    65      -6.767   3.703  -1.926  1.00  0.00           O
ATOM   1084  CB  GLU    65      -8.748   5.782  -0.267  1.00  0.00           C
ATOM   1085 1HB  GLU    65      -9.586   5.862   0.430  1.00  0.00           H
ATOM   1086 2HB  GLU    65      -8.032   6.566  -0.040  1.00  0.00           H
ATOM   1087  CG  GLU    65      -9.271   5.984  -1.677  1.00  0.00           C
ATOM   1088 1HG  GLU    65      -8.456   5.842  -2.388  1.00  0.00           H
ATOM   1089 2HG  GLU    65     -10.041   5.237  -1.873  1.00  0.00           H
ATOM   1090  CD  GLU    65      -9.855   7.370  -1.884  1.00  0.00           C
ATOM   1091  OE1 GLU    65      -9.707   8.257  -1.010  1.00  0.00           O
ATOM   1092  OE2 GLU    65     -10.469   7.602  -2.949  1.00  0.00           O
ATOM   1093  N   GLU    66      -5.717   5.029  -0.442  1.00  0.00           N
ATOM   1094  H   GLU    66      -5.778   5.553   0.425  1.00  0.00           H
ATOM   1095  CA  GLU    66      -4.444   5.028  -1.172  1.00  0.00           C
ATOM   1096  HA  GLU    66      -4.612   5.327  -2.208  1.00  0.00           H
ATOM   1097  C   GLU    66      -3.882   3.604  -1.162  1.00  0.00           C
ATOM   1098  O   GLU    66      -3.326   3.121  -2.148  1.00  0.00           O
ATOM   1099  CB  GLU    66      -3.432   5.987  -0.518  1.00  0.00           C
ATOM   1100 1HB  GLU    66      -3.397   5.756   0.546  1.00  0.00           H
ATOM   1101 2HB  GLU    66      -2.446   5.778  -0.938  1.00  0.00           H
ATOM   1102  CG  GLU    66      -3.697   7.496  -0.681  1.00  0.00           C
ATOM   1103 1HG  GLU    66      -3.645   7.749  -1.741  1.00  0.00           H
ATOM   1104 2HG  GLU    66      -4.703   7.723  -0.330  1.00  0.00           H
ATOM   1105  CD  GLU    66      -2.696   8.359   0.104  1.00  0.00           C
ATOM   1106  OE1 GLU    66      -2.615   8.244   1.351  1.00  0.00           O
ATOM   1107  OE2 GLU    66      -1.952   9.190  -0.458  1.00  0.00           O
ATOM   1108  N   PHE    67      -4.060   2.903  -0.051  1.00  0.00           N
ATOM   1109  H   PHE    67      -4.523   3.341   0.747  1.00  0.00           H
ATOM   1110  CA  PHE    67      -3.585   1.529   0.086  1.00  0.00           C
ATOM   1111  HA  PHE    67      -2.548   1.483  -0.243  1.00  0.00           H
ATOM   1112  C   PHE    67      -4.394   0.575  -0.770  1.00  0.00           C
ATOM   1113  O   PHE    67      -3.818  -0.280  -1.425  1.00  0.00           O
ATOM   1114  CB  PHE    67      -3.665   1.088   1.547  1.00  0.00           C
ATOM   1115 1HB  PHE    67      -3.084   1.784   2.151  1.00  0.00           H
ATOM   1116 2HB  PHE    67      -4.704   1.136   1.879  1.00  0.00           H
ATOM   1117  CG  PHE    67      -3.144  -0.302   1.800  1.00  0.00           C
ATOM   1118  CD1 PHE    67      -1.762  -0.558   1.833  1.00  0.00           C
ATOM   1119  HD1 PHE    67      -1.064   0.234   1.607  1.00  0.00           H
ATOM   1120  CD2 PHE    67      -4.036  -1.355   2.068  1.00  0.00           C
ATOM   1121  HD2 PHE    67      -5.103  -1.187   2.018  1.00  0.00           H
ATOM   1122  CE1 PHE    67      -1.273  -1.842   2.203  1.00  0.00           C
ATOM   1123  HE1 PHE    67      -0.218  -2.027   2.271  1.00  0.00           H
ATOM   1124  CE2 PHE    67      -3.554  -2.634   2.437  1.00  0.00           C
ATOM   1125  HE2 PHE    67      -4.245  -3.431   2.652  1.00  0.00           H
ATOM   1126  CZ  PHE    67      -2.173  -2.871   2.521  1.00  0.00           C
ATOM   1127  HZ  PHE    67      -1.808  -3.837   2.836  1.00  0.00           H
ATOM   1128  N   CYS    68      -5.710   0.719  -0.801  1.00  0.00           N
ATOM   1129  H   CYS    68      -6.153   1.437  -0.225  1.00  0.00           H
ATOM   1130  CA  CYS    68      -6.553  -0.156  -1.613  1.00  0.00           C
ATOM   1131  HA  CYS    68      -6.310  -1.192  -1.373  1.00  0.00           H
ATOM   1132  C   CYS    68      -6.291   0.042  -3.100  1.00  0.00           C
ATOM   1133  O   CYS    68      -6.168  -0.940  -3.838  1.00  0.00           O
ATOM   1134  CB  CYS    68      -8.033   0.076  -1.303  1.00  0.00           C
ATOM   1135 1HB  CYS    68      -8.277   1.130  -1.445  1.00  0.00           H
ATOM   1136 2HB  CYS    68      -8.629  -0.515  -2.001  1.00  0.00           H
ATOM   1137  SG  CYS    68      -8.469  -0.416   0.384  1.00  0.00           S
ATOM   1138  HG  CYS    68      -7.883   0.625   0.996  1.00  0.00           H
ATOM   1139  N   ARG    69      -6.140   1.288  -3.543  1.00  0.00           N
ATOM   1140  H   ARG    69      -6.248   2.071  -2.897  1.00  0.00           H
ATOM   1141  CA  ARG    69      -5.806   1.551  -4.951  1.00  0.00           C
ATOM   1142  HA  ARG    69      -6.524   1.039  -5.595  1.00  0.00           H
ATOM   1143  C   ARG    69      -4.442   0.957  -5.229  1.00  0.00           C
ATOM   1144  O   ARG    69      -4.235   0.276  -6.232  1.00  0.00           O
ATOM   1145  CB  ARG    69      -5.816   3.057  -5.269  1.00  0.00           C
ATOM   1146 1HB  ARG    69      -6.835   3.426  -5.160  1.00  0.00           H
ATOM   1147 2HB  ARG    69      -5.193   3.571  -4.535  1.00  0.00           H
ATOM   1148  CG  ARG    69      -5.296   3.442  -6.671  1.00  0.00           C
ATOM   1149 1HG  ARG    69      -5.282   4.529  -6.752  1.00  0.00           H
ATOM   1150 2HG  ARG    69      -4.269   3.087  -6.770  1.00  0.00           H
ATOM   1151  CD  ARG    69      -6.103   2.871  -7.838  1.00  0.00           C
ATOM   1152 1HD  ARG    69      -5.540   3.036  -8.759  1.00  0.00           H
ATOM   1153 2HD  ARG    69      -6.216   1.793  -7.706  1.00  0.00           H
ATOM   1154  NE  ARG    69      -7.430   3.484  -7.994  1.00  0.00           N
ATOM   1155  HE  ARG    69      -7.645   4.284  -7.400  1.00  0.00           H
ATOM   1156  CZ  ARG    69      -8.360   3.115  -8.865  1.00  0.00           C
ATOM   1157  NH1 ARG    69      -8.199   2.152  -9.730  1.00  0.00           N
ATOM   1158 1HH1 ARG    69      -7.311   1.657  -9.791  1.00  0.00           H
ATOM   1159 2HH1 ARG    69      -8.960   1.903 -10.352  1.00  0.00           H
ATOM   1160  NH2 ARG    69      -9.498   3.746  -8.878  1.00  0.00           N
ATOM   1161 1HH2 ARG    69      -9.687   4.473  -8.199  1.00  0.00           H
ATOM   1162 2HH2 ARG    69     -10.192   3.507  -9.574  1.00  0.00           H
ATOM   1163  N   GLY    70      -3.519   1.169  -4.308  1.00  0.00           N
ATOM   1164  H   GLY    70      -3.721   1.730  -3.483  1.00  0.00           H
ATOM   1165  CA  GLY    70      -2.190   0.628  -4.482  1.00  0.00           C
ATOM   1166 1HA  GLY    70      -1.785   1.010  -5.419  1.00  0.00           H
ATOM   1167 2HA  GLY    70      -1.560   0.969  -3.659  1.00  0.00           H
ATOM   1168  C   GLY    70      -2.137  -0.878  -4.540  1.00  0.00           C
ATOM   1169  O   GLY    70      -1.373  -1.442  -5.304  1.00  0.00           O
ATOM   1170  N   PHE    71      -2.971  -1.554  -3.769  1.00  0.00           N
ATOM   1171  H   PHE    71      -3.590  -1.046  -3.137  1.00  0.00           H
ATOM   1172  CA  PHE    71      -3.014  -3.011  -3.763  1.00  0.00           C
ATOM   1173  HA  PHE    71      -2.015  -3.385  -3.575  1.00  0.00           H
ATOM   1174  C   PHE    71      -3.478  -3.590  -5.089  1.00  0.00           C
ATOM   1175  O   PHE    71      -3.095  -4.705  -5.449  1.00  0.00           O
ATOM   1176  CB  PHE    71      -3.935  -3.489  -2.650  1.00  0.00           C
ATOM   1177 1HB  PHE    71      -4.146  -2.664  -1.977  1.00  0.00           H
ATOM   1178 2HB  PHE    71      -4.872  -3.797  -3.100  1.00  0.00           H
ATOM   1179  CG  PHE    71      -3.377  -4.622  -1.836  1.00  0.00           C
ATOM   1180  CD1 PHE    71      -3.127  -4.437  -0.471  1.00  0.00           C
ATOM   1181  HD1 PHE    71      -3.288  -3.465  -0.031  1.00  0.00           H
ATOM   1182  CD2 PHE    71      -3.169  -5.890  -2.400  1.00  0.00           C
ATOM   1183  HD2 PHE    71      -3.373  -6.054  -3.444  1.00  0.00           H
ATOM   1184  CE1 PHE    71      -2.711  -5.518   0.344  1.00  0.00           C
ATOM   1185  HE1 PHE    71      -2.560  -5.381   1.402  1.00  0.00           H
ATOM   1186  CE2 PHE    71      -2.746  -6.978  -1.603  1.00  0.00           C
ATOM   1187  HE2 PHE    71      -2.617  -7.956  -2.040  1.00  0.00           H
ATOM   1188  CZ  PHE    71      -2.524  -6.792  -0.227  1.00  0.00           C
ATOM   1189  HZ  PHE    71      -2.228  -7.628   0.389  1.00  0.00           H
ATOM   1190  N   GLY    72      -4.221  -2.813  -5.861  1.00  0.00           N
ATOM   1191  H   GLY    72      -4.531  -1.903  -5.541  1.00  0.00           H
ATOM   1192  CA  GLY    72      -4.556  -3.242  -7.205  1.00  0.00           C
ATOM   1193 1HA  GLY    72      -5.014  -4.220  -7.165  1.00  0.00           H
ATOM   1194 2HA  GLY    72      -5.250  -2.533  -7.660  1.00  0.00           H
ATOM   1195  C   GLY    72      -3.308  -3.343  -8.053  1.00  0.00           C
ATOM   1196  O   GLY    72      -3.055  -4.367  -8.688  1.00  0.00           O
ATOM   1197  N   LEU    73      -2.477  -2.312  -7.970  1.00  0.00           N
ATOM   1198  H   LEU    73      -2.734  -1.526  -7.389  1.00  0.00           H
ATOM   1199  CA  LEU    73      -1.227  -2.245  -8.731  1.00  0.00           C
ATOM   1200  HA  LEU    73      -1.464  -2.442  -9.778  1.00  0.00           H
ATOM   1201  C   LEU    73      -0.202  -3.276  -8.253  1.00  0.00           C
ATOM   1202  O   LEU    73       0.691  -3.690  -8.997  1.00  0.00           O
ATOM   1203  CB  LEU    73      -0.596  -0.847  -8.598  1.00  0.00           C
ATOM   1204 1HB  LEU    73      -0.107  -0.813  -7.625  1.00  0.00           H
ATOM   1205 2HB  LEU    73       0.193  -0.774  -9.348  1.00  0.00           H
ATOM   1206  CG  LEU    73      -1.472   0.419  -8.683  1.00  0.00           C
ATOM   1207  HG  LEU    73      -2.165   0.398  -7.846  1.00  0.00           H
ATOM   1208  CD1 LEU    73      -0.596   1.665  -8.527  1.00  0.00           C
ATOM   1209 1HD1 LEU    73      -1.227   2.554  -8.515  1.00  0.00           H
ATOM   1210 2HD1 LEU    73       0.113   1.733  -9.352  1.00  0.00           H
ATOM   1211 3HD1 LEU    73      -0.053   1.619  -7.588  1.00  0.00           H
ATOM   1212  CD2 LEU    73      -2.290   0.555  -9.948  1.00  0.00           C
ATOM   1213 1HD2 LEU    73      -2.981   1.393  -9.849  1.00  0.00           H
ATOM   1214 2HD2 LEU    73      -2.892  -0.342 -10.106  1.00  0.00           H
ATOM   1215 3HD2 LEU    73      -1.648   0.723 -10.807  1.00  0.00           H
ATOM   1216  N   LYS    74      -0.309  -3.664  -6.987  1.00  0.00           N
ATOM   1217  H   LYS    74      -1.020  -3.229  -6.415  1.00  0.00           H
ATOM   1218  CA  LYS    74       0.591  -4.664  -6.402  1.00  0.00           C
ATOM   1219  HA  LYS    74       1.597  -4.495  -6.788  1.00  0.00           H
ATOM   1220  C   LYS    74       0.204  -6.096  -6.735  1.00  0.00           C
ATOM   1221  O   LYS    74       1.067  -6.920  -7.037  1.00  0.00           O
ATOM   1222  CB  LYS    74       0.616  -4.570  -4.870  1.00  0.00           C
ATOM   1223 1HB  LYS    74      -0.401  -4.691  -4.499  1.00  0.00           H
ATOM   1224 2HB  LYS    74       1.214  -5.407  -4.505  1.00  0.00           H
ATOM   1225  CG  LYS    74       1.211  -3.298  -4.290  1.00  0.00           C
ATOM   1226 1HG  LYS    74       2.158  -3.108  -4.784  1.00  0.00           H
ATOM   1227 2HG  LYS    74       0.563  -2.462  -4.490  1.00  0.00           H
ATOM   1228  CD  LYS    74       1.448  -3.382  -2.779  1.00  0.00           C
ATOM   1229 1HD  LYS    74       2.040  -4.273  -2.563  1.00  0.00           H
ATOM   1230 2HD  LYS    74       2.019  -2.505  -2.474  1.00  0.00           H
ATOM   1231  CE  LYS    74       0.155  -3.429  -1.972  1.00  0.00           C
ATOM   1232 1HE  LYS    74      -0.455  -2.563  -2.242  1.00  0.00           H
ATOM   1233 2HE  LYS    74      -0.398  -4.337  -2.230  1.00  0.00           H
ATOM   1234  NZ  LYS    74       0.393  -3.415  -0.498  1.00  0.00           N
ATOM   1235 1HZ  LYS    74      -0.494  -3.418  -0.009  1.00  0.00           H
ATOM   1236 2HZ  LYS    74       0.912  -2.588  -0.244  1.00  0.00           H
ATOM   1237 3HZ  LYS    74       0.920  -4.235  -0.230  1.00  0.00           H
ATOM   1238  N   VAL    75      -1.074  -6.403  -6.563  1.00  0.00           N
ATOM   1239  H   VAL    75      -1.733  -5.663  -6.344  1.00  0.00           H
ATOM   1240  CA  VAL    75      -1.569  -7.786  -6.575  1.00  0.00           C
ATOM   1241  HA  VAL    75      -0.805  -8.426  -7.015  1.00  0.00           H
ATOM   1242  C   VAL    75      -2.855  -7.982  -7.385  1.00  0.00           C
ATOM   1243  O   VAL    75      -2.907  -8.876  -8.224  1.00  0.00           O
ATOM   1244  CB  VAL    75      -1.824  -8.286  -5.103  1.00  0.00           C
ATOM   1245  HB  VAL    75      -2.584  -7.652  -4.654  1.00  0.00           H
ATOM   1246  CG1 VAL    75      -2.323  -9.735  -5.037  1.00  0.00           C
ATOM   1247 1HG1 VAL    75      -2.521 -10.013  -4.001  1.00  0.00           H
ATOM   1248 2HG1 VAL    75      -1.571 -10.413  -5.446  1.00  0.00           H
ATOM   1249 3HG1 VAL    75      -3.250  -9.850  -5.599  1.00  0.00           H
ATOM   1250  CG2 VAL    75      -0.546  -8.189  -4.246  1.00  0.00           C
ATOM   1251 1HG2 VAL    75      -0.704  -8.663  -3.277  1.00  0.00           H
ATOM   1252 2HG2 VAL    75      -0.298  -7.148  -4.072  1.00  0.00           H
ATOM   1253 3HG2 VAL    75       0.284  -8.683  -4.753  1.00  0.00           H
ATOM   1254  N   SER    76      -3.925  -7.250  -7.095  1.00  0.00           N
ATOM   1255  H   SER    76      -3.849  -6.400  -6.549  1.00  0.00           H
ATOM   1256  CA  SER    76      -5.253  -7.784  -7.427  1.00  0.00           C
ATOM   1257  HA  SER    76      -5.235  -8.844  -7.170  1.00  0.00           H
ATOM   1258  C   SER    76      -5.687  -7.696  -8.881  1.00  0.00           C
ATOM   1259  O   SER    76      -6.480  -8.521  -9.337  1.00  0.00           O
ATOM   1260  CB  SER    76      -6.341  -7.134  -6.574  1.00  0.00           C
ATOM   1261 1HB  SER    76      -7.258  -7.702  -6.690  1.00  0.00           H
ATOM   1262 2HB  SER    76      -6.035  -7.169  -5.525  1.00  0.00           H
ATOM   1263  OG  SER    76      -6.613  -5.798  -6.946  1.00  0.00           O
ATOM   1264  HG  SER    76      -7.230  -5.803  -7.691  1.00  0.00           H
ATOM   1265  N   GLU    77      -5.204  -6.693  -9.593  1.00  0.00           N
ATOM   1266  H   GLU    77      -4.516  -6.075  -9.183  1.00  0.00           H
ATOM   1267  CA  GLU    77      -5.629  -6.431 -10.968  1.00  0.00           C
ATOM   1268  HA  GLU    77      -6.718  -6.433 -11.037  1.00  0.00           H
ATOM   1269  C   GLU    77      -5.074  -7.488 -11.918  1.00  0.00           C
ATOM   1270  O   GLU    77      -4.135  -8.199 -11.565  1.00  0.00           O
ATOM   1271  CB  GLU    77      -5.097  -5.054 -11.367  1.00  0.00           C
ATOM   1272 1HB  GLU    77      -4.046  -5.002 -11.085  1.00  0.00           H
ATOM   1273 2HB  GLU    77      -5.174  -4.936 -12.447  1.00  0.00           H
ATOM   1274  CG  GLU    77      -5.845  -3.916 -10.714  1.00  0.00           C
ATOM   1275 1HG  GLU    77      -6.858  -3.918 -11.107  1.00  0.00           H
ATOM   1276 2HG  GLU    77      -5.892  -4.085  -9.637  1.00  0.00           H
ATOM   1277  CD  GLU    77      -5.218  -2.552 -10.969  1.00  0.00           C
ATOM   1278  OE1 GLU    77      -4.747  -2.288 -12.098  1.00  0.00           O
ATOM   1279  OE2 GLU    77      -5.243  -1.703 -10.045  1.00  0.00           O
ATOM   1280  N   ILE    78      -5.572  -7.563 -13.147  1.00  0.00           N
ATOM   1281  H   ILE    78      -6.386  -7.002 -13.408  1.00  0.00           H
ATOM   1282  CA  ILE    78      -4.882  -8.349 -14.176  1.00  0.00           C
ATOM   1283  HA  ILE    78      -4.687  -9.354 -13.806  1.00  0.00           H
ATOM   1284  C   ILE    78      -3.566  -7.610 -14.361  1.00  0.00           C
ATOM   1285  O   ILE    78      -2.494  -8.202 -14.402  1.00  0.00           O
ATOM   1286  CB  ILE    78      -5.630  -8.419 -15.550  1.00  0.00           C
ATOM   1287  HB  ILE    78      -5.812  -7.402 -15.900  1.00  0.00           H
ATOM   1288  CG1 ILE    78      -6.986  -9.129 -15.389  1.00  0.00           C
ATOM   1289 1HG1 ILE    78      -6.806 -10.169 -15.111  1.00  0.00           H
ATOM   1290 2HG1 ILE    78      -7.535  -8.651 -14.580  1.00  0.00           H
ATOM   1291  CG2 ILE    78      -4.763  -9.160 -16.611  1.00  0.00           C
ATOM   1292 1HG2 ILE    78      -5.255  -9.141 -17.583  1.00  0.00           H
ATOM   1293 2HG2 ILE    78      -4.600 -10.197 -16.311  1.00  0.00           H
ATOM   1294 3HG2 ILE    78      -3.798  -8.667 -16.728  1.00  0.00           H
ATOM   1295  CD1 ILE    78      -7.886  -9.106 -16.630  1.00  0.00           C
ATOM   1296 1HD1 ILE    78      -8.848  -9.550 -16.386  1.00  0.00           H
ATOM   1297 2HD1 ILE    78      -7.438  -9.676 -17.444  1.00  0.00           H
ATOM   1298 3HD1 ILE    78      -8.044  -8.074 -16.947  1.00  0.00           H
ATOM   1299  N   ARG    79      -3.663  -6.290 -14.413  1.00  0.00           N
ATOM   1300  H   ARG    79      -4.582  -5.873 -14.352  1.00  0.00           H
ATOM   1301  CA  ARG    79      -2.501  -5.412 -14.527  1.00  0.00           C
ATOM   1302  HA  ARG    79      -1.751  -5.896 -15.149  1.00  0.00           H
ATOM   1303  C   ARG    79      -1.880  -5.144 -13.157  1.00  0.00           C
ATOM   1304  O   ARG    79      -2.122  -4.099 -12.571  1.00  0.00           O
ATOM   1305  CB  ARG    79      -2.918  -4.090 -15.187  1.00  0.00           C
ATOM   1306 1HB  ARG    79      -3.706  -3.632 -14.587  1.00  0.00           H
ATOM   1307 2HB  ARG    79      -2.056  -3.421 -15.203  1.00  0.00           H
ATOM   1308  CG  ARG    79      -3.419  -4.258 -16.619  1.00  0.00           C
ATOM   1309 1HG  ARG    79      -2.602  -4.651 -17.225  1.00  0.00           H
ATOM   1310 2HG  ARG    79      -4.243  -4.972 -16.639  1.00  0.00           H
ATOM   1311  CD  ARG    79      -3.905  -2.951 -17.243  1.00  0.00           C
ATOM   1312 1HD  ARG    79      -3.124  -2.198 -17.141  1.00  0.00           H
ATOM   1313 2HD  ARG    79      -4.078  -3.126 -18.307  1.00  0.00           H
ATOM   1314  NE  ARG    79      -5.154  -2.448 -16.647  1.00  0.00           N
ATOM   1315  HE  ARG    79      -5.531  -2.957 -15.857  1.00  0.00           H
ATOM   1316  CZ  ARG    79      -5.844  -1.382 -17.034  1.00  0.00           C
ATOM   1317  NH1 ARG    79      -5.474  -0.565 -17.985  1.00  0.00           N
ATOM   1318 1HH1 ARG    79      -4.605  -0.722 -18.482  1.00  0.00           H
ATOM   1319 2HH1 ARG    79      -6.063   0.228 -18.212  1.00  0.00           H
ATOM   1320  NH2 ARG    79      -6.971  -1.123 -16.443  1.00  0.00           N
ATOM   1321 1HH2 ARG    79      -7.317  -1.739 -15.719  1.00  0.00           H
ATOM   1322 2HH2 ARG    79      -7.501  -0.311 -16.722  1.00  0.00           H
ATOM   1323  N   ARG    80      -1.102  -6.079 -12.634  1.00  0.00           N
ATOM   1324  H   ARG    80      -0.958  -6.945 -13.143  1.00  0.00           H
ATOM   1325  CA  ARG    80      -0.361  -5.853 -11.383  1.00  0.00           C
ATOM   1326  HA  ARG    80      -0.568  -4.843 -11.026  1.00  0.00           H
ATOM   1327  C   ARG    80       1.104  -5.930 -11.765  1.00  0.00           C
ATOM   1328  O   ARG    80       1.441  -6.709 -12.639  1.00  0.00           O
ATOM   1329  CB  ARG    80      -0.760  -6.840 -10.272  1.00  0.00           C
ATOM   1330 1HB  ARG    80      -0.581  -6.327  -9.328  1.00  0.00           H
ATOM   1331 2HB  ARG    80      -1.835  -7.020 -10.335  1.00  0.00           H
ATOM   1332  CG  ARG    80      -0.014  -8.193 -10.188  1.00  0.00           C
ATOM   1333 1HG  ARG    80       1.057  -8.001 -10.155  1.00  0.00           H
ATOM   1334 2HG  ARG    80      -0.288  -8.682  -9.252  1.00  0.00           H
ATOM   1335  CD  ARG    80      -0.307  -9.160 -11.327  1.00  0.00           C
ATOM   1336 1HD  ARG    80      -0.127  -8.666 -12.281  1.00  0.00           H
ATOM   1337 2HD  ARG    80       0.365 -10.016 -11.246  1.00  0.00           H
ATOM   1338  NE  ARG    80      -1.698  -9.611 -11.270  1.00  0.00           N
ATOM   1339  HE  ARG    80      -2.418  -8.908 -11.444  1.00  0.00           H
ATOM   1340  CZ  ARG    80      -2.135 -10.817 -10.950  1.00  0.00           C
ATOM   1341  NH1 ARG    80      -1.373 -11.866 -10.785  1.00  0.00           N
ATOM   1342 1HH1 ARG    80      -0.369 -11.794 -10.880  1.00  0.00           H
ATOM   1343 2HH1 ARG    80      -1.800 -12.751 -10.528  1.00  0.00           H
ATOM   1344  NH2 ARG    80      -3.412 -10.965 -10.779  1.00  0.00           N
ATOM   1345 1HH2 ARG    80      -4.021 -10.163 -10.898  1.00  0.00           H
ATOM   1346 2HH2 ARG    80      -3.769 -11.865 -10.478  1.00  0.00           H
ATOM   1347  N   GLU    81       1.997  -5.191 -11.128  1.00  0.00           N
ATOM   1348  H   GLU    81       1.701  -4.619 -10.337  1.00  0.00           H
ATOM   1349  CA  GLU    81       3.377  -5.094 -11.627  1.00  0.00           C
ATOM   1350  HA  GLU    81       3.319  -4.688 -12.633  1.00  0.00           H
ATOM   1351  C   GLU    81       4.184  -6.386 -11.771  1.00  0.00           C
ATOM   1352  O   GLU    81       5.161  -6.439 -12.522  1.00  0.00           O
ATOM   1353  CB  GLU    81       4.189  -4.106 -10.801  1.00  0.00           C
ATOM   1354 1HB  GLU    81       4.057  -4.316  -9.738  1.00  0.00           H
ATOM   1355 2HB  GLU    81       5.237  -4.257 -11.054  1.00  0.00           H
ATOM   1356  CG  GLU    81       3.852  -2.653 -11.084  1.00  0.00           C
ATOM   1357 1HG  GLU    81       3.343  -2.585 -12.045  1.00  0.00           H
ATOM   1358 2HG  GLU    81       3.182  -2.279 -10.307  1.00  0.00           H
ATOM   1359  CD  GLU    81       5.105  -1.798 -11.139  1.00  0.00           C
ATOM   1360  OE1 GLU    81       5.979  -1.957 -10.261  1.00  0.00           O
ATOM   1361  OE2 GLU    81       5.247  -0.944 -12.039  1.00  0.00           O
ATOM   1362  N   LYS    82       3.763  -7.446 -11.102  1.00  0.00           N
ATOM   1363  H   LYS    82       2.968  -7.342 -10.495  1.00  0.00           H
ATOM   1364  CA  LYS    82       4.367  -8.771 -11.261  1.00  0.00           C
ATOM   1365  HA  LYS    82       5.448  -8.698 -11.140  1.00  0.00           H
ATOM   1366  C   LYS    82       4.088  -9.414 -12.625  1.00  0.00           C
ATOM   1367  O   LYS    82       4.875 -10.227 -13.110  1.00  0.00           O
ATOM   1368  CB  LYS    82       3.803  -9.673 -10.163  1.00  0.00           C
ATOM   1369 1HB  LYS    82       2.714  -9.675 -10.237  1.00  0.00           H
ATOM   1370 2HB  LYS    82       4.161 -10.689 -10.332  1.00  0.00           H
ATOM   1371  CG  LYS    82       4.207  -9.246  -8.757  1.00  0.00           C
ATOM   1372 1HG  LYS    82       5.284  -9.363  -8.664  1.00  0.00           H
ATOM   1373 2HG  LYS    82       3.950  -8.198  -8.593  1.00  0.00           H
ATOM   1374  CD  LYS    82       3.497 -10.083  -7.701  1.00  0.00           C
ATOM   1375 1HD  LYS    82       2.430  -9.847  -7.724  1.00  0.00           H
ATOM   1376 2HD  LYS    82       3.627 -11.141  -7.927  1.00  0.00           H
ATOM   1377  CE  LYS    82       4.048  -9.815  -6.306  1.00  0.00           C
ATOM   1378 1HE  LYS    82       4.076  -8.739  -6.124  1.00  0.00           H
ATOM   1379 2HE  LYS    82       3.381 -10.278  -5.576  1.00  0.00           H
ATOM   1380  NZ  LYS    82       5.423 -10.404  -6.149  1.00  0.00           N
ATOM   1381 1HZ  LYS    82       5.742 -10.328  -5.187  1.00  0.00           H
ATOM   1382 2HZ  LYS    82       6.089  -9.935  -6.755  1.00  0.00           H
ATOM   1383 3HZ  LYS    82       5.412 -11.384  -6.406  1.00  0.00           H
ATOM   1384  N   ASP    83       2.956  -9.080 -13.222  1.00  0.00           N
ATOM   1385  H   ASP    83       2.374  -8.346 -12.823  1.00  0.00           H
ATOM   1386  CA  ASP    83       2.461  -9.722 -14.445  1.00  0.00           C
ATOM   1387  HA  ASP    83       3.279  -9.934 -15.133  1.00  0.00           H
ATOM   1388  C   ASP    83       1.456  -8.776 -15.109  1.00  0.00           C
ATOM   1389  O   ASP    83       0.292  -8.769 -14.726  1.00  0.00           O
ATOM   1390  CB  ASP    83       1.757 -11.035 -14.068  1.00  0.00           C
ATOM   1391 1HB  ASP    83       2.472 -11.695 -13.572  1.00  0.00           H
ATOM   1392 2HB  ASP    83       0.953 -10.819 -13.365  1.00  0.00           H
ATOM   1393  CG  ASP    83       1.161 -11.758 -15.263  1.00  0.00           C
ATOM   1394  OD1 ASP    83       1.341 -11.348 -16.434  1.00  0.00           O
ATOM   1395  OD2 ASP    83       0.471 -12.775 -15.035  1.00  0.00           O
ATOM   1396  N   GLU    84       1.873  -7.954 -16.063  1.00  0.00           N
ATOM   1397  H   GLU    84       2.844  -7.982 -16.373  1.00  0.00           H
ATOM   1398  CA  GLU    84       0.981  -6.941 -16.643  1.00  0.00           C
ATOM   1399  HA  GLU    84      -0.036  -7.332 -16.684  1.00  0.00           H
ATOM   1400  C   GLU    84       1.337  -6.420 -18.035  1.00  0.00           C
ATOM   1401  O   GLU    84       2.429  -6.661 -18.556  1.00  0.00           O
ATOM   1402  CB  GLU    84       0.983  -5.721 -15.724  1.00  0.00           C
ATOM   1403 1HB  GLU    84       0.266  -4.992 -16.097  1.00  0.00           H
ATOM   1404 2HB  GLU    84       0.634  -6.032 -14.753  1.00  0.00           H
ATOM   1405  CG  GLU    84       2.346  -5.063 -15.581  1.00  0.00           C
ATOM   1406 1HG  GLU    84       3.049  -5.769 -15.136  1.00  0.00           H
ATOM   1407 2HG  GLU    84       2.719  -4.782 -16.566  1.00  0.00           H
ATOM   1408  CD  GLU    84       2.298  -3.824 -14.726  1.00  0.00           C
ATOM   1409  OE1 GLU    84       1.281  -3.558 -14.059  1.00  0.00           O
ATOM   1410  OE2 GLU    84       3.333  -3.108 -14.692  1.00  0.00           O
ATOM   1411  N   LEU    85       0.453  -5.594 -18.578  1.00  0.00           N
ATOM   1412  H   LEU    85      -0.492  -5.590 -18.235  1.00  0.00           H
ATOM   1413  CA  LEU    85       0.847  -4.535 -19.507  1.00  0.00           C
ATOM   1414  HA  LEU    85       1.665  -4.874 -20.143  1.00  0.00           H
ATOM   1415  C   LEU    85       1.312  -3.373 -18.624  1.00  0.00           C
ATOM   1416  O   LEU    85       0.620  -3.028 -17.664  1.00  0.00           O
ATOM   1417  CB  LEU    85      -0.348  -4.094 -20.357  1.00  0.00           C
ATOM   1418 1HB  LEU    85      -1.115  -3.716 -19.679  1.00  0.00           H
ATOM   1419 2HB  LEU    85      -0.027  -3.267 -20.991  1.00  0.00           H
ATOM   1420  CG  LEU    85      -1.003  -5.161 -21.247  1.00  0.00           C
ATOM   1421  HG  LEU    85      -1.340  -5.983 -20.615  1.00  0.00           H
ATOM   1422  CD1 LEU    85      -2.221  -4.558 -21.922  1.00  0.00           C
ATOM   1423 1HD1 LEU    85      -2.755  -5.332 -22.472  1.00  0.00           H
ATOM   1424 2HD1 LEU    85      -1.919  -3.769 -22.609  1.00  0.00           H
ATOM   1425 3HD1 LEU    85      -2.896  -4.145 -21.173  1.00  0.00           H
ATOM   1426  CD2 LEU    85      -0.062  -5.725 -22.301  1.00  0.00           C
ATOM   1427 1HD2 LEU    85      -0.606  -6.413 -22.945  1.00  0.00           H
ATOM   1428 2HD2 LEU    85       0.746  -6.276 -21.819  1.00  0.00           H
ATOM   1429 3HD2 LEU    85       0.357  -4.921 -22.907  1.00  0.00           H
ATOM   1430  N   LYS    86       2.478  -2.805 -18.900  1.00  0.00           N
ATOM   1431  H   LYS    86       2.919  -3.007 -19.797  1.00  0.00           H
ATOM   1432  CA  LYS    86       3.187  -1.936 -17.943  1.00  0.00           C
ATOM   1433  HA  LYS    86       3.454  -2.539 -17.080  1.00  0.00           H
ATOM   1434  C   LYS    86       2.419  -0.741 -17.398  1.00  0.00           C
ATOM   1435  O   LYS    86       1.710  -0.050 -18.140  1.00  0.00           O
ATOM   1436  CB  LYS    86       4.469  -1.390 -18.591  1.00  0.00           C
ATOM   1437 1HB  LYS    86       4.200  -0.919 -19.537  1.00  0.00           H
ATOM   1438 2HB  LYS    86       4.885  -0.621 -17.939  1.00  0.00           H
ATOM   1439  CG  LYS    86       5.565  -2.420 -18.852  1.00  0.00           C
ATOM   1440 1HG  LYS    86       5.167  -3.241 -19.449  1.00  0.00           H
ATOM   1441 2HG  LYS    86       6.369  -1.937 -19.409  1.00  0.00           H
ATOM   1442  CD  LYS    86       6.135  -2.966 -17.550  1.00  0.00           C
ATOM   1443 1HD  LYS    86       6.471  -2.132 -16.932  1.00  0.00           H
ATOM   1444 2HD  LYS    86       5.357  -3.514 -17.017  1.00  0.00           H
ATOM   1445  CE  LYS    86       7.298  -3.904 -17.787  1.00  0.00           C
ATOM   1446 1HE  LYS    86       6.975  -4.725 -18.429  1.00  0.00           H
ATOM   1447 2HE  LYS    86       8.114  -3.365 -18.275  1.00  0.00           H
ATOM   1448  NZ  LYS    86       7.755  -4.445 -16.471  1.00  0.00           N
ATOM   1449 1HZ  LYS    86       8.445  -5.175 -16.615  1.00  0.00           H
ATOM   1450 2HZ  LYS    86       6.965  -4.831 -15.963  1.00  0.00           H
ATOM   1451 3HZ  LYS    86       8.153  -3.702 -15.910  1.00  0.00           H
ATOM   1452  N   LYS    87       2.611  -0.449 -16.118  1.00  0.00           N
ATOM   1453  H   LYS    87       3.175  -1.074 -15.548  1.00  0.00           H
ATOM   1454  CA  LYS    87       2.078   0.779 -15.519  1.00  0.00           C
ATOM   1455  HA  LYS    87       1.020   0.854 -15.771  1.00  0.00           H
ATOM   1456  C   LYS    87       2.760   1.989 -16.130  1.00  0.00           C
ATOM   1457  O   LYS    87       3.812   1.894 -16.760  1.00  0.00           O
ATOM   1458  CB  LYS    87       2.244   0.804 -13.989  1.00  0.00           C
ATOM   1459 1HB  LYS    87       3.303   0.701 -13.750  1.00  0.00           H
ATOM   1460 2HB  LYS    87       1.907   1.774 -13.621  1.00  0.00           H
ATOM   1461  CG  LYS    87       1.466  -0.266 -13.229  1.00  0.00           C
ATOM   1462 1HG  LYS    87       1.827  -1.238 -13.543  1.00  0.00           H
ATOM   1463 2HG  LYS    87       1.660  -0.156 -12.158  1.00  0.00           H
ATOM   1464  CD  LYS    87      -0.045  -0.190 -13.473  1.00  0.00           C
ATOM   1465 1HD  LYS    87      -0.419   0.783 -13.149  1.00  0.00           H
ATOM   1466 2HD  LYS    87      -0.244  -0.314 -14.536  1.00  0.00           H
ATOM   1467  CE  LYS    87      -0.795  -1.285 -12.748  1.00  0.00           C
ATOM   1468 1HE  LYS    87      -0.396  -2.255 -13.056  1.00  0.00           H
ATOM   1469 2HE  LYS    87      -0.660  -1.179 -11.671  1.00  0.00           H
ATOM   1470  NZ  LYS    87      -2.256  -1.230 -13.089  1.00  0.00           N
ATOM   1471 1HZ  LYS    87      -2.750  -2.022 -12.679  1.00  0.00           H
ATOM   1472 2HZ  LYS    87      -2.382  -1.251 -14.092  1.00  0.00           H
ATOM   1473 3HZ  LYS    87      -2.680  -0.376 -12.745  1.00  0.00           H
ATOM   1474  N   GLU    88       2.111   3.123 -15.955  1.00  0.00           N
ATOM   1475  H   GLU    88       1.289   3.129 -15.380  1.00  0.00           H
ATOM   1476  CA  GLU    88       2.484   4.376 -16.599  1.00  0.00           C
ATOM   1477  HA  GLU    88       2.843   4.162 -17.607  1.00  0.00           H
ATOM   1478  C   GLU    88       3.586   5.156 -15.869  1.00  0.00           C
ATOM   1479  O   GLU    88       4.228   4.647 -14.939  1.00  0.00           O
ATOM   1480  CB  GLU    88       1.207   5.208 -16.730  1.00  0.00           C
ATOM   1481 1HB  GLU    88       0.844   5.461 -15.735  1.00  0.00           H
ATOM   1482 2HB  GLU    88       1.429   6.125 -17.273  1.00  0.00           H
ATOM   1483  CG  GLU    88       0.108   4.472 -17.471  1.00  0.00           C
ATOM   1484 1HG  GLU    88       0.529   4.071 -18.393  1.00  0.00           H
ATOM   1485 2HG  GLU    88      -0.252   3.641 -16.860  1.00  0.00           H
ATOM   1486  CD  GLU    88      -1.069   5.357 -17.826  1.00  0.00           C
ATOM   1487  OE1 GLU    88      -1.295   6.413 -17.187  1.00  0.00           O
ATOM   1488  OE2 GLU    88      -1.791   5.003 -18.783  1.00  0.00           O
ATOM   1489  N   ARG    89       3.809   6.386 -16.321  1.00  0.00           N
ATOM   1490  H   ARG    89       3.232   6.729 -17.079  1.00  0.00           H
ATOM   1491  CA  ARG    89       4.851   7.277 -15.804  1.00  0.00           C
ATOM   1492  HA  ARG    89       5.745   6.680 -15.641  1.00  0.00           H
ATOM   1493  C   ARG    89       4.486   7.910 -14.456  1.00  0.00           C
ATOM   1494  O   ARG    89       3.905   7.259 -13.592  1.00  0.00           O
ATOM   1495  CB  ARG    89       5.196   8.316 -16.880  1.00  0.00           C
ATOM   1496 1HB  ARG    89       4.309   8.911 -17.092  1.00  0.00           H
ATOM   1497 2HB  ARG    89       5.980   8.979 -16.512  1.00  0.00           H
ATOM   1498  CG  ARG    89       5.706   7.684 -18.176  1.00  0.00           C
ATOM   1499 1HG  ARG    89       6.645   7.170 -17.969  1.00  0.00           H
ATOM   1500 2HG  ARG    89       4.982   6.962 -18.551  1.00  0.00           H
ATOM   1501  CD  ARG    89       5.936   8.713 -19.255  1.00  0.00           C
ATOM   1502 1HD  ARG    89       6.568   9.507 -18.858  1.00  0.00           H
ATOM   1503 2HD  ARG    89       6.451   8.236 -20.093  1.00  0.00           H
ATOM   1504  NE  ARG    89       4.668   9.278 -19.736  1.00  0.00           N
ATOM   1505  HE  ARG    89       3.820   8.872 -19.356  1.00  0.00           H
ATOM   1506  CZ  ARG    89       4.527  10.254 -20.620  1.00  0.00           C
ATOM   1507  NH1 ARG    89       5.531  10.920 -21.122  1.00  0.00           N
ATOM   1508 1HH1 ARG    89       6.472  10.726 -20.804  1.00  0.00           H
ATOM   1509 2HH1 ARG    89       5.371  11.628 -21.822  1.00  0.00           H
ATOM   1510  NH2 ARG    89       3.327  10.564 -21.022  1.00  0.00           N
ATOM   1511 1HH2 ARG    89       2.519  10.087 -20.646  1.00  0.00           H
ATOM   1512 2HH2 ARG    89       3.206  11.295 -21.708  1.00  0.00           H
ATOM   1513  N   ASP    90       4.867   9.158 -14.229  1.00  0.00           N
ATOM   1514  H   ASP    90       5.297   9.681 -14.974  1.00  0.00           H
ATOM   1515  CA  ASP    90       4.755   9.788 -12.907  1.00  0.00           C
ATOM   1516  HA  ASP    90       5.097   9.072 -12.160  1.00  0.00           H
ATOM   1517  C   ASP    90       3.349  10.226 -12.496  1.00  0.00           C
ATOM   1518  O   ASP    90       3.142  10.683 -11.367  1.00  0.00           O
ATOM   1519  CB  ASP    90       5.675  11.006 -12.837  1.00  0.00           C
ATOM   1520 1HB  ASP    90       5.446  11.668 -13.673  1.00  0.00           H
ATOM   1521 2HB  ASP    90       5.491  11.541 -11.904  1.00  0.00           H
ATOM   1522  CG  ASP    90       7.139  10.634 -12.879  1.00  0.00           C
ATOM   1523  OD1 ASP    90       7.551   9.663 -12.205  1.00  0.00           O
ATOM   1524  OD2 ASP    90       7.912  11.294 -13.598  1.00  0.00           O
ATOM   1525  N   GLY    91       2.372  10.069 -13.376  1.00  0.00           N
ATOM   1526  H   GLY    91       2.571   9.700 -14.299  1.00  0.00           H
ATOM   1527  CA  GLY    91       0.994  10.385 -13.034  1.00  0.00           C
ATOM   1528 1HA  GLY    91       0.959  11.374 -12.575  1.00  0.00           H
ATOM   1529 2HA  GLY    91       0.387  10.396 -13.940  1.00  0.00           H
ATOM   1530  C   GLY    91       0.411   9.374 -12.065  1.00  0.00           C
ATOM   1531  O   GLY    91       1.027   8.349 -11.755  1.00  0.00           O
ATOM   1532  N   LYS    92      -0.777   9.657 -11.552  1.00  0.00           N
ATOM   1533  H   LYS    92      -1.281  10.472 -11.868  1.00  0.00           H
ATOM   1534  CA  LYS    92      -1.416   8.818 -10.540  1.00  0.00           C
ATOM   1535  HA  LYS    92      -0.952   7.832 -10.509  1.00  0.00           H
ATOM   1536  C   LYS    92      -2.874   8.651 -10.875  1.00  0.00           C
ATOM   1537  O   LYS    92      -3.462   9.483 -11.561  1.00  0.00           O
ATOM   1538  CB  LYS    92      -1.326   9.463  -9.160  1.00  0.00           C
ATOM   1539 1HB  LYS    92      -1.643  10.503  -9.241  1.00  0.00           H
ATOM   1540 2HB  LYS    92      -2.012   8.948  -8.488  1.00  0.00           H
ATOM   1541  CG  LYS    92       0.032   9.414  -8.536  1.00  0.00           C
ATOM   1542 1HG  LYS    92       0.316   8.373  -8.376  1.00  0.00           H
ATOM   1543 2HG  LYS    92       0.751   9.891  -9.200  1.00  0.00           H
ATOM   1544  CD  LYS    92      -0.006  10.150  -7.216  1.00  0.00           C
ATOM   1545 1HD  LYS    92      -0.188  11.201  -7.411  1.00  0.00           H
ATOM   1546 2HD  LYS    92      -0.818   9.757  -6.594  1.00  0.00           H
ATOM   1547  CE  LYS    92       1.286  10.002  -6.467  1.00  0.00           C
ATOM   1548 1HE  LYS    92       1.263  10.650  -5.587  1.00  0.00           H
ATOM   1549 2HE  LYS    92       1.355   8.970  -6.119  1.00  0.00           H
ATOM   1550  NZ  LYS    92       2.505  10.305  -7.281  1.00  0.00           N
ATOM   1551 1HZ  LYS    92       3.341  10.121  -6.737  1.00  0.00           H
ATOM   1552 2HZ  LYS    92       2.511  11.273  -7.573  1.00  0.00           H
ATOM   1553 3HZ  LYS    92       2.541   9.710  -8.098  1.00  0.00           H
ATOM   1554  N   PHE    93      -3.428   7.568 -10.364  1.00  0.00           N
ATOM   1555  H   PHE    93      -2.860   6.929  -9.842  1.00  0.00           H
ATOM   1556  CA  PHE    93      -4.841   7.263 -10.515  1.00  0.00           C
ATOM   1557  HA  PHE    93      -5.123   7.526 -11.534  1.00  0.00           H
ATOM   1558  C   PHE    93      -5.723   8.088  -9.567  1.00  0.00           C
ATOM   1559  O   PHE    93      -6.717   8.658 -10.025  1.00  0.00           O
ATOM   1560  CB  PHE    93      -5.013   5.750 -10.372  1.00  0.00           C
ATOM   1561 1HB  PHE    93      -4.863   5.472  -9.329  1.00  0.00           H
ATOM   1562 2HB  PHE    93      -6.028   5.474 -10.663  1.00  0.00           H
ATOM   1563  CG  PHE    93      -4.017   4.990 -11.209  1.00  0.00           C
ATOM   1564  CD1 PHE    93      -2.899   4.377 -10.610  1.00  0.00           C
ATOM   1565  HD1 PHE    93      -2.818   4.336  -9.535  1.00  0.00           H
ATOM   1566  CD2 PHE    93      -4.121   4.996 -12.611  1.00  0.00           C
ATOM   1567  HD2 PHE    93      -4.982   5.444 -13.087  1.00  0.00           H
ATOM   1568  CE1 PHE    93      -1.854   3.841 -11.407  1.00  0.00           C
ATOM   1569  HE1 PHE    93      -0.988   3.400 -10.941  1.00  0.00           H
ATOM   1570  CE2 PHE    93      -3.087   4.459 -13.419  1.00  0.00           C
ATOM   1571  HE2 PHE    93      -3.171   4.491 -14.494  1.00  0.00           H
ATOM   1572  CZ  PHE    93      -1.944   3.895 -12.813  1.00  0.00           C
ATOM   1573  HZ  PHE    93      -1.149   3.500 -13.424  1.00  0.00           H
ATOM   1574  N   PRO    94      -5.332   8.267  -8.285  1.00  0.00           N
ATOM   1575  CA  PRO    94      -5.931   9.473  -7.696  1.00  0.00           C
ATOM   1576  HA  PRO    94      -7.019   9.447  -7.776  1.00  0.00           H
ATOM   1577  C   PRO    94      -5.393  10.740  -8.362  1.00  0.00           C
ATOM   1578  O   PRO    94      -4.239  10.788  -8.799  1.00  0.00           O
ATOM   1579  CB  PRO    94      -5.514   9.382  -6.230  1.00  0.00           C
ATOM   1580 1HB  PRO    94      -5.397  10.375  -5.794  1.00  0.00           H
ATOM   1581 2HB  PRO    94      -6.250   8.805  -5.672  1.00  0.00           H
ATOM   1582  CG  PRO    94      -4.228   8.654  -6.259  1.00  0.00           C
ATOM   1583 1HG  PRO    94      -3.424   9.326  -6.558  1.00  0.00           H
ATOM   1584 2HG  PRO    94      -4.012   8.203  -5.290  1.00  0.00           H
ATOM   1585  CD  PRO    94      -4.451   7.597  -7.306  1.00  0.00           C
ATOM   1586 1HD  PRO    94      -3.501   7.298  -7.751  1.00  0.00           H
ATOM   1587 2HD  PRO    94      -4.962   6.735  -6.872  1.00  0.00           H
ATOM   1588  N   LYS    95      -6.221  11.768  -8.469  1.00  0.00           N
ATOM   1589  H   LYS    95      -7.156  11.697  -8.050  1.00  0.00           H
ATOM   1590  CA  LYS    95      -5.880  12.979  -9.223  1.00  0.00           C
ATOM   1591  HA  LYS    95      -5.338  12.654 -10.106  1.00  0.00           H
ATOM   1592  C   LYS    95      -4.948  13.967  -8.534  1.00  0.00           C
ATOM   1593  O   LYS    95      -5.330  15.089  -8.212  1.00  0.00           O
ATOM   1594  CB  LYS    95      -7.154  13.692  -9.695  1.00  0.00           C
ATOM   1595 1HB  LYS    95      -7.789  13.895  -8.830  1.00  0.00           H
ATOM   1596 2HB  LYS    95      -6.877  14.645 -10.143  1.00  0.00           H
ATOM   1597  CG  LYS    95      -7.968  12.929 -10.735  1.00  0.00           C
ATOM   1598 1HG  LYS    95      -8.286  11.970 -10.324  1.00  0.00           H
ATOM   1599 2HG  LYS    95      -8.853  13.519 -10.969  1.00  0.00           H
ATOM   1600  CD  LYS    95      -7.191  12.688 -12.030  1.00  0.00           C
ATOM   1601 1HD  LYS    95      -6.760  13.628 -12.376  1.00  0.00           H
ATOM   1602 2HD  LYS    95      -6.389  11.973 -11.843  1.00  0.00           H
ATOM   1603  CE  LYS    95      -8.088  12.133 -13.117  1.00  0.00           C
ATOM   1604 1HE  LYS    95      -8.591  11.236 -12.747  1.00  0.00           H
ATOM   1605 2HE  LYS    95      -8.843  12.878 -13.380  1.00  0.00           H
ATOM   1606  NZ  LYS    95      -7.280  11.780 -14.327  1.00  0.00           N
ATOM   1607 1HZ  LYS    95      -7.894  11.533 -15.094  1.00  0.00           H
ATOM   1608 2HZ  LYS    95      -6.690  10.983 -14.115  1.00  0.00           H
ATOM   1609 3HZ  LYS    95      -6.695  12.561 -14.602  1.00  0.00           H
ATOM   1610  N   LEU    96      -3.694  13.560  -8.425  1.00  0.00           N
ATOM   1611  H   LEU    96      -3.515  12.565  -8.524  1.00  0.00           H
ATOM   1612  CA  LEU    96      -2.558  14.478  -8.313  1.00  0.00           C
ATOM   1613  HA  LEU    96      -2.883  15.328  -7.717  1.00  0.00           H
ATOM   1614  C   LEU    96      -2.007  15.033  -9.644  1.00  0.00           C
ATOM   1615  O   LEU    96      -1.571  16.184  -9.676  1.00  0.00           O
ATOM   1616  CB  LEU    96      -1.410  13.791  -7.568  1.00  0.00           C
ATOM   1617 1HB  LEU    96      -1.819  13.309  -6.682  1.00  0.00           H
ATOM   1618 2HB  LEU    96      -1.008  13.018  -8.224  1.00  0.00           H
ATOM   1619  CG  LEU    96      -0.242  14.687  -7.122  1.00  0.00           C
ATOM   1620  HG  LEU    96       0.183  15.158  -8.003  1.00  0.00           H
ATOM   1621  CD1 LEU    96      -0.680  15.788  -6.163  1.00  0.00           C
ATOM   1622 1HD1 LEU    96       0.179  16.400  -5.897  1.00  0.00           H
ATOM   1623 2HD1 LEU    96      -1.113  15.362  -5.260  1.00  0.00           H
ATOM   1624 3HD1 LEU    96      -1.409  16.444  -6.639  1.00  0.00           H
ATOM   1625  CD2 LEU    96       0.856  13.857  -6.476  1.00  0.00           C
ATOM   1626 1HD2 LEU    96       1.681  14.510  -6.191  1.00  0.00           H
ATOM   1627 2HD2 LEU    96       1.230  13.131  -7.193  1.00  0.00           H
ATOM   1628 3HD2 LEU    96       0.478  13.350  -5.589  1.00  0.00           H
ATOM   1629  N   PRO    97      -2.010  14.261 -10.759  1.00  0.00           N
ATOM   1630  CA  PRO    97      -1.436  14.961 -11.921  1.00  0.00           C
ATOM   1631  HA  PRO    97      -0.435  15.294 -11.648  1.00  0.00           H
ATOM   1632  C   PRO    97      -2.128  16.184 -12.575  1.00  0.00           C
ATOM   1633  O   PRO    97      -1.438  16.870 -13.340  1.00  0.00           O
ATOM   1634  CB  PRO    97      -1.266  13.832 -12.940  1.00  0.00           C
ATOM   1635 1HB  PRO    97      -1.330  14.211 -13.960  1.00  0.00           H
ATOM   1636 2HB  PRO    97      -0.313  13.327 -12.784  1.00  0.00           H
ATOM   1637  CG  PRO    97      -2.361  12.919 -12.646  1.00  0.00           C
ATOM   1638 1HG  PRO    97      -3.296  13.317 -13.038  1.00  0.00           H
ATOM   1639 2HG  PRO    97      -2.166  11.929 -13.059  1.00  0.00           H
ATOM   1640  CD  PRO    97      -2.384  12.884 -11.144  1.00  0.00           C
ATOM   1641 1HD  PRO    97      -3.382  12.621 -10.796  1.00  0.00           H
ATOM   1642 2HD  PRO    97      -1.644  12.178 -10.764  1.00  0.00           H
ATOM   1643  N   PRO    98      -3.417  16.512 -12.308  1.00  0.00           N
ATOM   1644  CA  PRO    98      -3.832  17.824 -12.837  1.00  0.00           C
ATOM   1645  HA  PRO    98      -3.823  17.810 -13.924  1.00  0.00           H
ATOM   1646  C   PRO    98      -3.025  19.024 -12.337  1.00  0.00           C
ATOM   1647  O   PRO    98      -2.360  18.970 -11.306  1.00  0.00           O
ATOM   1648  CB  PRO    98      -5.267  17.967 -12.326  1.00  0.00           C
ATOM   1649 1HB  PRO    98      -5.275  18.504 -11.377  1.00  0.00           H
ATOM   1650 2HB  PRO    98      -5.889  18.482 -13.057  1.00  0.00           H
ATOM   1651  CG  PRO    98      -5.728  16.602 -12.137  1.00  0.00           C
ATOM   1652 1HG  PRO    98      -6.573  16.564 -11.450  1.00  0.00           H
ATOM   1653 2HG  PRO    98      -5.992  16.163 -13.099  1.00  0.00           H
ATOM   1654  CD  PRO    98      -4.540  15.910 -11.565  1.00  0.00           C
ATOM   1655 1HD  PRO    98      -4.450  16.121 -10.499  1.00  0.00           H
ATOM   1656 2HD  PRO    98      -4.607  14.834 -11.743  1.00  0.00           H
ATOM   1657  N   ASN    99      -3.091  20.127 -13.067  1.00  0.00           N
ATOM   1658  H   ASN    99      -3.668  20.138 -13.902  1.00  0.00           H
ATOM   1659  CA  ASN    99      -2.375  21.344 -12.680  1.00  0.00           C
ATOM   1660  HA  ASN    99      -1.408  21.084 -12.250  1.00  0.00           H
ATOM   1661  C   ASN    99      -3.173  22.163 -11.673  1.00  0.00           C
ATOM   1662  O   ASN    99      -4.389  22.295 -11.810  1.00  0.00           O
ATOM   1663  CB  ASN    99      -2.169  22.253 -13.896  1.00  0.00           C
ATOM   1664 1HB  ASN    99      -3.139  22.467 -14.340  1.00  0.00           H
ATOM   1665 2HB  ASN    99      -1.730  23.196 -13.568  1.00  0.00           H
ATOM   1666  CG  ASN    99      -1.277  21.648 -14.939  1.00  0.00           C
ATOM   1667  OD1 ASN    99      -0.299  20.967 -14.633  1.00  0.00           O
ATOM   1668  ND2 ASN    99      -1.604  21.873 -16.179  1.00  0.00           N
ATOM   1669 1HD2 ASN    99      -1.024  21.505 -16.918  1.00  0.00           H
ATOM   1670 2HD2 ASN    99      -2.436  22.408 -16.389  1.00  0.00           H
ATOM   1671  N   ILE   100      -2.499  22.817 -10.741  1.00  0.00           N
ATOM   1672  H   ILE   100      -1.569  22.513 -10.482  1.00  0.00           H
ATOM   1673  CA  ILE   100      -3.052  24.032 -10.147  1.00  0.00           C
ATOM   1674  HA  ILE   100      -4.122  23.887 -10.000  1.00  0.00           H
ATOM   1675  C   ILE   100      -2.880  25.129 -11.204  1.00  0.00           C
ATOM   1676  O   ILE   100      -1.786  25.355 -11.723  1.00  0.00           O
ATOM   1677  CB  ILE   100      -2.427  24.359  -8.752  1.00  0.00           C
ATOM   1678  HB  ILE   100      -2.604  23.493  -8.111  1.00  0.00           H
ATOM   1679  CG1 ILE   100      -3.166  25.558  -8.134  1.00  0.00           C
ATOM   1680 1HG1 ILE   100      -2.918  26.452  -8.706  1.00  0.00           H
ATOM   1681 2HG1 ILE   100      -4.237  25.380  -8.238  1.00  0.00           H
ATOM   1682  CG2 ILE   100      -0.894  24.572  -8.818  1.00  0.00           C
ATOM   1683 1HG2 ILE   100      -0.490  24.682  -7.813  1.00  0.00           H
ATOM   1684 2HG2 ILE   100      -0.659  25.473  -9.385  1.00  0.00           H
ATOM   1685 3HG2 ILE   100      -0.408  23.717  -9.287  1.00  0.00           H
ATOM   1686  CD1 ILE   100      -2.875  25.833  -6.653  1.00  0.00           C
ATOM   1687 1HD1 ILE   100      -3.470  26.683  -6.320  1.00  0.00           H
ATOM   1688 2HD1 ILE   100      -1.820  26.065  -6.507  1.00  0.00           H
ATOM   1689 3HD1 ILE   100      -3.146  24.960  -6.059  1.00  0.00           H
ATOM   1690  N   GLU   101      -3.966  25.790 -11.567  1.00  0.00           N
ATOM   1691  H   GLU   101      -4.860  25.550 -11.134  1.00  0.00           H
ATOM   1692  CA  GLU   101      -3.946  26.853 -12.572  1.00  0.00           C
ATOM   1693  HA  GLU   101      -2.945  26.968 -12.985  1.00  0.00           H
ATOM   1694  C   GLU   101      -4.335  28.144 -11.866  1.00  0.00           C
ATOM   1695  O   GLU   101      -5.496  28.358 -11.535  1.00  0.00           O
ATOM   1696  CB  GLU   101      -4.908  26.530 -13.715  1.00  0.00           C
ATOM   1697 1HB  GLU   101      -4.631  25.560 -14.139  1.00  0.00           H
ATOM   1698 2HB  GLU   101      -5.912  26.461 -13.315  1.00  0.00           H
ATOM   1699  CG  GLU   101      -4.889  27.571 -14.818  1.00  0.00           C
ATOM   1700 1HG  GLU   101      -5.125  28.544 -14.386  1.00  0.00           H
ATOM   1701 2HG  GLU   101      -3.883  27.614 -15.236  1.00  0.00           H
ATOM   1702  CD  GLU   101      -5.878  27.295 -15.939  1.00  0.00           C
ATOM   1703  OE1 GLU   101      -6.694  26.346 -15.871  1.00  0.00           O
ATOM   1704  OE2 GLU   101      -5.850  28.062 -16.931  1.00  0.00           O
ATOM   1705  N   ILE   102      -3.355  28.968 -11.540  1.00  0.00           N
ATOM   1706  H   ILE   102      -2.417  28.790 -11.878  1.00  0.00           H
ATOM   1707  CA  ILE   102      -3.586  30.131 -10.685  1.00  0.00           C
ATOM   1708  HA  ILE   102      -4.329  29.874  -9.939  1.00  0.00           H
ATOM   1709  C   ILE   102      -4.162  31.266 -11.528  1.00  0.00           C
ATOM   1710  O   ILE   102      -3.506  31.801 -12.422  1.00  0.00           O
ATOM   1711  CB  ILE   102      -2.291  30.530  -9.931  1.00  0.00           C
ATOM   1712  HB  ILE   102      -1.527  30.758 -10.669  1.00  0.00           H
ATOM   1713  CG1 ILE   102      -1.808  29.342  -9.065  1.00  0.00           C
ATOM   1714 1HG1 ILE   102      -2.531  29.183  -8.264  1.00  0.00           H
ATOM   1715 2HG1 ILE   102      -1.785  28.439  -9.673  1.00  0.00           H
ATOM   1716  CG2 ILE   102      -2.527  31.782  -9.059  1.00  0.00           C
ATOM   1717 1HG2 ILE   102      -1.611  32.053  -8.539  1.00  0.00           H
ATOM   1718 2HG2 ILE   102      -3.316  31.597  -8.326  1.00  0.00           H
ATOM   1719 3HG2 ILE   102      -2.813  32.627  -9.685  1.00  0.00           H
ATOM   1720  CD1 ILE   102      -0.415  29.481  -8.436  1.00  0.00           C
ATOM   1721 1HD1 ILE   102      -0.146  28.543  -7.948  1.00  0.00           H
ATOM   1722 2HD1 ILE   102      -0.410  30.278  -7.694  1.00  0.00           H
ATOM   1723 3HD1 ILE   102       0.321  29.699  -9.212  1.00  0.00           H
ATOM   1724  N   ILE   103      -5.408  31.614 -11.242  1.00  0.00           N
ATOM   1725  H   ILE   103      -5.881  31.148 -10.480  1.00  0.00           H
ATOM   1726  CA  ILE   103      -6.133  32.658 -11.960  1.00  0.00           C
ATOM   1727  HA  ILE   103      -5.986  32.528 -13.032  1.00  0.00           H
ATOM   1728  C   ILE   103      -5.568  34.003 -11.519  1.00  0.00           C
ATOM   1729  O   ILE   103      -5.306  34.879 -12.346  1.00  0.00           O
ATOM   1730  CB  ILE   103      -7.666  32.636 -11.623  1.00  0.00           C
ATOM   1731  HB  ILE   103      -7.783  32.815 -10.555  1.00  0.00           H
ATOM   1732  CG1 ILE   103      -8.289  31.261 -11.943  1.00  0.00           C
ATOM   1733 1HG1 ILE   103      -8.354  31.148 -13.026  1.00  0.00           H
ATOM   1734 2HG1 ILE   103      -7.643  30.471 -11.564  1.00  0.00           H
ATOM   1735  CG2 ILE   103      -8.418  33.752 -12.392  1.00  0.00           C
ATOM   1736 1HG2 ILE   103      -9.474  33.757 -12.121  1.00  0.00           H
ATOM   1737 2HG2 ILE   103      -8.325  33.596 -13.468  1.00  0.00           H
ATOM   1738 3HG2 ILE   103      -8.013  34.731 -12.136  1.00  0.00           H
ATOM   1739  CD1 ILE   103      -9.686  31.042 -11.331  1.00  0.00           C
ATOM   1740 1HD1 ILE   103     -10.013  30.025 -11.533  1.00  0.00           H
ATOM   1741 2HD1 ILE   103     -10.408  31.732 -11.768  1.00  0.00           H
ATOM   1742 3HD1 ILE   103      -9.647  31.193 -10.251  1.00  0.00           H
ATOM   1743  N   ALA   104      -5.383  34.168 -10.216  1.00  0.00           N
ATOM   1744  H   ALA   104      -5.579  33.400  -9.576  1.00  0.00           H
ATOM   1745  CA  ALA   104      -4.891  35.412  -9.640  1.00  0.00           C
ATOM   1746  HA  ALA   104      -4.172  35.868 -10.320  1.00  0.00           H
ATOM   1747  C   ALA   104      -4.204  35.092  -8.318  1.00  0.00           C
ATOM   1748  O   ALA   104      -4.588  34.137  -7.649  1.00  0.00           O
ATOM   1749  CB  ALA   104      -6.066  36.382  -9.406  1.00  0.00           C
ATOM   1750 1HB  ALA   104      -6.591  36.564 -10.344  1.00  0.00           H
ATOM   1751 2HB  ALA   104      -5.690  37.330  -9.021  1.00  0.00           H
ATOM   1752 3HB  ALA   104      -6.760  35.956  -8.681  1.00  0.00           H
ATOM   1753  N   ALA   105      -3.225  35.894  -7.932  1.00  0.00           N
ATOM   1754  H   ALA   105      -2.934  36.658  -8.545  1.00  0.00           H
ATOM   1755  CA  ALA   105      -2.556  35.764  -6.648  1.00  0.00           C
ATOM   1756  HA  ALA   105      -3.261  35.367  -5.917  1.00  0.00           H
ATOM   1757  C   ALA   105      -2.092  37.134  -6.170  1.00  0.00           C
ATOM   1758  O   ALA   105      -1.381  37.850  -6.868  1.00  0.00           O
ATOM   1759  CB  ALA   105      -1.356  34.821  -6.760  1.00  0.00           C
ATOM   1760 1HB  ALA   105      -1.690  33.847  -7.110  1.00  0.00           H
ATOM   1761 2HB  ALA   105      -0.883  34.709  -5.783  1.00  0.00           H
ATOM   1762 3HB  ALA   105      -0.632  35.234  -7.462  1.00  0.00           H
ATOM   1763  N   THR   106      -2.462  37.451  -4.946  1.00  0.00           N
ATOM   1764  H   THR   106      -3.134  36.847  -4.468  1.00  0.00           H
ATOM   1765  CA  THR   106      -1.961  38.594  -4.189  1.00  0.00           C
ATOM   1766  HA  THR   106      -1.014  38.957  -4.590  1.00  0.00           H
ATOM   1767  C   THR   106      -1.733  37.961  -2.827  1.00  0.00           C
ATOM   1768  O   THR   106      -2.363  38.309  -1.833  1.00  0.00           O
ATOM   1769  CB  THR   106      -2.989  39.735  -4.124  1.00  0.00           C
ATOM   1770  HB  THR   106      -2.743  40.414  -3.306  1.00  0.00           H
ATOM   1771  OG1 THR   106      -4.289  39.172  -3.931  1.00  0.00           O
ATOM   1772  HG1 THR   106      -4.264  38.676  -3.108  1.00  0.00           H
ATOM   1773  CG2 THR   106      -3.018  40.520  -5.421  1.00  0.00           C
ATOM   1774 1HG2 THR   106      -3.799  41.277  -5.367  1.00  0.00           H
ATOM   1775 2HG2 THR   106      -3.216  39.858  -6.262  1.00  0.00           H
ATOM   1776 3HG2 THR   106      -2.058  41.015  -5.574  1.00  0.00           H
ATOM   1777  N   MET   107      -0.916  36.920  -2.852  1.00  0.00           N
ATOM   1778  H   MET   107      -0.466  36.670  -3.725  1.00  0.00           H
ATOM   1779  CA  MET   107      -0.578  36.079  -1.710  1.00  0.00           C
ATOM   1780  HA  MET   107      -0.468  36.654  -0.792  1.00  0.00           H
ATOM   1781  C   MET   107       0.746  35.496  -2.170  1.00  0.00           C
ATOM   1782  O   MET   107       0.933  35.345  -3.384  1.00  0.00           O
ATOM   1783  CB  MET   107      -1.609  34.956  -1.555  1.00  0.00           C
ATOM   1784 1HB  MET   107      -2.580  35.404  -1.371  1.00  0.00           H
ATOM   1785 2HB  MET   107      -1.654  34.414  -2.501  1.00  0.00           H
ATOM   1786  CG  MET   107      -1.351  33.948  -0.454  1.00  0.00           C
ATOM   1787 1HG  MET   107      -2.030  33.110  -0.600  1.00  0.00           H
ATOM   1788 2HG  MET   107      -0.329  33.580  -0.535  1.00  0.00           H
ATOM   1789  SD  MET   107      -1.609  34.609   1.192  1.00  0.00           S
ATOM   1790  CE  MET   107      -0.746  33.439   2.259  1.00  0.00           C
ATOM   1791 1HE  MET   107      -0.797  33.785   3.292  1.00  0.00           H
ATOM   1792 2HE  MET   107       0.302  33.372   1.961  1.00  0.00           H
ATOM   1793 3HE  MET   107      -1.209  32.456   2.190  1.00  0.00           H
ATOM   1794  N   SER   108       1.634  35.159  -1.250  1.00  0.00           N
ATOM   1795  H   SER   108       1.457  35.378  -0.270  1.00  0.00           H
ATOM   1796  CA  SER   108       2.844  34.427  -1.597  1.00  0.00           C
ATOM   1797  HA  SER   108       3.380  34.975  -2.371  1.00  0.00           H
ATOM   1798  C   SER   108       2.477  33.044  -2.123  1.00  0.00           C
ATOM   1799  O   SER   108       1.609  32.360  -1.572  1.00  0.00           O
ATOM   1800  CB  SER   108       3.741  34.279  -0.372  1.00  0.00           C
ATOM   1801 1HB  SER   108       4.015  35.268  -0.004  1.00  0.00           H
ATOM   1802 2HB  SER   108       3.200  33.741   0.409  1.00  0.00           H
ATOM   1803  OG  SER   108       4.912  33.562  -0.711  1.00  0.00           O
ATOM   1804  HG  SER   108       5.536  33.625   0.040  1.00  0.00           H
ATOM   1805  N   LYS   109       3.134  32.639  -3.200  1.00  0.00           N
ATOM   1806  H   LYS   109       3.817  33.280  -3.613  1.00  0.00           H
ATOM   1807  CA  LYS   109       2.928  31.322  -3.806  1.00  0.00           C
ATOM   1808  HA  LYS   109       2.366  30.698  -3.110  1.00  0.00           H
ATOM   1809  C   LYS   109       4.264  30.618  -4.015  1.00  0.00           C
ATOM   1810  O   LYS   109       4.497  29.586  -3.406  1.00  0.00           O
ATOM   1811  CB  LYS   109       2.107  31.424  -5.107  1.00  0.00           C
ATOM   1812 1HB  LYS   109       2.215  30.483  -5.648  1.00  0.00           H
ATOM   1813 2HB  LYS   109       1.056  31.538  -4.837  1.00  0.00           H
ATOM   1814  CG  LYS   109       2.464  32.586  -6.044  1.00  0.00           C
ATOM   1815 1HG  LYS   109       2.230  33.527  -5.544  1.00  0.00           H
ATOM   1816 2HG  LYS   109       3.530  32.563  -6.261  1.00  0.00           H
ATOM   1817  CD  LYS   109       1.727  32.554  -7.368  1.00  0.00           C
ATOM   1818 1HD  LYS   109       1.947  31.623  -7.895  1.00  0.00           H
ATOM   1819 2HD  LYS   109       0.655  32.627  -7.187  1.00  0.00           H
ATOM   1820  CE  LYS   109       2.189  33.740  -8.203  1.00  0.00           C
ATOM   1821 1HE  LYS   109       2.024  34.651  -7.624  1.00  0.00           H
ATOM   1822 2HE  LYS   109       3.264  33.646  -8.386  1.00  0.00           H
ATOM   1823  NZ  LYS   109       1.487  33.883  -9.509  1.00  0.00           N
ATOM   1824 1HZ  LYS   109       1.790  34.730  -9.975  1.00  0.00           H
ATOM   1825 2HZ  LYS   109       0.488  33.942  -9.373  1.00  0.00           H
ATOM   1826 3HZ  LYS   109       1.685  33.087 -10.109  1.00  0.00           H
ATOM   1827  N   THR   110       5.170  31.155  -4.816  1.00  0.00           N
ATOM   1828  H   THR   110       5.008  32.053  -5.261  1.00  0.00           H
ATOM   1829  CA  THR   110       6.425  30.465  -5.106  1.00  0.00           C
ATOM   1830  HA  THR   110       6.258  29.388  -5.087  1.00  0.00           H
ATOM   1831  C   THR   110       7.492  30.776  -4.069  1.00  0.00           C
ATOM   1832  O   THR   110       8.341  29.930  -3.796  1.00  0.00           O
ATOM   1833  CB  THR   110       6.926  30.850  -6.505  1.00  0.00           C
ATOM   1834  HB  THR   110       7.936  30.469  -6.656  1.00  0.00           H
ATOM   1835  OG1 THR   110       6.896  32.271  -6.637  1.00  0.00           O
ATOM   1836  HG1 THR   110       7.803  32.587  -6.763  1.00  0.00           H
ATOM   1837  CG2 THR   110       6.012  30.314  -7.584  1.00  0.00           C
ATOM   1838 1HG2 THR   110       6.432  30.566  -8.557  1.00  0.00           H
ATOM   1839 2HG2 THR   110       5.021  30.758  -7.500  1.00  0.00           H
ATOM   1840 3HG2 THR   110       5.939  29.231  -7.501  1.00  0.00           H
ATOM   1841  N   LYS   111       7.438  31.944  -3.436  1.00  0.00           N
ATOM   1842  H   LYS   111       6.781  32.659  -3.745  1.00  0.00           H
ATOM   1843  CA  LYS   111       8.328  32.224  -2.297  1.00  0.00           C
ATOM   1844  HA  LYS   111       9.364  32.016  -2.568  1.00  0.00           H
ATOM   1845  C   LYS   111       7.948  31.335  -1.129  1.00  0.00           C
ATOM   1846  O   LYS   111       8.802  30.921  -0.348  1.00  0.00           O
ATOM   1847  CB  LYS   111       8.206  33.668  -1.820  1.00  0.00           C
ATOM   1848 1HB  LYS   111       7.155  33.869  -1.634  1.00  0.00           H
ATOM   1849 2HB  LYS   111       8.743  33.760  -0.872  1.00  0.00           H
ATOM   1850  CG  LYS   111       8.728  34.730  -2.755  1.00  0.00           C
ATOM   1851 1HG  LYS   111       9.808  34.632  -2.872  1.00  0.00           H
ATOM   1852 2HG  LYS   111       8.245  34.640  -3.727  1.00  0.00           H
ATOM   1853  CD  LYS   111       8.385  36.073  -2.142  1.00  0.00           C
ATOM   1854 1HD  LYS   111       7.310  36.105  -1.951  1.00  0.00           H
ATOM   1855 2HD  LYS   111       8.914  36.182  -1.194  1.00  0.00           H
ATOM   1856  CE  LYS   111       8.740  37.221  -3.051  1.00  0.00           C
ATOM   1857 1HE  LYS   111       9.818  37.231  -3.225  1.00  0.00           H
ATOM   1858 2HE  LYS   111       8.218  37.104  -4.004  1.00  0.00           H
ATOM   1859  NZ  LYS   111       8.315  38.495  -2.402  1.00  0.00           N
ATOM   1860 1HZ  LYS   111       8.482  39.275  -3.026  1.00  0.00           H
ATOM   1861 2HZ  LYS   111       8.846  38.644  -1.551  1.00  0.00           H
ATOM   1862 3HZ  LYS   111       7.328  38.460  -2.181  1.00  0.00           H
ATOM   1863  N   GLN   112       6.658  31.045  -1.036  1.00  0.00           N
ATOM   1864  H   GLN   112       6.018  31.491  -1.667  1.00  0.00           H
ATOM   1865  CA  GLN   112       6.133  30.115  -0.047  1.00  0.00           C
ATOM   1866  HA  GLN   112       6.475  30.421   0.943  1.00  0.00           H
ATOM   1867  C   GLN   112       6.728  28.744  -0.378  1.00  0.00           C
ATOM   1868  O   GLN   112       7.616  28.283   0.335  1.00  0.00           O
ATOM   1869  CB  GLN   112       4.599  30.151  -0.090  1.00  0.00           C
ATOM   1870 1HB  GLN   112       4.293  31.194  -0.062  1.00  0.00           H
ATOM   1871 2HB  GLN   112       4.255  29.738  -1.029  1.00  0.00           H
ATOM   1872  CG  GLN   112       3.858  29.445   1.018  1.00  0.00           C
ATOM   1873 1HG  GLN   112       4.116  28.387   1.020  1.00  0.00           H
ATOM   1874 2HG  GLN   112       4.137  29.884   1.974  1.00  0.00           H
ATOM   1875  CD  GLN   112       2.369  29.596   0.816  1.00  0.00           C
ATOM   1876  OE1 GLN   112       1.752  28.816   0.101  1.00  0.00           O
ATOM   1877  NE2 GLN   112       1.782  30.593   1.410  1.00  0.00           N
ATOM   1878 1HE2 GLN   112       0.803  30.740   1.260  1.00  0.00           H
ATOM   1879 2HE2 GLN   112       2.322  31.226   2.000  1.00  0.00           H
ATOM   1880  N   TYR   113       6.334  28.149  -1.499  1.00  0.00           N
ATOM   1881  H   TYR   113       5.587  28.557  -2.058  1.00  0.00           H
ATOM   1882  CA  TYR   113       6.991  26.953  -2.039  1.00  0.00           C
ATOM   1883  HA  TYR   113       8.062  27.000  -1.860  1.00  0.00           H
ATOM   1884  C   TYR   113       6.704  26.866  -3.526  1.00  0.00           C
ATOM   1885  O   TYR   113       5.554  26.957  -3.934  1.00  0.00           O
ATOM   1886  CB  TYR   113       6.426  25.655  -1.469  1.00  0.00           C
ATOM   1887 1HB  TYR   113       5.378  25.610  -1.740  1.00  0.00           H
ATOM   1888 2HB  TYR   113       6.939  24.816  -1.946  1.00  0.00           H
ATOM   1889  CG  TYR   113       6.523  25.482   0.025  1.00  0.00           C
ATOM   1890  CD1 TYR   113       5.408  25.738   0.846  1.00  0.00           C
ATOM   1891  HD1 TYR   113       4.482  26.070   0.405  1.00  0.00           H
ATOM   1892  CD2 TYR   113       7.719  25.046   0.625  1.00  0.00           C
ATOM   1893  HD2 TYR   113       8.589  24.867   0.013  1.00  0.00           H
ATOM   1894  CE1 TYR   113       5.487  25.552   2.242  1.00  0.00           C
ATOM   1895  HE1 TYR   113       4.630  25.755   2.858  1.00  0.00           H
ATOM   1896  CE2 TYR   113       7.798  24.847   2.027  1.00  0.00           C
ATOM   1897  HE2 TYR   113       8.716  24.507   2.475  1.00  0.00           H
ATOM   1898  CZ  TYR   113       6.677  25.093   2.822  1.00  0.00           C
ATOM   1899  OH  TYR   113       6.739  24.875   4.176  1.00  0.00           O
ATOM   1900  HH  TYR   113       7.595  24.529   4.458  1.00  0.00           H
ATOM   1901  N   GLU   114       7.703  26.608  -4.349  1.00  0.00           N
ATOM   1902  H   GLU   114       8.651  26.540  -3.995  1.00  0.00           H
ATOM   1903  CA  GLU   114       7.443  26.393  -5.773  1.00  0.00           C
ATOM   1904  HA  GLU   114       6.621  27.048  -6.068  1.00  0.00           H
ATOM   1905  C   GLU   114       6.985  24.959  -6.043  1.00  0.00           C
ATOM   1906  O   GLU   114       6.140  24.738  -6.915  1.00  0.00           O
ATOM   1907  CB  GLU   114       8.648  26.774  -6.646  1.00  0.00           C
ATOM   1908 1HB  GLU   114       8.324  26.735  -7.685  1.00  0.00           H
ATOM   1909 2HB  GLU   114       8.916  27.807  -6.414  1.00  0.00           H
ATOM   1910  CG  GLU   114       9.906  25.916  -6.529  1.00  0.00           C
ATOM   1911 1HG  GLU   114       9.654  24.873  -6.726  1.00  0.00           H
ATOM   1912 2HG  GLU   114      10.623  26.242  -7.281  1.00  0.00           H
ATOM   1913  CD  GLU   114      10.548  26.030  -5.165  1.00  0.00           C
ATOM   1914  OE1 GLU   114      11.280  27.007  -4.905  1.00  0.00           O
ATOM   1915  OE2 GLU   114      10.260  25.181  -4.293  1.00  0.00           O
ATOM   1916  N   ILE   115       7.485  23.986  -5.286  1.00  0.00           N
ATOM   1917  H   ILE   115       8.177  24.209  -4.580  1.00  0.00           H
ATOM   1918  CA  ILE   115       7.098  22.584  -5.500  1.00  0.00           C
ATOM   1919  HA  ILE   115       7.256  22.333  -6.550  1.00  0.00           H
ATOM   1920  C   ILE   115       5.622  22.418  -5.171  1.00  0.00           C
ATOM   1921  O   ILE   115       4.841  21.878  -5.963  1.00  0.00           O
ATOM   1922  CB  ILE   115       7.890  21.576  -4.602  1.00  0.00           C
ATOM   1923  HB  ILE   115       7.695  21.817  -3.559  1.00  0.00           H
ATOM   1924  CG1 ILE   115       9.405  21.688  -4.839  1.00  0.00           C
ATOM   1925 1HG1 ILE   115       9.640  21.305  -5.834  1.00  0.00           H
ATOM   1926 2HG1 ILE   115       9.695  22.735  -4.806  1.00  0.00           H
ATOM   1927  CG2 ILE   115       7.417  20.119  -4.868  1.00  0.00           C
ATOM   1928 1HG2 ILE   115       7.957  19.422  -4.230  1.00  0.00           H
ATOM   1929 2HG2 ILE   115       7.587  19.849  -5.912  1.00  0.00           H
ATOM   1930 3HG2 ILE   115       6.359  20.008  -4.638  1.00  0.00           H
ATOM   1931  CD1 ILE   115      10.257  20.939  -3.798  1.00  0.00           C
ATOM   1932 1HD1 ILE   115      11.307  21.154  -3.978  1.00  0.00           H
ATOM   1933 2HD1 ILE   115      10.108  19.863  -3.877  1.00  0.00           H
ATOM   1934 3HD1 ILE   115       9.996  21.273  -2.793  1.00  0.00           H
ATOM   1935  N   CYS   116       5.245  22.883  -3.989  1.00  0.00           N
ATOM   1936  H   CYS   116       5.922  23.321  -3.385  1.00  0.00           H
ATOM   1937  CA  CYS   116       3.876  22.750  -3.518  1.00  0.00           C
ATOM   1938  HA  CYS   116       3.220  22.788  -4.377  1.00  0.00           H
ATOM   1939  C   CYS   116       3.480  23.881  -2.579  1.00  0.00           C
ATOM   1940  O   CYS   116       3.739  23.810  -1.373  1.00  0.00           O
ATOM   1941  CB  CYS   116       3.708  21.394  -2.829  1.00  0.00           C
ATOM   1942 1HB  CYS   116       4.134  20.622  -3.470  1.00  0.00           H
ATOM   1943 2HB  CYS   116       4.252  21.394  -1.884  1.00  0.00           H
ATOM   1944  SG  CYS   116       1.981  20.987  -2.528  1.00  0.00           S
ATOM   1945  HG  CYS   116       2.188  19.765  -2.008  1.00  0.00           H
ATOM   1946  N   CYS   117       2.869  24.926  -3.122  1.00  0.00           N
ATOM   1947  H   CYS   117       2.731  24.959  -4.128  1.00  0.00           H
ATOM   1948  CA  CYS   117       2.376  26.029  -2.299  1.00  0.00           C
ATOM   1949  HA  CYS   117       3.213  26.504  -1.785  1.00  0.00           H
ATOM   1950  C   CYS   117       1.394  25.457  -1.275  1.00  0.00           C
ATOM   1951  O   CYS   117       0.752  24.447  -1.554  1.00  0.00           O
ATOM   1952  CB  CYS   117       1.643  27.049  -3.173  1.00  0.00           C
ATOM   1953 1HB  CYS   117       0.683  26.622  -3.462  1.00  0.00           H
ATOM   1954 2HB  CYS   117       1.456  27.951  -2.585  1.00  0.00           H
ATOM   1955  SG  CYS   117       2.509  27.498  -4.694  1.00  0.00           S
ATOM   1956  HG  CYS   117       3.716  27.727  -4.131  1.00  0.00           H
ATOM   1957  N   GLN   118       1.187  26.104  -0.138  1.00  0.00           N
ATOM   1958  H   GLN   118       1.650  26.997   0.038  1.00  0.00           H
ATOM   1959  CA  GLN   118       0.258  25.571   0.860  1.00  0.00           C
ATOM   1960  HA  GLN   118       0.580  24.572   1.157  1.00  0.00           H
ATOM   1961  C   GLN   118      -1.142  25.463   0.286  1.00  0.00           C
ATOM   1962  O   GLN   118      -1.859  24.538   0.582  1.00  0.00           O
ATOM   1963  CB  GLN   118       0.154  26.453   2.099  1.00  0.00           C
ATOM   1964 1HB  GLN   118      -0.070  27.478   1.792  1.00  0.00           H
ATOM   1965 2HB  GLN   118      -0.689  26.082   2.677  1.00  0.00           H
ATOM   1966  CG  GLN   118       1.360  26.456   3.017  1.00  0.00           C
ATOM   1967 1HG  GLN   118       1.659  25.426   3.217  1.00  0.00           H
ATOM   1968 2HG  GLN   118       2.188  26.980   2.540  1.00  0.00           H
ATOM   1969  CD  GLN   118       1.023  27.126   4.331  1.00  0.00           C
ATOM   1970  OE1 GLN   118       0.057  27.871   4.430  1.00  0.00           O
ATOM   1971  NE2 GLN   118       1.786  26.862   5.346  1.00  0.00           N
ATOM   1972 1HE2 GLN   118       1.577  27.269   6.241  1.00  0.00           H
ATOM   1973 2HE2 GLN   118       2.589  26.252   5.236  1.00  0.00           H
ATOM   1974  N   PHE   119      -1.537  26.378  -0.581  1.00  0.00           N
ATOM   1975  H   PHE   119      -0.938  27.157  -0.791  1.00  0.00           H
ATOM   1976  CA  PHE   119      -2.857  26.283  -1.204  1.00  0.00           C
ATOM   1977  HA  PHE   119      -3.602  26.173  -0.414  1.00  0.00           H
ATOM   1978  C   PHE   119      -3.003  25.088  -2.143  1.00  0.00           C
ATOM   1979  O   PHE   119      -4.091  24.534  -2.276  1.00  0.00           O
ATOM   1980  CB  PHE   119      -3.143  27.574  -1.955  1.00  0.00           C
ATOM   1981 1HB  PHE   119      -2.385  27.715  -2.728  1.00  0.00           H
ATOM   1982 2HB  PHE   119      -4.116  27.483  -2.437  1.00  0.00           H
ATOM   1983  CG  PHE   119      -3.163  28.775  -1.059  1.00  0.00           C
ATOM   1984  CD1 PHE   119      -1.982  29.496  -0.799  1.00  0.00           C
ATOM   1985  HD1 PHE   119      -1.053  29.206  -1.265  1.00  0.00           H
ATOM   1986  CD2 PHE   119      -4.365  29.189  -0.456  1.00  0.00           C
ATOM   1987  HD2 PHE   119      -5.278  28.646  -0.643  1.00  0.00           H
ATOM   1988  CE1 PHE   119      -1.990  30.595   0.076  1.00  0.00           C
ATOM   1989  HE1 PHE   119      -1.071  31.119   0.284  1.00  0.00           H
ATOM   1990  CE2 PHE   119      -4.395  30.329   0.382  1.00  0.00           C
ATOM   1991  HE2 PHE   119      -5.325  30.663   0.814  1.00  0.00           H
ATOM   1992  CZ  PHE   119      -3.204  31.021   0.663  1.00  0.00           C
ATOM   1993  HZ  PHE   119      -3.221  31.877   1.318  1.00  0.00           H
ATOM   1994  N   LYS   120      -1.902  24.663  -2.752  1.00  0.00           N
ATOM   1995  H   LYS   120      -1.025  25.125  -2.571  1.00  0.00           H
ATOM   1996  CA  LYS   120      -1.897  23.479  -3.615  1.00  0.00           C
ATOM   1997  HA  LYS   120      -2.759  23.502  -4.279  1.00  0.00           H
ATOM   1998  C   LYS   120      -1.998  22.255  -2.721  1.00  0.00           C
ATOM   1999  O   LYS   120      -2.814  21.379  -2.951  1.00  0.00           O
ATOM   2000  CB  LYS   120      -0.606  23.430  -4.441  1.00  0.00           C
ATOM   2001 1HB  LYS   120      -0.493  24.380  -4.965  1.00  0.00           H
ATOM   2002 2HB  LYS   120       0.236  23.316  -3.760  1.00  0.00           H
ATOM   2003  CG  LYS   120      -0.532  22.309  -5.462  1.00  0.00           C
ATOM   2004 1HG  LYS   120      -0.694  21.351  -4.970  1.00  0.00           H
ATOM   2005 2HG  LYS   120      -1.287  22.459  -6.235  1.00  0.00           H
ATOM   2006  CD  LYS   120       0.856  22.325  -6.071  1.00  0.00           C
ATOM   2007 1HD  LYS   120       1.047  23.314  -6.494  1.00  0.00           H
ATOM   2008 2HD  LYS   120       1.573  22.133  -5.282  1.00  0.00           H
ATOM   2009  CE  LYS   120       1.055  21.286  -7.144  1.00  0.00           C
ATOM   2010 1HE  LYS   120       0.858  20.293  -6.730  1.00  0.00           H
ATOM   2011 2HE  LYS   120       0.354  21.481  -7.956  1.00  0.00           H
ATOM   2012  NZ  LYS   120       2.453  21.343  -7.677  1.00  0.00           N
ATOM   2013 1HZ  LYS   120       2.574  20.642  -8.399  1.00  0.00           H
ATOM   2014 2HZ  LYS   120       3.124  21.172  -6.936  1.00  0.00           H
ATOM   2015 3HZ  LYS   120       2.632  22.256  -8.076  1.00  0.00           H
ATOM   2016  N   GLU   121      -1.221  22.254  -1.651  1.00  0.00           N
ATOM   2017  H   GLU   121      -0.566  23.016  -1.509  1.00  0.00           H
ATOM   2018  CA  GLU   121      -1.259  21.178  -0.661  1.00  0.00           C
ATOM   2019  HA  GLU   121      -1.006  20.227  -1.135  1.00  0.00           H
ATOM   2020  C   GLU   121      -2.660  21.056  -0.091  1.00  0.00           C
ATOM   2021  O   GLU   121      -3.204  19.965   0.028  1.00  0.00           O
ATOM   2022  CB  GLU   121      -0.260  21.488   0.463  1.00  0.00           C
ATOM   2023 1HB  GLU   121       0.744  21.274   0.094  1.00  0.00           H
ATOM   2024 2HB  GLU   121      -0.316  22.552   0.679  1.00  0.00           H
ATOM   2025  CG  GLU   121      -0.481  20.743   1.774  1.00  0.00           C
ATOM   2026 1HG  GLU   121      -1.476  20.966   2.155  1.00  0.00           H
ATOM   2027 2HG  GLU   121      -0.423  19.671   1.590  1.00  0.00           H
ATOM   2028  CD  GLU   121       0.525  21.125   2.844  1.00  0.00           C
ATOM   2029  OE1 GLU   121       1.506  21.851   2.562  1.00  0.00           O
ATOM   2030  OE2 GLU   121       0.371  20.667   4.003  1.00  0.00           O
ATOM   2031  N   TYR   122      -3.259  22.177   0.270  1.00  0.00           N
ATOM   2032  H   TYR   122      -2.775  23.069   0.177  1.00  0.00           H
ATOM   2033  CA  TYR   122      -4.566  22.139   0.891  1.00  0.00           C
ATOM   2034  HA  TYR   122      -4.545  21.374   1.667  1.00  0.00           H
ATOM   2035  C   TYR   122      -5.605  21.703  -0.130  1.00  0.00           C
ATOM   2036  O   TYR   122      -6.425  20.872   0.215  1.00  0.00           O
ATOM   2037  CB  TYR   122      -4.925  23.475   1.557  1.00  0.00           C
ATOM   2038 1HB  TYR   122      -4.956  24.249   0.788  1.00  0.00           H
ATOM   2039 2HB  TYR   122      -5.920  23.379   1.987  1.00  0.00           H
ATOM   2040  CG  TYR   122      -3.987  23.946   2.668  1.00  0.00           C
ATOM   2041  CD1 TYR   122      -3.987  25.303   3.062  1.00  0.00           C
ATOM   2042  HD1 TYR   122      -4.662  26.000   2.588  1.00  0.00           H
ATOM   2043  CD2 TYR   122      -3.091  23.064   3.326  1.00  0.00           C
ATOM   2044  HD2 TYR   122      -3.078  22.012   3.092  1.00  0.00           H
ATOM   2045  CE1 TYR   122      -3.104  25.771   4.078  1.00  0.00           C
ATOM   2046  HE1 TYR   122      -3.113  26.806   4.376  1.00  0.00           H
ATOM   2047  CE2 TYR   122      -2.198  23.538   4.324  1.00  0.00           C
ATOM   2048  HE2 TYR   122      -1.509  22.859   4.800  1.00  0.00           H
ATOM   2049  CZ  TYR   122      -2.217  24.885   4.688  1.00  0.00           C
ATOM   2050  OH  TYR   122      -1.353  25.330   5.655  1.00  0.00           O
ATOM   2051  HH  TYR   122      -1.397  26.283   5.781  1.00  0.00           H
ATOM   2052  N   VAL   123      -5.596  22.169  -1.373  1.00  0.00           N
ATOM   2053  H   VAL   123      -4.906  22.848  -1.681  1.00  0.00           H
ATOM   2054  CA  VAL   123      -6.634  21.704  -2.304  1.00  0.00           C
ATOM   2055  HA  VAL   123      -7.584  21.792  -1.776  1.00  0.00           H
ATOM   2056  C   VAL   123      -6.438  20.220  -2.610  1.00  0.00           C
ATOM   2057  O   VAL   123      -7.412  19.477  -2.664  1.00  0.00           O
ATOM   2058  CB  VAL   123      -6.767  22.570  -3.605  1.00  0.00           C
ATOM   2059  HB  VAL   123      -6.733  23.617  -3.305  1.00  0.00           H
ATOM   2060  CG1 VAL   123      -5.635  22.334  -4.619  1.00  0.00           C
ATOM   2061 1HG1 VAL   123      -5.741  22.998  -5.472  1.00  0.00           H
ATOM   2062 2HG1 VAL   123      -5.647  21.304  -4.980  1.00  0.00           H
ATOM   2063 3HG1 VAL   123      -4.680  22.534  -4.147  1.00  0.00           H
ATOM   2064  CG2 VAL   123      -8.128  22.331  -4.277  1.00  0.00           C
ATOM   2065 1HG2 VAL   123      -8.239  22.987  -5.138  1.00  0.00           H
ATOM   2066 2HG2 VAL   123      -8.930  22.540  -3.568  1.00  0.00           H
ATOM   2067 3HG2 VAL   123      -8.206  21.293  -4.608  1.00  0.00           H
ATOM   2068  N   ASP   124      -5.203  19.754  -2.736  1.00  0.00           N
ATOM   2069  H   ASP   124      -4.405  20.388  -2.670  1.00  0.00           H
ATOM   2070  CA  ASP   124      -4.954  18.344  -3.022  1.00  0.00           C
ATOM   2071  HA  ASP   124      -5.495  18.046  -3.921  1.00  0.00           H
ATOM   2072  C   ASP   124      -5.435  17.496  -1.858  1.00  0.00           C
ATOM   2073  O   ASP   124      -6.190  16.533  -2.017  1.00  0.00           O
ATOM   2074  CB  ASP   124      -3.454  18.065  -3.191  1.00  0.00           C
ATOM   2075 1HB  ASP   124      -2.892  18.613  -2.433  1.00  0.00           H
ATOM   2076 2HB  ASP   124      -3.292  16.996  -3.037  1.00  0.00           H
ATOM   2077  CG  ASP   124      -2.929  18.413  -4.569  1.00  0.00           C
ATOM   2078  OD1 ASP   124      -3.592  18.035  -5.555  1.00  0.00           O
ATOM   2079  OD2 ASP   124      -1.812  18.964  -4.705  1.00  0.00           O
ATOM   2080  N   ASN   125      -4.969  17.834  -0.669  1.00  0.00           N
ATOM   2081  H   ASN   125      -4.402  18.680  -0.566  1.00  0.00           H
ATOM   2082  CA  ASN   125      -5.092  16.919   0.456  1.00  0.00           C
ATOM   2083  HA  ASN   125      -4.952  15.904   0.085  1.00  0.00           H
ATOM   2084  C   ASN   125      -6.484  17.006   1.056  1.00  0.00           C
ATOM   2085  O   ASN   125      -7.042  15.997   1.491  1.00  0.00           O
ATOM   2086  CB  ASN   125      -4.013  17.201   1.512  1.00  0.00           C
ATOM   2087 1HB  ASN   125      -4.110  18.229   1.863  1.00  0.00           H
ATOM   2088 2HB  ASN   125      -4.170  16.530   2.357  1.00  0.00           H
ATOM   2089  CG  ASN   125      -2.596  16.995   0.992  1.00  0.00           C
ATOM   2090  OD1 ASN   125      -2.354  16.668  -0.168  1.00  0.00           O
ATOM   2091  ND2 ASN   125      -1.639  17.175   1.857  1.00  0.00           N
ATOM   2092 1HD2 ASN   125      -0.685  17.102   1.544  1.00  0.00           H
ATOM   2093 2HD2 ASN   125      -1.859  17.374   2.820  1.00  0.00           H
ATOM   2094  N   THR   126      -7.101  18.178   1.049  1.00  0.00           N
ATOM   2095  H   THR   126      -6.647  19.011   0.679  1.00  0.00           H
ATOM   2096  CA  THR   126      -8.452  18.270   1.600  1.00  0.00           C
ATOM   2097  HA  THR   126      -8.495  17.638   2.488  1.00  0.00           H
ATOM   2098  C   THR   126      -9.464  17.734   0.604  1.00  0.00           C
ATOM   2099  O   THR   126     -10.474  17.193   1.028  1.00  0.00           O
ATOM   2100  CB  THR   126      -8.882  19.686   2.025  1.00  0.00           C
ATOM   2101  HB  THR   126      -9.883  19.632   2.453  1.00  0.00           H
ATOM   2102  OG1 THR   126      -8.915  20.549   0.894  1.00  0.00           O
ATOM   2103  HG1 THR   126      -7.997  20.732   0.626  1.00  0.00           H
ATOM   2104  CG2 THR   126      -7.931  20.281   3.052  1.00  0.00           C
ATOM   2105 1HG2 THR   126      -8.263  21.286   3.305  1.00  0.00           H
ATOM   2106 2HG2 THR   126      -6.917  20.332   2.659  1.00  0.00           H
ATOM   2107 3HG2 THR   126      -7.929  19.666   3.952  1.00  0.00           H
ATOM   2108  N   SER   127      -9.199  17.782  -0.698  1.00  0.00           N
ATOM   2109  H   SER   127      -8.381  18.270  -1.048  1.00  0.00           H
ATOM   2110  CA  SER   127     -10.118  17.143  -1.649  1.00  0.00           C
ATOM   2111  HA  SER   127     -11.133  17.295  -1.293  1.00  0.00           H
ATOM   2112  C   SER   127      -9.893  15.647  -1.729  1.00  0.00           C
ATOM   2113  O   SER   127     -10.777  14.901  -2.133  1.00  0.00           O
ATOM   2114  CB  SER   127     -10.036  17.736  -3.051  1.00  0.00           C
ATOM   2115 1HB  SER   127     -10.842  17.307  -3.648  1.00  0.00           H
ATOM   2116 2HB  SER   127     -10.174  18.817  -2.997  1.00  0.00           H
ATOM   2117  OG  SER   127      -8.804  17.445  -3.686  1.00  0.00           O
ATOM   2118  HG  SER   127      -8.153  18.106  -3.384  1.00  0.00           H
ATOM   2119  N   ARG   128      -8.726  15.173  -1.320  1.00  0.00           N
ATOM   2120  H   ARG   128      -7.945  15.804  -1.170  1.00  0.00           H
ATOM   2121  CA  ARG   128      -8.554  13.737  -1.106  1.00  0.00           C
ATOM   2122  HA  ARG   128      -8.879  13.194  -1.995  1.00  0.00           H
ATOM   2123  C   ARG   128      -9.429  13.319   0.068  1.00  0.00           C
ATOM   2124  O   ARG   128     -10.152  12.325   0.003  1.00  0.00           O
ATOM   2125  CB  ARG   128      -7.088  13.402  -0.819  1.00  0.00           C
ATOM   2126 1HB  ARG   128      -6.464  13.787  -1.627  1.00  0.00           H
ATOM   2127 2HB  ARG   128      -6.794  13.892   0.107  1.00  0.00           H
ATOM   2128  CG  ARG   128      -6.845  11.914  -0.682  1.00  0.00           C
ATOM   2129 1HG  ARG   128      -7.518  11.517   0.077  1.00  0.00           H
ATOM   2130 2HG  ARG   128      -7.074  11.428  -1.630  1.00  0.00           H
ATOM   2131  CD  ARG   128      -5.421  11.574  -0.277  1.00  0.00           C
ATOM   2132 1HD  ARG   128      -5.316  10.488  -0.244  1.00  0.00           H
ATOM   2133 2HD  ARG   128      -4.738  11.958  -1.036  1.00  0.00           H
ATOM   2134  NE  ARG   128      -5.052  12.142   1.025  1.00  0.00           N
ATOM   2135  HE  ARG   128      -4.431  12.949   1.001  1.00  0.00           H
ATOM   2136  CZ  ARG   128      -5.374  11.680   2.223  1.00  0.00           C
ATOM   2137  NH1 ARG   128      -6.151  10.655   2.431  1.00  0.00           N
ATOM   2138 1HH1 ARG   128      -6.548  10.155   1.643  1.00  0.00           H
ATOM   2139 2HH1 ARG   128      -6.361  10.378   3.381  1.00  0.00           H
ATOM   2140  NH2 ARG   128      -4.892  12.279   3.271  1.00  0.00           N
ATOM   2141 1HH2 ARG   128      -4.268  13.064   3.160  1.00  0.00           H
ATOM   2142 2HH2 ARG   128      -5.151  11.942   4.194  1.00  0.00           H
ATOM   2143  N   THR   129      -9.349  14.079   1.148  1.00  0.00           N
ATOM   2144  H   THR   129      -8.743  14.888   1.133  1.00  0.00           H
ATOM   2145  CA  THR   129     -10.051  13.744   2.390  1.00  0.00           C
ATOM   2146  HA  THR   129      -9.849  12.696   2.614  1.00  0.00           H
ATOM   2147  C   THR   129     -11.573  13.925   2.315  1.00  0.00           C
ATOM   2148  O   THR   129     -12.327  13.116   2.859  1.00  0.00           O
ATOM   2149  CB  THR   129      -9.477  14.603   3.547  1.00  0.00           C
ATOM   2150  HB  THR   129      -9.780  15.643   3.420  1.00  0.00           H
ATOM   2151  OG1 THR   129      -8.047  14.525   3.529  1.00  0.00           O
ATOM   2152  HG1 THR   129      -7.712  15.025   2.766  1.00  0.00           H
ATOM   2153  CG2 THR   129      -9.908  14.104   4.906  1.00  0.00           C
ATOM   2154 1HG2 THR   129      -9.404  14.687   5.676  1.00  0.00           H
ATOM   2155 2HG2 THR   129      -9.633  13.055   5.022  1.00  0.00           H
ATOM   2156 3HG2 THR   129     -10.986  14.213   5.023  1.00  0.00           H
ATOM   2157  N   GLY   130     -12.038  14.964   1.637  1.00  0.00           N
ATOM   2158  H   GLY   130     -11.395  15.618   1.191  1.00  0.00           H
ATOM   2159  CA  GLY   130     -13.463  15.242   1.513  1.00  0.00           C
ATOM   2160 1HA  GLY   130     -14.043  14.531   2.099  1.00  0.00           H
ATOM   2161 2HA  GLY   130     -13.669  16.243   1.895  1.00  0.00           H
ATOM   2162  C   GLY   130     -13.936  15.181   0.078  1.00  0.00           C
ATOM   2163  O   GLY   130     -13.340  15.780  -0.815  1.00  0.00           O
ATOM   2164  N   ASN   131     -15.017  14.457  -0.166  1.00  0.00           N
ATOM   2165  H   ASN   131     -15.503  13.996   0.603  1.00  0.00           H
ATOM   2166  CA  ASN   131     -15.558  14.356  -1.517  1.00  0.00           C
ATOM   2167  HA  ASN   131     -14.745  14.425  -2.237  1.00  0.00           H
ATOM   2168  C   ASN   131     -16.503  15.524  -1.742  1.00  0.00           C
ATOM   2169  O   ASN   131     -16.597  16.054  -2.848  1.00  0.00           O
ATOM   2170  CB  ASN   131     -16.308  13.035  -1.725  1.00  0.00           C
ATOM   2171 1HB  ASN   131     -17.097  12.946  -0.977  1.00  0.00           H
ATOM   2172 2HB  ASN   131     -16.767  13.044  -2.713  1.00  0.00           H
ATOM   2173  CG  ASN   131     -15.407  11.834  -1.629  1.00  0.00           C
ATOM   2174  OD1 ASN   131     -14.210  11.914  -1.894  1.00  0.00           O
ATOM   2175  ND2 ASN   131     -15.948  10.724  -1.217  1.00  0.00           N
ATOM   2176 1HD2 ASN   131     -15.377   9.895  -1.156  1.00  0.00           H
ATOM   2177 2HD2 ASN   131     -16.930  10.692  -0.982  1.00  0.00           H
ATOM   2178  N   ASP   132     -17.206  15.928  -0.697  1.00  0.00           N
ATOM   2179  H   ASP   132     -17.102  15.456   0.197  1.00  0.00           H
ATOM   2180  CA  ASP   132     -18.161  17.027  -0.809  1.00  0.00           C
ATOM   2181  HA  ASP   132     -18.738  16.896  -1.723  1.00  0.00           H
ATOM   2182  C   ASP   132     -17.480  18.392  -0.851  1.00  0.00           C
ATOM   2183  O   ASP   132     -16.555  18.658  -0.082  1.00  0.00           O
ATOM   2184  CB  ASP   132     -19.127  17.012   0.368  1.00  0.00           C
ATOM   2185 1HB  ASP   132     -19.521  16.002   0.484  1.00  0.00           H
ATOM   2186 2HB  ASP   132     -18.590  17.284   1.277  1.00  0.00           H
ATOM   2187  CG  ASP   132     -20.276  17.972   0.161  1.00  0.00           C
ATOM   2188  OD1 ASP   132     -20.124  19.158   0.491  1.00  0.00           O
ATOM   2189  OD2 ASP   132     -21.319  17.568  -0.402  1.00  0.00           O
ATOM   2190  N   MET   133     -17.953  19.280  -1.713  1.00  0.00           N
ATOM   2191  H   MET   133     -18.776  19.046  -2.272  1.00  0.00           H
ATOM   2192  CA  MET   133     -17.334  20.592  -1.893  1.00  0.00           C
ATOM   2193  HA  MET   133     -16.309  20.448  -2.236  1.00  0.00           H
ATOM   2194  C   MET   133     -17.300  21.448  -0.632  1.00  0.00           C
ATOM   2195  O   MET   133     -16.374  22.244  -0.441  1.00  0.00           O
ATOM   2196  CB  MET   133     -18.107  21.398  -2.935  1.00  0.00           C
ATOM   2197 1HB  MET   133     -19.124  21.558  -2.567  1.00  0.00           H
ATOM   2198 2HB  MET   133     -17.627  22.367  -3.022  1.00  0.00           H
ATOM   2199  CG  MET   133     -18.201  20.803  -4.322  1.00  0.00           C
ATOM   2200 1HG  MET   133     -17.205  20.601  -4.718  1.00  0.00           H
ATOM   2201 2HG  MET   133     -18.779  19.880  -4.287  1.00  0.00           H
ATOM   2202  SD  MET   133     -19.047  22.011  -5.363  1.00  0.00           S
ATOM   2203  CE  MET   133     -19.543  21.012  -6.746  1.00  0.00           C
ATOM   2204 1HE  MET   133     -19.989  21.645  -7.515  1.00  0.00           H
ATOM   2205 2HE  MET   133     -20.275  20.274  -6.420  1.00  0.00           H
ATOM   2206 3HE  MET   133     -18.679  20.494  -7.161  1.00  0.00           H
ATOM   2207  N   ARG   134     -18.306  21.326   0.225  1.00  0.00           N
ATOM   2208  H   ARG   134     -19.037  20.625   0.059  1.00  0.00           H
ATOM   2209  CA  ARG   134     -18.392  22.157   1.429  1.00  0.00           C
ATOM   2210  HA  ARG   134     -18.238  23.204   1.169  1.00  0.00           H
ATOM   2211  C   ARG   134     -17.303  21.737   2.385  1.00  0.00           C
ATOM   2212  O   ARG   134     -16.689  22.559   3.049  1.00  0.00           O
ATOM   2213  CB  ARG   134     -19.753  21.987   2.113  1.00  0.00           C
ATOM   2214 1HB  ARG   134     -19.909  20.929   2.326  1.00  0.00           H
ATOM   2215 2HB  ARG   134     -19.734  22.527   3.061  1.00  0.00           H
ATOM   2216  CG  ARG   134     -20.912  22.509   1.282  1.00  0.00           C
ATOM   2217 1HG  ARG   134     -20.792  23.586   1.185  1.00  0.00           H
ATOM   2218 2HG  ARG   134     -20.881  22.059   0.290  1.00  0.00           H
ATOM   2219  CD  ARG   134     -22.282  22.237   1.889  1.00  0.00           C
ATOM   2220 1HD  ARG   134     -22.276  22.578   2.924  1.00  0.00           H
ATOM   2221 2HD  ARG   134     -23.027  22.819   1.343  1.00  0.00           H
ATOM   2222  NE  ARG   134     -22.678  20.822   1.859  1.00  0.00           N
ATOM   2223  HE  ARG   134     -22.522  20.283   2.701  1.00  0.00           H
ATOM   2224  CZ  ARG   134     -23.275  20.191   0.856  1.00  0.00           C
ATOM   2225  NH1 ARG   134     -23.458  20.687  -0.339  1.00  0.00           N
ATOM   2226 1HH1 ARG   134     -23.060  21.582  -0.592  1.00  0.00           H
ATOM   2227 2HH1 ARG   134     -24.030  20.177  -0.998  1.00  0.00           H
ATOM   2228  NH2 ARG   134     -23.752  19.004   1.078  1.00  0.00           N
ATOM   2229 1HH2 ARG   134     -23.632  18.583   1.992  1.00  0.00           H
ATOM   2230 2HH2 ARG   134     -24.243  18.521   0.337  1.00  0.00           H
ATOM   2231  N   GLU   135     -17.042  20.443   2.427  1.00  0.00           N
ATOM   2232  H   GLU   135     -17.550  19.812   1.823  1.00  0.00           H
ATOM   2233  CA  GLU   135     -16.046  19.904   3.343  1.00  0.00           C
ATOM   2234  HA  GLU   135     -16.213  20.325   4.336  1.00  0.00           H
ATOM   2235  C   GLU   135     -14.650  20.296   2.898  1.00  0.00           C
ATOM   2236  O   GLU   135     -13.814  20.640   3.725  1.00  0.00           O
ATOM   2237  CB  GLU   135     -16.170  18.386   3.426  1.00  0.00           C
ATOM   2238 1HB  GLU   135     -16.081  17.965   2.424  1.00  0.00           H
ATOM   2239 2HB  GLU   135     -15.356  18.003   4.044  1.00  0.00           H
ATOM   2240  CG  GLU   135     -17.495  17.963   4.035  1.00  0.00           C
ATOM   2241 1HG  GLU   135     -17.577  18.402   5.031  1.00  0.00           H
ATOM   2242 2HG  GLU   135     -18.313  18.345   3.421  1.00  0.00           H
ATOM   2243  CD  GLU   135     -17.642  16.462   4.145  1.00  0.00           C
ATOM   2244  OE1 GLU   135     -16.741  15.709   3.726  1.00  0.00           O
ATOM   2245  OE2 GLU   135     -18.691  16.009   4.659  1.00  0.00           O
ATOM   2246  N   VAL   136     -14.402  20.304   1.597  1.00  0.00           N
ATOM   2247  H   VAL   136     -15.118  20.000   0.945  1.00  0.00           H
ATOM   2248  CA  VAL   136     -13.101  20.740   1.084  1.00  0.00           C
ATOM   2249  HA  VAL   136     -12.315  20.159   1.568  1.00  0.00           H
ATOM   2250  C   VAL   136     -12.902  22.209   1.432  1.00  0.00           C
ATOM   2251  O   VAL   136     -11.879  22.593   2.002  1.00  0.00           O
ATOM   2252  CB  VAL   136     -13.002  20.551  -0.456  1.00  0.00           C
ATOM   2253  HB  VAL   136     -13.785  21.140  -0.928  1.00  0.00           H
ATOM   2254  CG1 VAL   136     -11.645  21.003  -1.009  1.00  0.00           C
ATOM   2255 1HG1 VAL   136     -11.637  20.900  -2.095  1.00  0.00           H
ATOM   2256 2HG1 VAL   136     -10.850  20.387  -0.593  1.00  0.00           H
ATOM   2257 3HG1 VAL   136     -11.454  22.046  -0.757  1.00  0.00           H
ATOM   2258  CG2 VAL   136     -13.215  19.097  -0.819  1.00  0.00           C
ATOM   2259 1HG2 VAL   136     -13.016  18.947  -1.879  1.00  0.00           H
ATOM   2260 2HG2 VAL   136     -14.239  18.803  -0.627  1.00  0.00           H
ATOM   2261 3HG2 VAL   136     -12.552  18.461  -0.232  1.00  0.00           H
ATOM   2262  N   ALA   137     -13.905  23.029   1.146  1.00  0.00           N
ATOM   2263  H   ALA   137     -14.747  22.664   0.712  1.00  0.00           H
ATOM   2264  CA  ALA   137     -13.806  24.457   1.414  1.00  0.00           C
ATOM   2265  HA  ALA   137     -12.930  24.843   0.888  1.00  0.00           H
ATOM   2266  C   ALA   137     -13.611  24.724   2.908  1.00  0.00           C
ATOM   2267  O   ALA   137     -12.785  25.553   3.289  1.00  0.00           O
ATOM   2268  CB  ALA   137     -15.056  25.173   0.882  1.00  0.00           C
ATOM   2269 1HB  ALA   137     -15.180  24.961  -0.178  1.00  0.00           H
ATOM   2270 2HB  ALA   137     -14.948  26.249   1.014  1.00  0.00           H
ATOM   2271 3HB  ALA   137     -15.942  24.832   1.421  1.00  0.00           H
ATOM   2272  N   ASN   138     -14.346  24.026   3.760  1.00  0.00           N
ATOM   2273  H   ASN   138     -15.043  23.373   3.403  1.00  0.00           H
ATOM   2274  CA  ASN   138     -14.217  24.206   5.208  1.00  0.00           C
ATOM   2275  HA  ASN   138     -14.320  25.267   5.440  1.00  0.00           H
ATOM   2276  C   ASN   138     -12.863  23.743   5.720  1.00  0.00           C
ATOM   2277  O   ASN   138     -12.262  24.397   6.574  1.00  0.00           O
ATOM   2278  CB  ASN   138     -15.294  23.425   5.971  1.00  0.00           C
ATOM   2279 1HB  ASN   138     -15.314  22.392   5.622  1.00  0.00           H
ATOM   2280 2HB  ASN   138     -15.041  23.429   7.030  1.00  0.00           H
ATOM   2281  CG  ASN   138     -16.664  24.024   5.829  1.00  0.00           C
ATOM   2282  OD1 ASN   138     -16.824  25.205   5.534  1.00  0.00           O
ATOM   2283  ND2 ASN   138     -17.668  23.230   6.055  1.00  0.00           N
ATOM   2284 1HD2 ASN   138     -18.610  23.586   5.981  1.00  0.00           H
ATOM   2285 2HD2 ASN   138     -17.499  22.264   6.312  1.00  0.00           H
ATOM   2286  N   LYS   139     -12.361  22.618   5.231  1.00  0.00           N
ATOM   2287  H   LYS   139     -12.888  22.067   4.549  1.00  0.00           H
ATOM   2288  CA  LYS   139     -11.055  22.138   5.683  1.00  0.00           C
ATOM   2289  HA  LYS   139     -11.035  22.146   6.773  1.00  0.00           H
ATOM   2290  C   LYS   139      -9.946  23.065   5.220  1.00  0.00           C
ATOM   2291  O   LYS   139      -9.043  23.349   5.995  1.00  0.00           O
ATOM   2292  CB  LYS   139     -10.780  20.710   5.214  1.00  0.00           C
ATOM   2293 1HB  LYS   139     -11.012  20.624   4.151  1.00  0.00           H
ATOM   2294 2HB  LYS   139      -9.715  20.523   5.354  1.00  0.00           H
ATOM   2295  CG  LYS   139     -11.530  19.639   5.995  1.00  0.00           C
ATOM   2296 1HG  LYS   139     -11.356  19.804   7.059  1.00  0.00           H
ATOM   2297 2HG  LYS   139     -12.599  19.712   5.797  1.00  0.00           H
ATOM   2298  CD  LYS   139     -11.024  18.245   5.625  1.00  0.00           C
ATOM   2299 1HD  LYS   139     -11.251  18.035   4.578  1.00  0.00           H
ATOM   2300 2HD  LYS   139      -9.941  18.224   5.763  1.00  0.00           H
ATOM   2301  CE  LYS   139     -11.632  17.167   6.519  1.00  0.00           C
ATOM   2302 1HE  LYS   139     -11.086  16.235   6.364  1.00  0.00           H
ATOM   2303 2HE  LYS   139     -11.492  17.464   7.562  1.00  0.00           H
ATOM   2304  NZ  LYS   139     -13.082  16.912   6.279  1.00  0.00           N
ATOM   2305 1HZ  LYS   139     -13.449  16.287   6.987  1.00  0.00           H
ATOM   2306 2HZ  LYS   139     -13.229  16.469   5.378  1.00  0.00           H
ATOM   2307 3HZ  LYS   139     -13.609  17.780   6.311  1.00  0.00           H
ATOM   2308  N   MET   140     -10.012  23.591   4.006  1.00  0.00           N
ATOM   2309  H   MET   140     -10.760  23.319   3.367  1.00  0.00           H
ATOM   2310  CA  MET   140      -8.996  24.555   3.571  1.00  0.00           C
ATOM   2311  HA  MET   140      -8.006  24.119   3.713  1.00  0.00           H
ATOM   2312  C   MET   140      -9.073  25.831   4.401  1.00  0.00           C
ATOM   2313  O   MET   140      -8.050  26.392   4.789  1.00  0.00           O
ATOM   2314  CB  MET   140      -9.167  24.943   2.102  1.00  0.00           C
ATOM   2315 1HB  MET   140     -10.189  25.290   1.945  1.00  0.00           H
ATOM   2316 2HB  MET   140      -8.491  25.776   1.910  1.00  0.00           H
ATOM   2317  CG  MET   140      -8.862  23.840   1.100  1.00  0.00           C
ATOM   2318 1HG  MET   140      -7.867  23.441   1.288  1.00  0.00           H
ATOM   2319 2HG  MET   140      -9.587  23.033   1.217  1.00  0.00           H
ATOM   2320  SD  MET   140      -8.936  24.461  -0.594  1.00  0.00           S
ATOM   2321  CE  MET   140      -7.401  25.436  -0.727  1.00  0.00           C
ATOM   2322 1HE  MET   140      -7.423  26.018  -1.646  1.00  0.00           H
ATOM   2323 2HE  MET   140      -6.542  24.767  -0.750  1.00  0.00           H
ATOM   2324 3HE  MET   140      -7.313  26.118   0.117  1.00  0.00           H
ATOM   2325  N   LYS   141     -10.286  26.284   4.686  1.00  0.00           N
ATOM   2326  H   LYS   141     -11.101  25.788   4.334  1.00  0.00           H
ATOM   2327  CA  LYS   141     -10.494  27.498   5.478  1.00  0.00           C
ATOM   2328  HA  LYS   141     -10.000  28.339   4.993  1.00  0.00           H
ATOM   2329  C   LYS   141      -9.892  27.364   6.863  1.00  0.00           C
ATOM   2330  O   LYS   141      -9.182  28.255   7.310  1.00  0.00           O
ATOM   2331  CB  LYS   141     -11.994  27.776   5.586  1.00  0.00           C
ATOM   2332 1HB  LYS   141     -12.401  27.875   4.579  1.00  0.00           H
ATOM   2333 2HB  LYS   141     -12.464  26.910   6.052  1.00  0.00           H
ATOM   2334  CG  LYS   141     -12.386  29.001   6.384  1.00  0.00           C
ATOM   2335 1HG  LYS   141     -11.924  28.947   7.367  1.00  0.00           H
ATOM   2336 2HG  LYS   141     -12.054  29.905   5.871  1.00  0.00           H
ATOM   2337  CD  LYS   141     -13.901  29.011   6.543  1.00  0.00           C
ATOM   2338 1HD  LYS   141     -14.356  29.091   5.556  1.00  0.00           H
ATOM   2339 2HD  LYS   141     -14.218  28.070   6.997  1.00  0.00           H
ATOM   2340  CE  LYS   141     -14.401  30.151   7.408  1.00  0.00           C
ATOM   2341 1HE  LYS   141     -14.132  31.100   6.943  1.00  0.00           H
ATOM   2342 2HE  LYS   141     -15.493  30.096   7.460  1.00  0.00           H
ATOM   2343  NZ  LYS   141     -13.850  30.105   8.799  1.00  0.00           N
ATOM   2344 1HZ  LYS   141     -14.271  30.837   9.358  1.00  0.00           H
ATOM   2345 2HZ  LYS   141     -12.843  30.245   8.785  1.00  0.00           H
ATOM   2346 3HZ  LYS   141     -14.047  29.202   9.217  1.00  0.00           H
ATOM   2347  N   SER   142     -10.135  26.253   7.539  1.00  0.00           N
ATOM   2348  H   SER   142     -10.708  25.517   7.137  1.00  0.00           H
ATOM   2349  CA  SER   142      -9.626  26.104   8.898  1.00  0.00           C
ATOM   2350  HA  SER   142      -9.924  26.984   9.464  1.00  0.00           H
ATOM   2351  C   SER   142      -8.105  26.043   8.928  1.00  0.00           C
ATOM   2352  O   SER   142      -7.484  26.596   9.834  1.00  0.00           O
ATOM   2353  CB  SER   142     -10.234  24.873   9.567  1.00  0.00           C
ATOM   2354 1HB  SER   142      -9.862  24.794  10.589  1.00  0.00           H
ATOM   2355 2HB  SER   142     -11.320  24.983   9.590  1.00  0.00           H
ATOM   2356  OG  SER   142      -9.902  23.699   8.848  1.00  0.00           O
ATOM   2357  HG  SER   142     -10.400  22.950   9.224  1.00  0.00           H
ATOM   2358  N   LEU   143      -7.490  25.421   7.931  1.00  0.00           N
ATOM   2359  H   LEU   143      -8.039  24.955   7.216  1.00  0.00           H
ATOM   2360  CA  LEU   143      -6.028  25.370   7.863  1.00  0.00           C
ATOM   2361  HA  LEU   143      -5.645  24.968   8.801  1.00  0.00           H
ATOM   2362  C   LEU   143      -5.445  26.761   7.679  1.00  0.00           C
ATOM   2363  O   LEU   143      -4.467  27.119   8.328  1.00  0.00           O
ATOM   2364  CB  LEU   143      -5.574  24.476   6.704  1.00  0.00           C
ATOM   2365 1HB  LEU   143      -6.046  24.840   5.791  1.00  0.00           H
ATOM   2366 2HB  LEU   143      -4.494  24.582   6.589  1.00  0.00           H
ATOM   2367  CG  LEU   143      -5.895  22.983   6.852  1.00  0.00           C
ATOM   2368  HG  LEU   143      -6.938  22.881   7.126  1.00  0.00           H
ATOM   2369  CD1 LEU   143      -5.687  22.260   5.537  1.00  0.00           C
ATOM   2370 1HD1 LEU   143      -6.051  21.238   5.619  1.00  0.00           H
ATOM   2371 2HD1 LEU   143      -4.629  22.236   5.289  1.00  0.00           H
ATOM   2372 3HD1 LEU   143      -6.239  22.762   4.744  1.00  0.00           H
ATOM   2373  CD2 LEU   143      -5.074  22.313   7.933  1.00  0.00           C
ATOM   2374 1HD2 LEU   143      -5.322  21.252   7.973  1.00  0.00           H
ATOM   2375 2HD2 LEU   143      -5.306  22.750   8.903  1.00  0.00           H
ATOM   2376 3HD2 LEU   143      -4.011  22.427   7.726  1.00  0.00           H
ATOM   2377  N   LEU   144      -6.052  27.559   6.816  1.00  0.00           N
ATOM   2378  H   LEU   144      -6.854  27.215   6.294  1.00  0.00           H
ATOM   2379  CA  LEU   144      -5.580  28.921   6.573  1.00  0.00           C
ATOM   2380  HA  LEU   144      -4.503  28.895   6.416  1.00  0.00           H
ATOM   2381  C   LEU   144      -5.838  29.853   7.746  1.00  0.00           C
ATOM   2382  O   LEU   144      -4.982  30.671   8.081  1.00  0.00           O
ATOM   2383  CB  LEU   144      -6.252  29.477   5.318  1.00  0.00           C
ATOM   2384 1HB  LEU   144      -7.330  29.341   5.420  1.00  0.00           H
ATOM   2385 2HB  LEU   144      -6.046  30.544   5.262  1.00  0.00           H
ATOM   2386  CG  LEU   144      -5.790  28.836   4.003  1.00  0.00           C
ATOM   2387  HG  LEU   144      -5.792  27.752   4.114  1.00  0.00           H
ATOM   2388  CD1 LEU   144      -6.756  29.192   2.890  1.00  0.00           C
ATOM   2389 1HD1 LEU   144      -6.446  28.709   1.965  1.00  0.00           H
ATOM   2390 2HD1 LEU   144      -6.785  30.272   2.748  1.00  0.00           H
ATOM   2391 3HD1 LEU   144      -7.751  28.836   3.153  1.00  0.00           H
ATOM   2392  CD2 LEU   144      -4.377  29.282   3.637  1.00  0.00           C
ATOM   2393 1HD2 LEU   144      -4.064  28.789   2.717  1.00  0.00           H
ATOM   2394 2HD2 LEU   144      -3.678  29.008   4.424  1.00  0.00           H
ATOM   2395 3HD2 LEU   144      -4.350  30.364   3.496  1.00  0.00           H
ATOM   2396  N   ASP   145      -6.967  29.681   8.417  1.00  0.00           N
ATOM   2397  H   ASP   145      -7.655  29.007   8.079  1.00  0.00           H
ATOM   2398  CA  ASP   145      -7.263  30.444   9.634  1.00  0.00           C
ATOM   2399  HA  ASP   145      -7.191  31.513   9.432  1.00  0.00           H
ATOM   2400  C   ASP   145      -6.247  30.084  10.706  1.00  0.00           C
ATOM   2401  O   ASP   145      -5.854  30.928  11.505  1.00  0.00           O
ATOM   2402  CB  ASP   145      -8.642  30.113  10.219  1.00  0.00           C
ATOM   2403 1HB  ASP   145      -8.777  29.032  10.211  1.00  0.00           H
ATOM   2404 2HB  ASP   145      -8.669  30.455  11.256  1.00  0.00           H
ATOM   2405  CG  ASP   145      -9.794  30.768   9.484  1.00  0.00           C
ATOM   2406  OD1 ASP   145      -9.702  31.941   9.061  1.00  0.00           O
ATOM   2407  OD2 ASP   145     -10.877  30.139   9.431  1.00  0.00           O
ATOM   2408  N   ASN   146      -5.806  28.835  10.751  1.00  0.00           N
ATOM   2409  H   ASN   146      -6.181  28.142  10.111  1.00  0.00           H
ATOM   2410  CA  ASN   146      -4.799  28.452  11.739  1.00  0.00           C
ATOM   2411  HA  ASN   146      -5.089  28.853  12.708  1.00  0.00           H
ATOM   2412  C   ASN   146      -3.449  29.057  11.383  1.00  0.00           C
ATOM   2413  O   ASN   146      -2.753  29.580  12.253  1.00  0.00           O
ATOM   2414  CB  ASN   146      -4.650  26.930  11.856  1.00  0.00           C
ATOM   2415 1HB  ASN   146      -4.554  26.492  10.864  1.00  0.00           H
ATOM   2416 2HB  ASN   146      -3.744  26.716  12.423  1.00  0.00           H
ATOM   2417  CG  ASN   146      -5.801  26.281  12.575  1.00  0.00           C
ATOM   2418  OD1 ASN   146      -6.382  26.855  13.486  1.00  0.00           O
ATOM   2419  ND2 ASN   146      -6.132  25.078  12.200  1.00  0.00           N
ATOM   2420 1HD2 ASN   146      -6.905  24.622  12.665  1.00  0.00           H
ATOM   2421 2HD2 ASN   146      -5.628  24.619  11.463  1.00  0.00           H
ATOM   2422  N   THR   147      -3.048  28.975  10.123  1.00  0.00           N
ATOM   2423  H   THR   147      -3.636  28.517   9.428  1.00  0.00           H
ATOM   2424  CA  THR   147      -1.720  29.442   9.726  1.00  0.00           C
ATOM   2425  HA  THR   147      -1.002  29.059  10.450  1.00  0.00           H
ATOM   2426  C   THR   147      -1.565  30.961   9.707  1.00  0.00           C
ATOM   2427  O   THR   147      -0.566  31.480  10.200  1.00  0.00           O
ATOM   2428  CB  THR   147      -1.351  28.859   8.340  1.00  0.00           C
ATOM   2429  HB  THR   147      -2.031  29.250   7.582  1.00  0.00           H
ATOM   2430  OG1 THR   147      -1.464  27.434   8.393  1.00  0.00           O
ATOM   2431  HG1 THR   147      -0.802  27.115   9.013  1.00  0.00           H
ATOM   2432  CG2 THR   147       0.078  29.158   7.947  1.00  0.00           C
ATOM   2433 1HG2 THR   147       0.296  28.661   7.005  1.00  0.00           H
ATOM   2434 2HG2 THR   147       0.764  28.804   8.714  1.00  0.00           H
ATOM   2435 3HG2 THR   147       0.211  30.231   7.809  1.00  0.00           H
ATOM   2436  N   TYR   148      -2.523  31.688   9.151  1.00  0.00           N
ATOM   2437  H   TYR   148      -3.372  31.233   8.806  1.00  0.00           H
ATOM   2438  CA  TYR   148      -2.366  33.131   8.920  1.00  0.00           C
ATOM   2439  HA  TYR   148      -1.344  33.427   9.158  1.00  0.00           H
ATOM   2440  C   TYR   148      -3.293  33.989   9.768  1.00  0.00           C
ATOM   2441  O   TYR   148      -3.278  35.223   9.681  1.00  0.00           O
ATOM   2442  CB  TYR   148      -2.609  33.425   7.440  1.00  0.00           C
ATOM   2443 1HB  TYR   148      -3.613  33.109   7.194  1.00  0.00           H
ATOM   2444 2HB  TYR   148      -2.520  34.497   7.259  1.00  0.00           H
ATOM   2445  CG  TYR   148      -1.645  32.697   6.540  1.00  0.00           C
ATOM   2446  CD1 TYR   148      -2.061  31.573   5.795  1.00  0.00           C
ATOM   2447  HD1 TYR   148      -3.098  31.266   5.813  1.00  0.00           H
ATOM   2448  CD2 TYR   148      -0.298  33.101   6.459  1.00  0.00           C
ATOM   2449  HD2 TYR   148       0.032  33.981   6.993  1.00  0.00           H
ATOM   2450  CE1 TYR   148      -1.123  30.821   5.043  1.00  0.00           C
ATOM   2451  HE1 TYR   148      -1.439  29.948   4.494  1.00  0.00           H
ATOM   2452  CE2 TYR   148       0.641  32.347   5.711  1.00  0.00           C
ATOM   2453  HE2 TYR   148       1.677  32.643   5.677  1.00  0.00           H
ATOM   2454  CZ  TYR   148       0.224  31.199   5.042  1.00  0.00           C
ATOM   2455  OH  TYR   148       1.145  30.412   4.410  1.00  0.00           O
ATOM   2456  HH  TYR   148       0.754  29.573   4.139  1.00  0.00           H
ATOM   2457  N   GLY   149      -4.102  33.334  10.582  1.00  0.00           N
ATOM   2458  H   GLY   149      -4.077  32.326  10.625  1.00  0.00           H
ATOM   2459  CA  GLY   149      -5.086  34.024  11.396  1.00  0.00           C
ATOM   2460 1HA  GLY   149      -5.281  33.434  12.293  1.00  0.00           H
ATOM   2461 2HA  GLY   149      -4.712  35.001  11.703  1.00  0.00           H
ATOM   2462  C   GLY   149      -6.391  34.207  10.654  1.00  0.00           C
ATOM   2463  O   GLY   149      -6.465  34.096   9.431  1.00  0.00           O
ATOM   2464  N   ARG   150      -7.432  34.486  11.419  1.00  0.00           N
ATOM   2465  H   ARG   150      -7.283  34.591  12.424  1.00  0.00           H
ATOM   2466  CA  ARG   150      -8.776  34.712  10.890  1.00  0.00           C
ATOM   2467  HA  ARG   150      -9.013  33.972  10.130  1.00  0.00           H
ATOM   2468  C   ARG   150      -8.753  36.113  10.283  1.00  0.00           C
ATOM   2469  O   ARG   150      -7.904  36.888  10.707  1.00  0.00           O
ATOM   2470  CB  ARG   150      -9.757  34.631  12.063  1.00  0.00           C
ATOM   2471 1HB  ARG   150      -9.438  35.361  12.808  1.00  0.00           H
ATOM   2472 2HB  ARG   150     -10.754  34.901  11.723  1.00  0.00           H
ATOM   2473  CG  ARG   150      -9.835  33.254  12.717  1.00  0.00           C
ATOM   2474 1HG  ARG   150     -10.250  32.545  11.999  1.00  0.00           H
ATOM   2475 2HG  ARG   150      -8.837  32.921  13.004  1.00  0.00           H
ATOM   2476  CD  ARG   150     -10.709  33.274  13.968  1.00  0.00           C
ATOM   2477 1HD  ARG   150     -11.691  33.675  13.721  1.00  0.00           H
ATOM   2478 2HD  ARG   150     -10.836  32.246  14.314  1.00  0.00           H
ATOM   2479  NE  ARG   150     -10.089  34.057  15.049  1.00  0.00           N
ATOM   2480  HE  ARG   150      -9.302  33.618  15.523  1.00  0.00           H
ATOM   2481  CZ  ARG   150     -10.414  35.277  15.455  1.00  0.00           C
ATOM   2482  NH1 ARG   150     -11.362  36.005  14.929  1.00  0.00           N
ATOM   2483 1HH1 ARG   150     -11.891  35.662  14.137  1.00  0.00           H
ATOM   2484 2HH1 ARG   150     -11.583  36.901  15.342  1.00  0.00           H
ATOM   2485  NH2 ARG   150      -9.743  35.797  16.440  1.00  0.00           N
ATOM   2486 1HH2 ARG   150      -9.049  35.246  16.937  1.00  0.00           H
ATOM   2487 2HH2 ARG   150      -9.921  36.753  16.720  1.00  0.00           H
ATOM   2488  N   VAL   151      -9.622  36.512   9.360  1.00  0.00           N
ATOM   2489  H   VAL   151      -9.480  37.438   8.979  1.00  0.00           H
ATOM   2490  CA  VAL   151     -10.816  35.782   8.901  1.00  0.00           C
ATOM   2491  HA  VAL   151     -10.965  34.898   9.513  1.00  0.00           H
ATOM   2492  C   VAL   151     -10.713  35.324   7.441  1.00  0.00           C
ATOM   2493  O   VAL   151     -11.027  36.078   6.516  1.00  0.00           O
ATOM   2494  CB  VAL   151     -12.091  36.679   9.055  1.00  0.00           C
ATOM   2495  HB  VAL   151     -12.052  37.480   8.321  1.00  0.00           H
ATOM   2496  CG1 VAL   151     -13.370  35.857   8.830  1.00  0.00           C
ATOM   2497 1HG1 VAL   151     -14.240  36.502   8.921  1.00  0.00           H
ATOM   2498 2HG1 VAL   151     -13.439  35.056   9.567  1.00  0.00           H
ATOM   2499 3HG1 VAL   151     -13.370  35.426   7.828  1.00  0.00           H
ATOM   2500  CG2 VAL   151     -12.152  37.350  10.440  1.00  0.00           C
ATOM   2501 1HG2 VAL   151     -13.075  37.923  10.532  1.00  0.00           H
ATOM   2502 2HG2 VAL   151     -11.320  38.043  10.566  1.00  0.00           H
ATOM   2503 3HG2 VAL   151     -12.123  36.601  11.228  1.00  0.00           H
ATOM   2504  N   TRP   152     -10.283  34.097   7.193  1.00  0.00           N
ATOM   2505  H   TRP   152      -9.978  33.479   7.948  1.00  0.00           H
ATOM   2506  CA  TRP   152     -10.326  33.560   5.834  1.00  0.00           C
ATOM   2507  HA  TRP   152     -10.011  34.321   5.125  1.00  0.00           H
ATOM   2508  C   TRP   152     -11.734  33.122   5.488  1.00  0.00           C
ATOM   2509  O   TRP   152     -12.489  32.673   6.349  1.00  0.00           O
ATOM   2510  CB  TRP   152      -9.413  32.347   5.665  1.00  0.00           C
ATOM   2511 1HB  TRP   152      -9.578  31.648   6.485  1.00  0.00           H
ATOM   2512 2HB  TRP   152      -9.651  31.845   4.727  1.00  0.00           H
ATOM   2513  CG  TRP   152      -7.990  32.753   5.621  1.00  0.00           C
ATOM   2514  CD1 TRP   152      -7.179  32.967   6.676  1.00  0.00           C
ATOM   2515  HD1 TRP   152      -7.483  32.850   7.712  1.00  0.00           H
ATOM   2516  CD2 TRP   152      -7.188  33.026   4.455  1.00  0.00           C
ATOM   2517  NE1 TRP   152      -5.939  33.368   6.283  1.00  0.00           N
ATOM   2518  HE1 TRP   152      -5.197  33.586   6.932  1.00  0.00           H
ATOM   2519  CE2 TRP   152      -5.893  33.399   4.917  1.00  0.00           C
ATOM   2520  CE3 TRP   152      -7.427  32.982   3.066  1.00  0.00           C
ATOM   2521  HE3 TRP   152      -8.400  32.704   2.692  1.00  0.00           H
ATOM   2522  CZ2 TRP   152      -4.838  33.716   4.032  1.00  0.00           C
ATOM   2523  HZ2 TRP   152      -3.862  33.986   4.406  1.00  0.00           H
ATOM   2524  CZ3 TRP   152      -6.376  33.312   2.172  1.00  0.00           C
ATOM   2525  HZ3 TRP   152      -6.551  33.297   1.107  1.00  0.00           H
ATOM   2526  CH2 TRP   152      -5.090  33.677   2.671  1.00  0.00           C
ATOM   2527  HH2 TRP   152      -4.304  33.932   1.976  1.00  0.00           H
ATOM   2528  N   GLN   153     -12.037  33.173   4.204  1.00  0.00           N
ATOM   2529  H   GLN   153     -11.392  33.631   3.555  1.00  0.00           H
ATOM   2530  CA  GLN   153     -13.182  32.501   3.617  1.00  0.00           C
ATOM   2531  HA  GLN   153     -13.603  31.771   4.309  1.00  0.00           H
ATOM   2532  C   GLN   153     -12.585  31.793   2.419  1.00  0.00           C
ATOM   2533  O   GLN   153     -11.646  32.301   1.797  1.00  0.00           O
ATOM   2534  CB  GLN   153     -14.259  33.486   3.167  1.00  0.00           C
ATOM   2535 1HB  GLN   153     -13.800  34.253   2.542  1.00  0.00           H
ATOM   2536 2HB  GLN   153     -14.988  32.938   2.568  1.00  0.00           H
ATOM   2537  CG  GLN   153     -14.993  34.148   4.320  1.00  0.00           C
ATOM   2538 1HG  GLN   153     -15.380  33.376   4.985  1.00  0.00           H
ATOM   2539 2HG  GLN   153     -14.298  34.767   4.886  1.00  0.00           H
ATOM   2540  CD  GLN   153     -16.146  35.004   3.859  1.00  0.00           C
ATOM   2541  OE1 GLN   153     -16.382  35.184   2.669  1.00  0.00           O
ATOM   2542  NE2 GLN   153     -16.886  35.528   4.789  1.00  0.00           N
ATOM   2543 1HE2 GLN   153     -17.670  36.108   4.523  1.00  0.00           H
ATOM   2544 2HE2 GLN   153     -16.687  35.342   5.761  1.00  0.00           H
ATOM   2545  N   VAL   154     -13.100  30.610   2.128  1.00  0.00           N
ATOM   2546  H   VAL   154     -13.839  30.231   2.701  1.00  0.00           H
ATOM   2547  CA  VAL   154     -12.667  29.830   0.975  1.00  0.00           C
ATOM   2548  HA  VAL   154     -12.088  30.455   0.298  1.00  0.00           H
ATOM   2549  C   VAL   154     -13.946  29.395   0.288  1.00  0.00           C
ATOM   2550  O   VAL   154     -14.867  28.915   0.953  1.00  0.00           O
ATOM   2551  CB  VAL   154     -11.812  28.593   1.382  1.00  0.00           C
ATOM   2552  HB  VAL   154     -12.396  27.969   2.054  1.00  0.00           H
ATOM   2553  CG1 VAL   154     -11.427  27.757   0.156  1.00  0.00           C
ATOM   2554 1HG1 VAL   154     -10.773  26.938   0.448  1.00  0.00           H
ATOM   2555 2HG1 VAL   154     -10.911  28.381  -0.576  1.00  0.00           H
ATOM   2556 3HG1 VAL   154     -12.319  27.331  -0.304  1.00  0.00           H
ATOM   2557  CG2 VAL   154     -10.542  29.030   2.116  1.00  0.00           C
ATOM   2558 1HG2 VAL   154      -9.936  28.158   2.356  1.00  0.00           H
ATOM   2559 2HG2 VAL   154     -10.804  29.539   3.042  1.00  0.00           H
ATOM   2560 3HG2 VAL   154      -9.965  29.710   1.491  1.00  0.00           H
ATOM   2561  N   VAL   155     -14.013  29.574  -1.017  1.00  0.00           N
ATOM   2562  H   VAL   155     -13.220  30.008  -1.499  1.00  0.00           H
ATOM   2563  CA  VAL   155     -15.155  29.163  -1.822  1.00  0.00           C
ATOM   2564  HA  VAL   155     -15.878  28.659  -1.192  1.00  0.00           H
ATOM   2565  C   VAL   155     -14.670  28.172  -2.861  1.00  0.00           C
ATOM   2566  O   VAL   155     -13.741  28.452  -3.613  1.00  0.00           O
ATOM   2567  CB  VAL   155     -15.849  30.383  -2.477  1.00  0.00           C
ATOM   2568  HB  VAL   155     -15.107  30.966  -3.020  1.00  0.00           H
ATOM   2569  CG1 VAL   155     -16.938  29.956  -3.460  1.00  0.00           C
ATOM   2570 1HG1 VAL   155     -17.450  30.834  -3.851  1.00  0.00           H
ATOM   2571 2HG1 VAL   155     -17.665  29.321  -2.953  1.00  0.00           H
ATOM   2572 3HG1 VAL   155     -16.499  29.415  -4.298  1.00  0.00           H
ATOM   2573  CG2 VAL   155     -16.470  31.253  -1.390  1.00  0.00           C
ATOM   2574 1HG2 VAL   155     -16.992  32.095  -1.839  1.00  0.00           H
ATOM   2575 2HG2 VAL   155     -15.695  31.640  -0.729  1.00  0.00           H
ATOM   2576 3HG2 VAL   155     -17.184  30.671  -0.806  1.00  0.00           H
ATOM   2577  N   LEU   156     -15.295  27.005  -2.879  1.00  0.00           N
ATOM   2578  H   LEU   156     -16.053  26.852  -2.214  1.00  0.00           H
ATOM   2579  CA  LEU   156     -14.981  25.947  -3.835  1.00  0.00           C
ATOM   2580  HA  LEU   156     -14.381  26.360  -4.641  1.00  0.00           H
ATOM   2581  C   LEU   156     -16.300  25.448  -4.410  1.00  0.00           C
ATOM   2582  O   LEU   156     -16.956  24.597  -3.826  1.00  0.00           O
ATOM   2583  CB  LEU   156     -14.185  24.823  -3.162  1.00  0.00           C
ATOM   2584 1HB  LEU   156     -13.328  25.279  -2.665  1.00  0.00           H
ATOM   2585 2HB  LEU   156     -14.805  24.363  -2.393  1.00  0.00           H
ATOM   2586  CG  LEU   156     -13.667  23.720  -4.101  1.00  0.00           C
ATOM   2587  HG  LEU   156     -13.836  24.030  -5.133  1.00  0.00           H
ATOM   2588  CD1 LEU   156     -12.173  23.523  -3.908  1.00  0.00           C
ATOM   2589 1HD1 LEU   156     -11.808  22.740  -4.572  1.00  0.00           H
ATOM   2590 2HD1 LEU   156     -11.960  23.249  -2.875  1.00  0.00           H
ATOM   2591 3HD1 LEU   156     -11.659  24.450  -4.139  1.00  0.00           H
ATOM   2592  CD2 LEU   156     -14.384  22.397  -3.875  1.00  0.00           C
ATOM   2593 1HD2 LEU   156     -13.923  21.611  -4.472  1.00  0.00           H
ATOM   2594 2HD2 LEU   156     -15.429  22.495  -4.164  1.00  0.00           H
ATOM   2595 3HD2 LEU   156     -14.331  22.117  -2.825  1.00  0.00           H
ATOM   2596  N   LEU   157     -16.734  26.041  -5.511  1.00  0.00           N
ATOM   2597  H   LEU   157     -16.168  26.768  -5.946  1.00  0.00           H
ATOM   2598  CA  LEU   157     -18.041  25.751  -6.112  1.00  0.00           C
ATOM   2599  HA  LEU   157     -18.489  24.880  -5.635  1.00  0.00           H
ATOM   2600  C   LEU   157     -17.866  25.429  -7.589  1.00  0.00           C
ATOM   2601  O   LEU   157     -18.702  25.769  -8.413  1.00  0.00           O
ATOM   2602  CB  LEU   157     -18.983  26.952  -5.925  1.00  0.00           C
ATOM   2603 1HB  LEU   157     -18.484  27.836  -6.322  1.00  0.00           H
ATOM   2604 2HB  LEU   157     -19.883  26.777  -6.512  1.00  0.00           H
ATOM   2605  CG  LEU   157     -19.444  27.254  -4.490  1.00  0.00           C
ATOM   2606  HG  LEU   157     -18.568  27.308  -3.846  1.00  0.00           H
ATOM   2607  CD1 LEU   157     -20.171  28.591  -4.410  1.00  0.00           C
ATOM   2608 1HD1 LEU   157     -20.333  28.851  -3.365  1.00  0.00           H
ATOM   2609 2HD1 LEU   157     -21.135  28.533  -4.904  1.00  0.00           H
ATOM   2610 3HD1 LEU   157     -19.572  29.372  -4.875  1.00  0.00           H
ATOM   2611  CD2 LEU   157     -20.363  26.157  -3.967  1.00  0.00           C
ATOM   2612 1HD2 LEU   157     -20.740  26.431  -2.982  1.00  0.00           H
ATOM   2613 2HD2 LEU   157     -19.811  25.223  -3.871  1.00  0.00           H
ATOM   2614 3HD2 LEU   157     -21.207  26.010  -4.642  1.00  0.00           H
ATOM   2615  N   THR   158     -16.734  24.818  -7.923  1.00  0.00           N
ATOM   2616  H   THR   158     -16.097  24.601  -7.177  1.00  0.00           H
ATOM   2617  CA  THR   158     -16.368  24.410  -9.299  1.00  0.00           C
ATOM   2618  HA  THR   158     -15.326  24.109  -9.265  1.00  0.00           H
ATOM   2619  C   THR   158     -16.435  25.465 -10.409  1.00  0.00           C
ATOM   2620  O   THR   158     -16.364  25.130 -11.589  1.00  0.00           O
ATOM   2621  CB  THR   158     -17.159  23.150  -9.777  1.00  0.00           C
ATOM   2622  HB  THR   158     -16.903  22.921 -10.812  1.00  0.00           H
ATOM   2623  OG1 THR   158     -18.570  23.358  -9.677  1.00  0.00           O
ATOM   2624  HG1 THR   158     -18.736  24.219  -9.267  1.00  0.00           H
ATOM   2625  CG2 THR   158     -16.849  21.937  -8.939  1.00  0.00           C
ATOM   2626 1HG2 THR   158     -17.514  21.127  -9.237  1.00  0.00           H
ATOM   2627 2HG2 THR   158     -16.999  22.147  -7.882  1.00  0.00           H
ATOM   2628 3HG2 THR   158     -15.825  21.616  -9.120  1.00  0.00           H
ATOM   2629  N   GLY   159     -16.527  26.740 -10.056  1.00  0.00           N
ATOM   2630  H   GLY   159     -16.511  27.000  -9.074  1.00  0.00           H
ATOM   2631  CA  GLY   159     -16.665  27.784 -11.061  1.00  0.00           C
ATOM   2632 1HA  GLY   159     -16.318  28.729 -10.640  1.00  0.00           H
ATOM   2633 2HA  GLY   159     -16.048  27.545 -11.928  1.00  0.00           H
ATOM   2634  C   GLY   159     -18.096  27.964 -11.521  1.00  0.00           C
ATOM   2635  O   GLY   159     -18.355  28.665 -12.488  1.00  0.00           O
ATOM   2636  N   SER   160     -19.051  27.370 -10.821  1.00  0.00           N
ATOM   2637  H   SER   160     -18.814  26.768 -10.035  1.00  0.00           H
ATOM   2638  CA  SER   160     -20.471  27.524 -11.150  1.00  0.00           C
ATOM   2639  HA  SER   160     -20.610  27.384 -12.222  1.00  0.00           H
ATOM   2640  C   SER   160     -21.009  28.896 -10.756  1.00  0.00           C
ATOM   2641  O   SER   160     -22.135  29.263 -11.092  1.00  0.00           O
ATOM   2642  CB  SER   160     -21.270  26.462 -10.404  1.00  0.00           C
ATOM   2643 1HB  SER   160     -21.228  26.670  -9.335  1.00  0.00           H
ATOM   2644 2HB  SER   160     -22.310  26.482 -10.735  1.00  0.00           H
ATOM   2645  OG  SER   160     -20.706  25.186 -10.642  1.00  0.00           O
ATOM   2646  HG  SER   160     -21.031  24.587  -9.949  1.00  0.00           H
ATOM   2647  N   TYR   161     -20.200  29.651 -10.028  1.00  0.00           N
ATOM   2648  H   TYR   161     -19.283  29.308  -9.798  1.00  0.00           H
ATOM   2649  CA  TYR   161     -20.550  30.993  -9.575  1.00  0.00           C
ATOM   2650  HA  TYR   161     -21.437  31.358 -10.093  1.00  0.00           H
ATOM   2651  C   TYR   161     -19.368  31.896  -9.890  1.00  0.00           C
ATOM   2652  O   TYR   161     -18.213  31.469  -9.762  1.00  0.00           O
ATOM   2653  CB  TYR   161     -20.786  31.019  -8.061  1.00  0.00           C
ATOM   2654 1HB  TYR   161     -19.878  30.669  -7.568  1.00  0.00           H
ATOM   2655 2HB  TYR   161     -20.960  32.051  -7.753  1.00  0.00           H
ATOM   2656  CG  TYR   161     -21.946  30.173  -7.574  1.00  0.00           C
ATOM   2657  CD1 TYR   161     -21.827  28.771  -7.469  1.00  0.00           C
ATOM   2658  HD1 TYR   161     -20.916  28.286  -7.782  1.00  0.00           H
ATOM   2659  CD2 TYR   161     -23.154  30.774  -7.166  1.00  0.00           C
ATOM   2660  HD2 TYR   161     -23.273  31.845  -7.243  1.00  0.00           H
ATOM   2661  CE1 TYR   161     -22.877  27.989  -6.933  1.00  0.00           C
ATOM   2662  HE1 TYR   161     -22.769  26.919  -6.848  1.00  0.00           H
ATOM   2663  CE2 TYR   161     -24.213  29.989  -6.627  1.00  0.00           C
ATOM   2664  HE2 TYR   161     -25.127  30.460  -6.303  1.00  0.00           H
ATOM   2665  CZ  TYR   161     -24.051  28.607  -6.504  1.00  0.00           C
ATOM   2666  OH  TYR   161     -25.026  27.826  -5.947  1.00  0.00           O
ATOM   2667  HH  TYR   161     -25.841  28.305  -5.773  1.00  0.00           H
ATOM   2668  N   TRP   162     -19.646  33.137 -10.248  1.00  0.00           N
ATOM   2669  H   TRP   162     -20.619  33.403 -10.394  1.00  0.00           H
ATOM   2670  CA  TRP   162     -18.629  34.180 -10.343  1.00  0.00           C
ATOM   2671  HA  TRP   162     -17.640  33.751 -10.505  1.00  0.00           H
ATOM   2672  C   TRP   162     -18.671  34.921  -9.018  1.00  0.00           C
ATOM   2673  O   TRP   162     -19.741  35.027  -8.420  1.00  0.00           O
ATOM   2674  CB  TRP   162     -18.963  35.160 -11.464  1.00  0.00           C
ATOM   2675 1HB  TRP   162     -19.964  35.561 -11.300  1.00  0.00           H
ATOM   2676 2HB  TRP   162     -18.249  35.983 -11.434  1.00  0.00           H
ATOM   2677  CG  TRP   162     -18.908  34.535 -12.819  1.00  0.00           C
ATOM   2678  CD1 TRP   162     -19.946  34.024 -13.525  1.00  0.00           C
ATOM   2679  HD1 TRP   162     -20.967  33.998 -13.164  1.00  0.00           H
ATOM   2680  CD2 TRP   162     -17.749  34.349 -13.652  1.00  0.00           C
ATOM   2681  NE1 TRP   162     -19.543  33.542 -14.742  1.00  0.00           N
ATOM   2682  HE1 TRP   162     -20.167  33.108 -15.424  1.00  0.00           H
ATOM   2683  CE2 TRP   162     -18.192  33.725 -14.856  1.00  0.00           C
ATOM   2684  CE3 TRP   162     -16.380  34.653 -13.508  1.00  0.00           C
ATOM   2685  HE3 TRP   162     -16.013  35.111 -12.601  1.00  0.00           H
ATOM   2686  CZ2 TRP   162     -17.308  33.407 -15.909  1.00  0.00           C
ATOM   2687  HZ2 TRP   162     -17.664  32.919 -16.804  1.00  0.00           H
ATOM   2688  CZ3 TRP   162     -15.489  34.342 -14.567  1.00  0.00           C
ATOM   2689  HZ3 TRP   162     -14.438  34.569 -14.468  1.00  0.00           H
ATOM   2690  CH2 TRP   162     -15.970  33.729 -15.761  1.00  0.00           C
ATOM   2691  HH2 TRP   162     -15.278  33.504 -16.558  1.00  0.00           H
ATOM   2692  N   MET   163     -17.547  35.449  -8.561  1.00  0.00           N
ATOM   2693  H   MET   163     -16.680  35.311  -9.082  1.00  0.00           H
ATOM   2694  CA  MET   163     -17.514  36.257  -7.340  1.00  0.00           C
ATOM   2695  HA  MET   163     -18.523  36.571  -7.082  1.00  0.00           H
ATOM   2696  C   MET   163     -16.672  37.503  -7.526  1.00  0.00           C
ATOM   2697  O   MET   163     -15.815  37.552  -8.404  1.00  0.00           O
ATOM   2698  CB  MET   163     -16.952  35.471  -6.158  1.00  0.00           C
ATOM   2699 1HB  MET   163     -15.952  35.114  -6.404  1.00  0.00           H
ATOM   2700 2HB  MET   163     -16.873  36.152  -5.312  1.00  0.00           H
ATOM   2701  CG  MET   163     -17.818  34.301  -5.739  1.00  0.00           C
ATOM   2702 1HG  MET   163     -18.854  34.631  -5.655  1.00  0.00           H
ATOM   2703 2HG  MET   163     -17.753  33.514  -6.490  1.00  0.00           H
ATOM   2704  SD  MET   163     -17.286  33.670  -4.151  1.00  0.00           S
ATOM   2705  CE  MET   163     -18.013  34.878  -3.009  1.00  0.00           C
ATOM   2706 1HE  MET   163     -17.870  34.542  -1.982  1.00  0.00           H
ATOM   2707 2HE  MET   163     -19.081  34.976  -3.204  1.00  0.00           H
ATOM   2708 3HE  MET   163     -17.533  35.849  -3.134  1.00  0.00           H
ATOM   2709  N   ASN   164     -16.899  38.491  -6.675  1.00  0.00           N
ATOM   2710  H   ASN   164     -17.635  38.383  -5.976  1.00  0.00           H
ATOM   2711  CA  ASN   164     -16.107  39.716  -6.672  1.00  0.00           C
ATOM   2712  HA  ASN   164     -15.436  39.728  -7.531  1.00  0.00           H
ATOM   2713  C   ASN   164     -15.272  39.773  -5.398  1.00  0.00           C
ATOM   2714  O   ASN   164     -14.045  39.879  -5.466  1.00  0.00           O
ATOM   2715  CB  ASN   164     -17.025  40.943  -6.734  1.00  0.00           C
ATOM   2716 1HB  ASN   164     -17.692  40.943  -5.872  1.00  0.00           H
ATOM   2717 2HB  ASN   164     -16.418  41.848  -6.695  1.00  0.00           H
ATOM   2718  CG  ASN   164     -17.868  40.982  -7.977  1.00  0.00           C
ATOM   2719  OD1 ASN   164     -17.432  40.639  -9.071  1.00  0.00           O
ATOM   2720  ND2 ASN   164     -19.089  41.385  -7.825  1.00  0.00           N
ATOM   2721 1HD2 ASN   164     -19.700  41.431  -8.625  1.00  0.00           H
ATOM   2722 2HD2 ASN   164     -19.421  41.683  -6.914  1.00  0.00           H
ATOM   2723  N   PHE   165     -15.959  39.689  -4.262  1.00  0.00           N
ATOM   2724  H   PHE   165     -16.958  39.517  -4.319  1.00  0.00           H
ATOM   2725  CA  PHE   165     -15.417  39.936  -2.918  1.00  0.00           C
ATOM   2726  HA  PHE   165     -16.275  40.224  -2.308  1.00  0.00           H
ATOM   2727  C   PHE   165     -14.464  41.145  -2.808  1.00  0.00           C
ATOM   2728  O   PHE   165     -14.391  42.008  -3.692  1.00  0.00           O
ATOM   2729  CB  PHE   165     -14.895  38.641  -2.253  1.00  0.00           C
ATOM   2730 1HB  PHE   165     -14.586  38.852  -1.229  1.00  0.00           H
ATOM   2731 2HB  PHE   165     -15.726  37.935  -2.200  1.00  0.00           H
ATOM   2732  CG  PHE   165     -13.757  37.949  -2.970  1.00  0.00           C
ATOM   2733  CD1 PHE   165     -12.421  38.349  -2.778  1.00  0.00           C
ATOM   2734  HD1 PHE   165     -12.196  39.201  -2.160  1.00  0.00           H
ATOM   2735  CD2 PHE   165     -14.017  36.822  -3.771  1.00  0.00           C
ATOM   2736  HD2 PHE   165     -15.034  36.495  -3.920  1.00  0.00           H
ATOM   2737  CE1 PHE   165     -11.353  37.629  -3.363  1.00  0.00           C
ATOM   2738  HE1 PHE   165     -10.334  37.945  -3.202  1.00  0.00           H
ATOM   2739  CE2 PHE   165     -12.959  36.084  -4.355  1.00  0.00           C
ATOM   2740  HE2 PHE   165     -13.173  35.213  -4.952  1.00  0.00           H
ATOM   2741  CZ  PHE   165     -11.624  36.486  -4.139  1.00  0.00           C
ATOM   2742  HZ  PHE   165     -10.811  35.917  -4.558  1.00  0.00           H
ATOM   2743  N   SER   166     -13.765  41.261  -1.694  1.00  0.00           N
ATOM   2744  H   SER   166     -13.884  40.591  -0.940  1.00  0.00           H
ATOM   2745  CA  SER   166     -12.718  42.256  -1.507  1.00  0.00           C
ATOM   2746  HA  SER   166     -12.226  42.501  -2.449  1.00  0.00           H
ATOM   2747  C   SER   166     -11.777  41.485  -0.614  1.00  0.00           C
ATOM   2748  O   SER   166     -12.218  40.530   0.025  1.00  0.00           O
ATOM   2749  CB  SER   166     -13.231  43.522  -0.824  1.00  0.00           C
ATOM   2750 1HB  SER   166     -12.396  44.199  -0.634  1.00  0.00           H
ATOM   2751 2HB  SER   166     -13.945  44.014  -1.484  1.00  0.00           H
ATOM   2752  OG  SER   166     -13.880  43.208   0.397  1.00  0.00           O
ATOM   2753  HG  SER   166     -14.277  44.028   0.740  1.00  0.00           H
ATOM   2754  N   HIS   167     -10.508  41.841  -0.588  1.00  0.00           N
ATOM   2755  H   HIS   167     -10.191  42.653  -1.125  1.00  0.00           H
ATOM   2756  CA  HIS   167      -9.526  41.087   0.171  1.00  0.00           C
ATOM   2757  HA  HIS   167      -9.976  40.697   1.080  1.00  0.00           H
ATOM   2758  C   HIS   167      -8.373  41.984   0.562  1.00  0.00           C
ATOM   2759  O   HIS   167      -8.202  43.074   0.013  1.00  0.00           O
ATOM   2760  CB  HIS   167      -9.011  39.920  -0.669  1.00  0.00           C
ATOM   2761 1HB  HIS   167      -8.340  39.315  -0.055  1.00  0.00           H
ATOM   2762 2HB  HIS   167      -9.862  39.304  -0.963  1.00  0.00           H
ATOM   2763  CG  HIS   167      -8.287  40.333  -1.910  1.00  0.00           C
ATOM   2764  ND1 HIS   167      -6.953  40.663  -1.958  1.00  0.00           N
ATOM   2765  HD1 HIS   167      -6.306  40.679  -1.168  1.00  0.00           H
ATOM   2766  CD2 HIS   167      -8.723  40.447  -3.193  1.00  0.00           C
ATOM   2767  HD2 HIS   167      -9.735  40.254  -3.521  1.00  0.00           H
ATOM   2768  CE1 HIS   167      -6.644  40.949  -3.221  1.00  0.00           C
ATOM   2769  HE1 HIS   167      -5.656  41.240  -3.556  1.00  0.00           H
ATOM   2770  NE2 HIS   167      -7.687  40.823  -4.015  1.00  0.00           N
ATOM   2771  N   GLU   168      -7.574  41.535   1.511  1.00  0.00           N
ATOM   2772  H   GLU   168      -7.784  40.658   1.986  1.00  0.00           H
ATOM   2773  CA  GLU   168      -6.363  42.255   1.878  1.00  0.00           C
ATOM   2774  HA  GLU   168      -6.545  43.328   1.818  1.00  0.00           H
ATOM   2775  C   GLU   168      -5.198  41.887   0.952  1.00  0.00           C
ATOM   2776  O   GLU   168      -5.174  40.790   0.369  1.00  0.00           O
ATOM   2777  CB  GLU   168      -6.011  41.888   3.312  1.00  0.00           C
ATOM   2778 1HB  GLU   168      -6.367  40.876   3.510  1.00  0.00           H
ATOM   2779 2HB  GLU   168      -4.928  41.903   3.421  1.00  0.00           H
ATOM   2780  CG  GLU   168      -6.600  42.835   4.328  1.00  0.00           C
ATOM   2781 1HG  GLU   168      -7.620  43.099   4.036  1.00  0.00           H
ATOM   2782 2HG  GLU   168      -6.629  42.339   5.296  1.00  0.00           H
ATOM   2783  CD  GLU   168      -5.754  44.083   4.453  1.00  0.00           C
ATOM   2784  OE1 GLU   168      -4.648  43.999   5.047  1.00  0.00           O
ATOM   2785  OE2 GLU   168      -6.145  45.151   3.934  1.00  0.00           O
ATOM   2786  N   PRO   169      -4.220  42.796   0.788  1.00  0.00           N
ATOM   2787  CA  PRO   169      -2.997  42.379   0.090  1.00  0.00           C
ATOM   2788  HA  PRO   169      -3.225  42.041  -0.922  1.00  0.00           H
ATOM   2789  C   PRO   169      -2.249  41.306   0.869  1.00  0.00           C
ATOM   2790  O   PRO   169      -2.416  41.188   2.087  1.00  0.00           O
ATOM   2791  CB  PRO   169      -2.161  43.658   0.065  1.00  0.00           C
ATOM   2792 1HB  PRO   169      -1.464  43.662   0.904  1.00  0.00           H
ATOM   2793 2HB  PRO   169      -1.628  43.751  -0.878  1.00  0.00           H
ATOM   2794  CG  PRO   169      -3.134  44.745   0.217  1.00  0.00           C
ATOM   2795 1HG  PRO   169      -2.655  45.652   0.585  1.00  0.00           H
ATOM   2796 2HG  PRO   169      -3.635  44.930  -0.734  1.00  0.00           H
ATOM   2797  CD  PRO   169      -4.101  44.201   1.218  1.00  0.00           C
ATOM   2798 1HD  PRO   169      -3.690  44.260   2.228  1.00  0.00           H
ATOM   2799 2HD  PRO   169      -5.055  44.728   1.151  1.00  0.00           H
ATOM   2800  N   PHE   170      -1.443  40.532   0.152  1.00  0.00           N
ATOM   2801  H   PHE   170      -1.333  40.736  -0.835  1.00  0.00           H
ATOM   2802  CA  PHE   170      -0.692  39.383   0.673  1.00  0.00           C
ATOM   2803  HA  PHE   170      -0.223  38.905  -0.186  1.00  0.00           H
ATOM   2804  C   PHE   170      -1.565  38.327   1.353  1.00  0.00           C
ATOM   2805  O   PHE   170      -1.061  37.556   2.175  1.00  0.00           O
ATOM   2806  CB  PHE   170       0.441  39.832   1.604  1.00  0.00           C
ATOM   2807 1HB  PHE   170       0.015  40.291   2.496  1.00  0.00           H
ATOM   2808 2HB  PHE   170       1.013  38.957   1.912  1.00  0.00           H
ATOM   2809  CG  PHE   170       1.395  40.801   0.966  1.00  0.00           C
ATOM   2810  CD1 PHE   170       1.283  42.181   1.206  1.00  0.00           C
ATOM   2811  HD1 PHE   170       0.513  42.553   1.865  1.00  0.00           H
ATOM   2812  CD2 PHE   170       2.411  40.333   0.115  1.00  0.00           C
ATOM   2813  HD2 PHE   170       2.514  39.274  -0.065  1.00  0.00           H
ATOM   2814  CE1 PHE   170       2.164  43.095   0.583  1.00  0.00           C
ATOM   2815  HE1 PHE   170       2.064  44.152   0.771  1.00  0.00           H
ATOM   2816  CE2 PHE   170       3.299  41.236  -0.519  1.00  0.00           C
ATOM   2817  HE2 PHE   170       4.069  40.868  -1.180  1.00  0.00           H
ATOM   2818  CZ  PHE   170       3.169  42.622  -0.290  1.00  0.00           C
ATOM   2819  HZ  PHE   170       3.834  43.317  -0.777  1.00  0.00           H
ATOM   2820  N   LEU   171      -2.859  38.319   1.048  1.00  0.00           N
ATOM   2821  H   LEU   171      -3.193  38.986   0.367  1.00  0.00           H
ATOM   2822  CA  LEU   171      -3.845  37.457   1.705  1.00  0.00           C
ATOM   2823  HA  LEU   171      -3.336  36.570   2.073  1.00  0.00           H
ATOM   2824  C   LEU   171      -4.977  36.962   0.786  1.00  0.00           C
ATOM   2825  O   LEU   171      -6.090  36.694   1.246  1.00  0.00           O
ATOM   2826  CB  LEU   171      -4.416  38.209   2.920  1.00  0.00           C
ATOM   2827 1HB  LEU   171      -4.709  39.202   2.584  1.00  0.00           H
ATOM   2828 2HB  LEU   171      -5.307  37.696   3.247  1.00  0.00           H
ATOM   2829  CG  LEU   171      -3.521  38.359   4.166  1.00  0.00           C
ATOM   2830  HG  LEU   171      -2.569  38.787   3.865  1.00  0.00           H
ATOM   2831  CD1 LEU   171      -4.140  39.313   5.165  1.00  0.00           C
ATOM   2832 1HD1 LEU   171      -3.527  39.369   6.062  1.00  0.00           H
ATOM   2833 2HD1 LEU   171      -5.151  39.006   5.425  1.00  0.00           H
ATOM   2834 3HD1 LEU   171      -4.170  40.307   4.732  1.00  0.00           H
ATOM   2835  CD2 LEU   171      -3.249  37.009   4.842  1.00  0.00           C
ATOM   2836 1HD2 LEU   171      -2.645  37.158   5.737  1.00  0.00           H
ATOM   2837 2HD2 LEU   171      -2.688  36.367   4.162  1.00  0.00           H
ATOM   2838 3HD2 LEU   171      -4.187  36.520   5.100  1.00  0.00           H
ATOM   2839  N   SER   172      -4.726  36.822  -0.512  1.00  0.00           N
ATOM   2840  H   SER   172      -3.831  37.114  -0.892  1.00  0.00           H
ATOM   2841  CA  SER   172      -5.708  36.190  -1.410  1.00  0.00           C
ATOM   2842  HA  SER   172      -6.264  35.450  -0.838  1.00  0.00           H
ATOM   2843  C   SER   172      -5.117  35.485  -2.625  1.00  0.00           C
ATOM   2844  O   SER   172      -4.176  35.986  -3.235  1.00  0.00           O
ATOM   2845  CB  SER   172      -6.694  37.229  -1.931  1.00  0.00           C
ATOM   2846 1HB  SER   172      -7.182  37.706  -1.082  1.00  0.00           H
ATOM   2847 2HB  SER   172      -6.149  37.985  -2.499  1.00  0.00           H
ATOM   2848  OG  SER   172      -7.679  36.642  -2.768  1.00  0.00           O
ATOM   2849  HG  SER   172      -8.102  35.921  -2.286  1.00  0.00           H
ATOM   2850  N   ILE   173      -5.698  34.356  -3.008  1.00  0.00           N
ATOM   2851  H   ILE   173      -6.499  33.998  -2.487  1.00  0.00           H
ATOM   2852  CA  ILE   173      -5.294  33.617  -4.203  1.00  0.00           C
ATOM   2853  HA  ILE   173      -4.906  34.316  -4.942  1.00  0.00           H
ATOM   2854  C   ILE   173      -6.559  32.979  -4.780  1.00  0.00           C
ATOM   2855  O   ILE   173      -7.482  32.619  -4.045  1.00  0.00           O
ATOM   2856  CB  ILE   173      -4.180  32.579  -3.860  1.00  0.00           C
ATOM   2857  HB  ILE   173      -3.402  33.111  -3.317  1.00  0.00           H
ATOM   2858  CG1 ILE   173      -3.543  32.000  -5.136  1.00  0.00           C
ATOM   2859 1HG1 ILE   173      -4.269  31.352  -5.633  1.00  0.00           H
ATOM   2860 2HG1 ILE   173      -3.320  32.827  -5.805  1.00  0.00           H
ATOM   2861  CG2 ILE   173      -4.714  31.478  -2.942  1.00  0.00           C
ATOM   2862 1HG2 ILE   173      -3.892  30.844  -2.626  1.00  0.00           H
ATOM   2863 2HG2 ILE   173      -5.459  30.872  -3.459  1.00  0.00           H
ATOM   2864 3HG2 ILE   173      -5.165  31.916  -2.052  1.00  0.00           H
ATOM   2865  CD1 ILE   173      -2.245  31.204  -4.925  1.00  0.00           C
ATOM   2866 1HD1 ILE   173      -1.835  30.926  -5.895  1.00  0.00           H
ATOM   2867 2HD1 ILE   173      -2.445  30.297  -4.354  1.00  0.00           H
ATOM   2868 3HD1 ILE   173      -1.517  31.817  -4.392  1.00  0.00           H
ATOM   2869  N   GLN   174      -6.631  32.874  -6.095  1.00  0.00           N
ATOM   2870  H   GLN   174      -5.855  33.220  -6.668  1.00  0.00           H
ATOM   2871  CA  GLN   174      -7.776  32.301  -6.790  1.00  0.00           C
ATOM   2872  HA  GLN   174      -8.407  31.735  -6.106  1.00  0.00           H
ATOM   2873  C   GLN   174      -7.187  31.374  -7.834  1.00  0.00           C
ATOM   2874  O   GLN   174      -6.269  31.770  -8.546  1.00  0.00           O
ATOM   2875  CB  GLN   174      -8.577  33.420  -7.453  1.00  0.00           C
ATOM   2876 1HB  GLN   174      -7.904  33.996  -8.088  1.00  0.00           H
ATOM   2877 2HB  GLN   174      -9.355  32.984  -8.081  1.00  0.00           H
ATOM   2878  CG  GLN   174      -9.222  34.364  -6.448  1.00  0.00           C
ATOM   2879 1HG  GLN   174      -9.965  33.822  -5.863  1.00  0.00           H
ATOM   2880 2HG  GLN   174      -8.463  34.744  -5.767  1.00  0.00           H
ATOM   2881  CD  GLN   174      -9.874  35.545  -7.109  1.00  0.00           C
ATOM   2882  OE1 GLN   174     -10.948  35.444  -7.681  1.00  0.00           O
ATOM   2883  NE2 GLN   174      -9.235  36.672  -7.046  1.00  0.00           N
ATOM   2884 1HE2 GLN   174      -9.629  37.488  -7.499  1.00  0.00           H
ATOM   2885 2HE2 GLN   174      -8.346  36.724  -6.558  1.00  0.00           H
ATOM   2886  N   PHE   175      -7.650  30.140  -7.909  1.00  0.00           N
ATOM   2887  H   PHE   175      -8.423  29.836  -7.307  1.00  0.00           H
ATOM   2888  CA  PHE   175      -7.055  29.160  -8.806  1.00  0.00           C
ATOM   2889  HA  PHE   175      -6.737  29.654  -9.720  1.00  0.00           H
ATOM   2890  C   PHE   175      -8.045  28.077  -9.197  1.00  0.00           C
ATOM   2891  O   PHE   175      -9.099  27.944  -8.592  1.00  0.00           O
ATOM   2892  CB  PHE   175      -5.822  28.534  -8.143  1.00  0.00           C
ATOM   2893 1HB  PHE   175      -5.359  27.828  -8.834  1.00  0.00           H
ATOM   2894 2HB  PHE   175      -5.101  29.328  -7.940  1.00  0.00           H
ATOM   2895  CG  PHE   175      -6.105  27.831  -6.849  1.00  0.00           C
ATOM   2896  CD1 PHE   175      -6.466  26.476  -6.845  1.00  0.00           C
ATOM   2897  HD1 PHE   175      -6.599  25.950  -7.779  1.00  0.00           H
ATOM   2898  CD2 PHE   175      -5.958  28.506  -5.624  1.00  0.00           C
ATOM   2899  HD2 PHE   175      -5.708  29.556  -5.614  1.00  0.00           H
ATOM   2900  CE1 PHE   175      -6.631  25.780  -5.636  1.00  0.00           C
ATOM   2901  HE1 PHE   175      -6.908  24.742  -5.653  1.00  0.00           H
ATOM   2902  CE2 PHE   175      -6.118  27.820  -4.400  1.00  0.00           C
ATOM   2903  HE2 PHE   175      -5.999  28.344  -3.466  1.00  0.00           H
ATOM   2904  CZ  PHE   175      -6.425  26.443  -4.409  1.00  0.00           C
ATOM   2905  HZ  PHE   175      -6.512  25.899  -3.484  1.00  0.00           H
ATOM   2906  N   LYS   176      -7.691  27.284 -10.193  1.00  0.00           N
ATOM   2907  H   LYS   176      -6.815  27.475 -10.687  1.00  0.00           H
ATOM   2908  CA  LYS   176      -8.460  26.108 -10.584  1.00  0.00           C
ATOM   2909  HA  LYS   176      -9.393  26.068 -10.037  1.00  0.00           H
ATOM   2910  C   LYS   176      -7.616  24.902 -10.242  1.00  0.00           C
ATOM   2911  O   LYS   176      -6.391  25.003 -10.242  1.00  0.00           O
ATOM   2912  CB  LYS   176      -8.747  26.105 -12.083  1.00  0.00           C
ATOM   2913 1HB  LYS   176      -7.814  25.968 -12.619  1.00  0.00           H
ATOM   2914 2HB  LYS   176      -9.391  25.250 -12.305  1.00  0.00           H
ATOM   2915  CG  LYS   176      -9.409  27.364 -12.591  1.00  0.00           C
ATOM   2916 1HG  LYS   176     -10.294  27.577 -11.994  1.00  0.00           H
ATOM   2917 2HG  LYS   176      -8.714  28.201 -12.511  1.00  0.00           H
ATOM   2918  CD  LYS   176      -9.810  27.196 -14.036  1.00  0.00           C
ATOM   2919 1HD  LYS   176      -8.922  26.989 -14.634  1.00  0.00           H
ATOM   2920 2HD  LYS   176     -10.498  26.351 -14.112  1.00  0.00           H
ATOM   2921  CE  LYS   176     -10.492  28.441 -14.572  1.00  0.00           C
ATOM   2922 1HE  LYS   176     -11.386  28.647 -13.978  1.00  0.00           H
ATOM   2923 2HE  LYS   176      -9.809  29.291 -14.512  1.00  0.00           H
ATOM   2924  NZ  LYS   176     -10.886  28.204 -15.991  1.00  0.00           N
ATOM   2925 1HZ  LYS   176     -11.443  28.975 -16.341  1.00  0.00           H
ATOM   2926 2HZ  LYS   176     -11.427  27.348 -16.064  1.00  0.00           H
ATOM   2927 3HZ  LYS   176     -10.060  28.121 -16.570  1.00  0.00           H
ATOM   2928  N   TYR   177      -8.256  23.777  -9.984  1.00  0.00           N
ATOM   2929  H   TYR   177      -9.276  23.768  -9.955  1.00  0.00           H
ATOM   2930  CA  TYR   177      -7.566  22.508  -9.828  1.00  0.00           C
ATOM   2931  HA  TYR   177      -6.658  22.514 -10.432  1.00  0.00           H
ATOM   2932  C   TYR   177      -8.493  21.413 -10.330  1.00  0.00           C
ATOM   2933  O   TYR   177      -9.591  21.256  -9.794  1.00  0.00           O
ATOM   2934  CB  TYR   177      -7.200  22.247  -8.370  1.00  0.00           C
ATOM   2935 1HB  TYR   177      -6.613  23.085  -7.993  1.00  0.00           H
ATOM   2936 2HB  TYR   177      -8.104  22.141  -7.770  1.00  0.00           H
ATOM   2937  CG  TYR   177      -6.377  20.990  -8.281  1.00  0.00           C
ATOM   2938  CD1 TYR   177      -5.036  21.006  -8.705  1.00  0.00           C
ATOM   2939  HD1 TYR   177      -4.578  21.935  -9.003  1.00  0.00           H
ATOM   2940  CD2 TYR   177      -6.947  19.764  -7.871  1.00  0.00           C
ATOM   2941  HD2 TYR   177      -7.973  19.727  -7.531  1.00  0.00           H
ATOM   2942  CE1 TYR   177      -4.291  19.821  -8.777  1.00  0.00           C
ATOM   2943  HE1 TYR   177      -3.279  19.839  -9.137  1.00  0.00           H
ATOM   2944  CE2 TYR   177      -6.184  18.566  -7.924  1.00  0.00           C
ATOM   2945  HE2 TYR   177      -6.616  17.629  -7.615  1.00  0.00           H
ATOM   2946  CZ  TYR   177      -4.864  18.616  -8.388  1.00  0.00           C
ATOM   2947  OH  TYR   177      -4.096  17.492  -8.486  1.00  0.00           O
ATOM   2948  HH  TYR   177      -4.572  16.700  -8.207  1.00  0.00           H
ATOM   2949  N   ASN   178      -8.077  20.698 -11.368  1.00  0.00           N
ATOM   2950  H   ASN   178      -7.172  20.896 -11.777  1.00  0.00           H
ATOM   2951  CA  ASN   178      -8.914  19.697 -12.035  1.00  0.00           C
ATOM   2952  HA  ASN   178      -8.411  19.397 -12.955  1.00  0.00           H
ATOM   2953  C   ASN   178     -10.239  20.365 -12.438  1.00  0.00           C
ATOM   2954  O   ASN   178     -10.219  21.400 -13.107  1.00  0.00           O
ATOM   2955  CB  ASN   178      -9.067  18.440 -11.160  1.00  0.00           C
ATOM   2956 1HB  ASN   178      -8.084  18.157 -10.785  1.00  0.00           H
ATOM   2957 2HB  ASN   178      -9.696  18.659 -10.296  1.00  0.00           H
ATOM   2958  CG  ASN   178      -9.646  17.268 -11.913  1.00  0.00           C
ATOM   2959  OD1 ASN   178      -9.905  17.333 -13.102  1.00  0.00           O
ATOM   2960  ND2 ASN   178      -9.890  16.202 -11.218  1.00  0.00           N
ATOM   2961 1HD2 ASN   178     -10.311  15.402 -11.680  1.00  0.00           H
ATOM   2962 2HD2 ASN   178      -9.679  16.181 -10.225  1.00  0.00           H
ATOM   2963  N   ASN   179     -11.380  19.854 -11.991  1.00  0.00           N
ATOM   2964  H   ASN   179     -11.357  19.049 -11.390  1.00  0.00           H
ATOM   2965  CA  ASN   179     -12.683  20.413 -12.355  1.00  0.00           C
ATOM   2966  HA  ASN   179     -12.582  20.992 -13.274  1.00  0.00           H
ATOM   2967  C   ASN   179     -13.219  21.367 -11.291  1.00  0.00           C
ATOM   2968  O   ASN   179     -14.334  21.882 -11.390  1.00  0.00           O
ATOM   2969  CB  ASN   179     -13.662  19.262 -12.611  1.00  0.00           C
ATOM   2970 1HB  ASN   179     -13.665  18.586 -11.755  1.00  0.00           H
ATOM   2971 2HB  ASN   179     -14.666  19.667 -12.730  1.00  0.00           H
ATOM   2972  CG  ASN   179     -13.330  18.492 -13.865  1.00  0.00           C
ATOM   2973  OD1 ASN   179     -12.730  19.032 -14.790  1.00  0.00           O
ATOM   2974  ND2 ASN   179     -13.715  17.253 -13.927  1.00  0.00           N
ATOM   2975 1HD2 ASN   179     -13.513  16.728 -14.765  1.00  0.00           H
ATOM   2976 2HD2 ASN   179     -14.228  16.839 -13.158  1.00  0.00           H
ATOM   2977  N   TYR   180     -12.413  21.624 -10.275  1.00  0.00           N
ATOM   2978  H   TYR   180     -11.471  21.242 -10.266  1.00  0.00           H
ATOM   2979  CA  TYR   180     -12.799  22.484  -9.164  1.00  0.00           C
ATOM   2980  HA  TYR   180     -13.875  22.624  -9.171  1.00  0.00           H
ATOM   2981  C   TYR   180     -12.124  23.832  -9.353  1.00  0.00           C
ATOM   2982  O   TYR   180     -11.103  23.942 -10.032  1.00  0.00           O
ATOM   2983  CB  TYR   180     -12.408  21.830  -7.836  1.00  0.00           C
ATOM   2984 1HB  TYR   180     -11.331  21.668  -7.818  1.00  0.00           H
ATOM   2985 2HB  TYR   180     -12.677  22.496  -7.017  1.00  0.00           H
ATOM   2986  CG  TYR   180     -13.114  20.502  -7.647  1.00  0.00           C
ATOM   2987  CD1 TYR   180     -12.542  19.301  -8.122  1.00  0.00           C
ATOM   2988  HD1 TYR   180     -11.548  19.311  -8.548  1.00  0.00           H
ATOM   2989  CD2 TYR   180     -14.384  20.443  -7.039  1.00  0.00           C
ATOM   2990  HD2 TYR   180     -14.833  21.341  -6.643  1.00  0.00           H
ATOM   2991  CE1 TYR   180     -13.263  18.077  -8.060  1.00  0.00           C
ATOM   2992  HE1 TYR   180     -12.823  17.170  -8.442  1.00  0.00           H
ATOM   2993  CE2 TYR   180     -15.103  19.220  -6.970  1.00  0.00           C
ATOM   2994  HE2 TYR   180     -16.082  19.187  -6.518  1.00  0.00           H
ATOM   2995  CZ  TYR   180     -14.549  18.057  -7.511  1.00  0.00           C
ATOM   2996  OH  TYR   180     -15.293  16.906  -7.498  1.00  0.00           O
ATOM   2997  HH  TYR   180     -14.856  16.171  -7.942  1.00  0.00           H
ATOM   2998  N   VAL   181     -12.698  24.868  -8.765  1.00  0.00           N
ATOM   2999  H   VAL   181     -13.525  24.742  -8.205  1.00  0.00           H
ATOM   3000  CA  VAL   181     -12.149  26.219  -8.823  1.00  0.00           C
ATOM   3001  HA  VAL   181     -11.118  26.206  -9.153  1.00  0.00           H
ATOM   3002  C   VAL   181     -12.226  26.615  -7.368  1.00  0.00           C
ATOM   3003  O   VAL   181     -13.234  26.317  -6.726  1.00  0.00           O
ATOM   3004  CB  VAL   181     -12.983  27.168  -9.727  1.00  0.00           C
ATOM   3005  HB  VAL   181     -13.996  27.205  -9.339  1.00  0.00           H
ATOM   3006  CG1 VAL   181     -12.415  28.591  -9.725  1.00  0.00           C
ATOM   3007 1HG1 VAL   181     -13.003  29.224 -10.393  1.00  0.00           H
ATOM   3008 2HG1 VAL   181     -11.378  28.584 -10.062  1.00  0.00           H
ATOM   3009 3HG1 VAL   181     -12.463  29.015  -8.722  1.00  0.00           H
ATOM   3010  CG2 VAL   181     -13.045  26.630 -11.162  1.00  0.00           C
ATOM   3011 1HG2 VAL   181     -13.516  27.360 -11.823  1.00  0.00           H
ATOM   3012 2HG2 VAL   181     -13.637  25.717 -11.190  1.00  0.00           H
ATOM   3013 3HG2 VAL   181     -12.048  26.406 -11.531  1.00  0.00           H
ATOM   3014  N   CYS   182     -11.170  27.216  -6.850  1.00  0.00           N
ATOM   3015  H   CYS   182     -10.389  27.474  -7.462  1.00  0.00           H
ATOM   3016  CA  CYS   182     -11.055  27.569  -5.448  1.00  0.00           C
ATOM   3017  HA  CYS   182     -12.006  27.417  -4.942  1.00  0.00           H
ATOM   3018  C   CYS   182     -10.656  29.032  -5.354  1.00  0.00           C
ATOM   3019  O   CYS   182      -9.705  29.470  -6.003  1.00  0.00           O
ATOM   3020  CB  CYS   182      -9.984  26.710  -4.790  1.00  0.00           C
ATOM   3021 1HB  CYS   182     -10.182  25.663  -5.019  1.00  0.00           H
ATOM   3022 2HB  CYS   182      -9.016  26.982  -5.213  1.00  0.00           H
ATOM   3023  SG  CYS   182      -9.932  26.926  -3.007  1.00  0.00           S
ATOM   3024  HG  CYS   182      -9.205  25.837  -2.731  1.00  0.00           H
ATOM   3025  N   LEU   183     -11.396  29.789  -4.565  1.00  0.00           N
ATOM   3026  H   LEU   183     -12.177  29.364  -4.060  1.00  0.00           H
ATOM   3027  CA  LEU   183     -11.146  31.209  -4.366  1.00  0.00           C
ATOM   3028  HA  LEU   183     -10.275  31.531  -4.933  1.00  0.00           H
ATOM   3029  C   LEU   183     -10.897  31.315  -2.869  1.00  0.00           C
ATOM   3030  O   LEU   183     -11.736  30.856  -2.103  1.00  0.00           O
ATOM   3031  CB  LEU   183     -12.391  32.006  -4.786  1.00  0.00           C
ATOM   3032 1HB  LEU   183     -13.170  31.790  -4.056  1.00  0.00           H
ATOM   3033 2HB  LEU   183     -12.157  33.068  -4.712  1.00  0.00           H
ATOM   3034  CG  LEU   183     -13.013  31.725  -6.168  1.00  0.00           C
ATOM   3035  HG  LEU   183     -13.304  30.674  -6.203  1.00  0.00           H
ATOM   3036  CD1 LEU   183     -14.280  32.551  -6.331  1.00  0.00           C
ATOM   3037 1HD1 LEU   183     -14.761  32.304  -7.278  1.00  0.00           H
ATOM   3038 2HD1 LEU   183     -14.040  33.614  -6.327  1.00  0.00           H
ATOM   3039 3HD1 LEU   183     -14.970  32.334  -5.515  1.00  0.00           H
ATOM   3040  CD2 LEU   183     -12.097  31.984  -7.354  1.00  0.00           C
ATOM   3041 1HD2 LEU   183     -12.613  31.729  -8.281  1.00  0.00           H
ATOM   3042 2HD2 LEU   183     -11.204  31.366  -7.276  1.00  0.00           H
ATOM   3043 3HD2 LEU   183     -11.816  33.034  -7.386  1.00  0.00           H
ATOM   3044  N   ALA   184      -9.763  31.840  -2.433  1.00  0.00           N
ATOM   3045  H   ALA   184      -9.071  32.202  -3.092  1.00  0.00           H
ATOM   3046  CA  ALA   184      -9.441  31.912  -1.009  1.00  0.00           C
ATOM   3047  HA  ALA   184     -10.330  31.697  -0.415  1.00  0.00           H
ATOM   3048  C   ALA   184      -8.972  33.322  -0.676  1.00  0.00           C
ATOM   3049  O   ALA   184      -8.086  33.856  -1.352  1.00  0.00           O
ATOM   3050  CB  ALA   184      -8.350  30.879  -0.678  1.00  0.00           C
ATOM   3051 1HB  ALA   184      -8.718  29.878  -0.904  1.00  0.00           H
ATOM   3052 2HB  ALA   184      -8.095  30.941   0.380  1.00  0.00           H
ATOM   3053 3HB  ALA   184      -7.460  31.080  -1.276  1.00  0.00           H
ATOM   3054  N   TRP   185      -9.553  33.935   0.343  1.00  0.00           N
ATOM   3055  H   TRP   185     -10.299  33.478   0.871  1.00  0.00           H
ATOM   3056  CA  TRP   185      -9.151  35.282   0.730  1.00  0.00           C
ATOM   3057  HA  TRP   185      -8.080  35.384   0.561  1.00  0.00           H
ATOM   3058  C   TRP   185      -9.420  35.578   2.195  1.00  0.00           C
ATOM   3059  O   TRP   185     -10.321  34.994   2.803  1.00  0.00           O
ATOM   3060  CB  TRP   185      -9.885  36.321  -0.124  1.00  0.00           C
ATOM   3061 1HB  TRP   185      -9.449  37.293   0.088  1.00  0.00           H
ATOM   3062 2HB  TRP   185      -9.724  36.093  -1.178  1.00  0.00           H
ATOM   3063  CG  TRP   185     -11.360  36.410   0.126  1.00  0.00           C
ATOM   3064  CD1 TRP   185     -12.002  37.330   0.896  1.00  0.00           C
ATOM   3065  HD1 TRP   185     -11.506  38.129   1.431  1.00  0.00           H
ATOM   3066  CD2 TRP   185     -12.400  35.568  -0.409  1.00  0.00           C
ATOM   3067  NE1 TRP   185     -13.354  37.127   0.899  1.00  0.00           N
ATOM   3068  HE1 TRP   185     -14.028  37.692   1.410  1.00  0.00           H
ATOM   3069  CE2 TRP   185     -13.638  36.057   0.099  1.00  0.00           C
ATOM   3070  CE3 TRP   185     -12.416  34.457  -1.278  1.00  0.00           C
ATOM   3071  HE3 TRP   185     -11.499  34.071  -1.688  1.00  0.00           H
ATOM   3072  CZ2 TRP   185     -14.875  35.484  -0.252  1.00  0.00           C
ATOM   3073  HZ2 TRP   185     -15.801  35.885   0.133  1.00  0.00           H
ATOM   3074  CZ3 TRP   185     -13.656  33.863  -1.614  1.00  0.00           C
ATOM   3075  HZ3 TRP   185     -13.683  33.005  -2.266  1.00  0.00           H
ATOM   3076  CH2 TRP   185     -14.871  34.398  -1.103  1.00  0.00           C
ATOM   3077  HH2 TRP   185     -15.808  33.953  -1.387  1.00  0.00           H
ATOM   3078  N   ARG   186      -8.674  36.525   2.746  1.00  0.00           N
ATOM   3079  H   ARG   186      -7.899  36.917   2.214  1.00  0.00           H
ATOM   3080  CA  ARG   186      -8.939  37.064   4.079  1.00  0.00           C
ATOM   3081  HA  ARG   186      -9.769  36.534   4.533  1.00  0.00           H
ATOM   3082  C   ARG   186      -9.348  38.518   3.909  1.00  0.00           C
ATOM   3083  O   ARG   186      -8.693  39.285   3.196  1.00  0.00           O
ATOM   3084  CB  ARG   186      -7.705  36.888   4.970  1.00  0.00           C
ATOM   3085 1HB  ARG   186      -7.478  35.825   5.034  1.00  0.00           H
ATOM   3086 2HB  ARG   186      -6.873  37.386   4.492  1.00  0.00           H
ATOM   3087  CG  ARG   186      -7.814  37.446   6.378  1.00  0.00           C
ATOM   3088 1HG  ARG   186      -7.860  38.535   6.314  1.00  0.00           H
ATOM   3089 2HG  ARG   186      -8.716  37.081   6.858  1.00  0.00           H
ATOM   3090  CD  ARG   186      -6.604  37.045   7.209  1.00  0.00           C
ATOM   3091 1HD  ARG   186      -6.745  36.033   7.598  1.00  0.00           H
ATOM   3092 2HD  ARG   186      -5.731  37.052   6.558  1.00  0.00           H
ATOM   3093  NE  ARG   186      -6.378  37.987   8.314  1.00  0.00           N
ATOM   3094  HE  ARG   186      -7.201  38.390   8.763  1.00  0.00           H
ATOM   3095  CZ  ARG   186      -5.208  38.419   8.761  1.00  0.00           C
ATOM   3096  NH1 ARG   186      -4.057  37.981   8.329  1.00  0.00           N
ATOM   3097 1HH1 ARG   186      -4.034  37.212   7.686  1.00  0.00           H
ATOM   3098 2HH1 ARG   186      -3.203  38.431   8.623  1.00  0.00           H
ATOM   3099  NH2 ARG   186      -5.183  39.338   9.675  1.00  0.00           N
ATOM   3100 1HH2 ARG   186      -6.061  39.684  10.065  1.00  0.00           H
ATOM   3101 2HH2 ARG   186      -4.304  39.695  10.015  1.00  0.00           H
ATOM   3102  N   THR   187     -10.470  38.863   4.517  1.00  0.00           N
ATOM   3103  H   THR   187     -10.993  38.171   5.046  1.00  0.00           H
ATOM   3104  CA  THR   187     -11.013  40.220   4.520  1.00  0.00           C
ATOM   3105  HA  THR   187     -10.201  40.942   4.562  1.00  0.00           H
ATOM   3106  C   THR   187     -11.807  40.203   5.825  1.00  0.00           C
ATOM   3107  O   THR   187     -12.200  39.107   6.247  1.00  0.00           O
ATOM   3108  CB  THR   187     -11.891  40.492   3.266  1.00  0.00           C
ATOM   3109  HB  THR   187     -11.334  40.160   2.395  1.00  0.00           H
ATOM   3110  OG1 THR   187     -12.158  41.889   3.122  1.00  0.00           O
ATOM   3111  HG1 THR   187     -12.536  42.017   2.244  1.00  0.00           H
ATOM   3112  CG2 THR   187     -13.226  39.776   3.283  1.00  0.00           C
ATOM   3113 1HG2 THR   187     -13.741  39.958   2.339  1.00  0.00           H
ATOM   3114 2HG2 THR   187     -13.845  40.140   4.101  1.00  0.00           H
ATOM   3115 3HG2 THR   187     -13.074  38.705   3.395  1.00  0.00           H
ATOM   3116  N   PRO   188     -12.054  41.341   6.497  1.00  0.00           N
ATOM   3117  CA  PRO   188     -11.664  42.752   6.355  1.00  0.00           C
ATOM   3118  HA  PRO   188     -11.790  43.095   5.331  1.00  0.00           H
ATOM   3119  C   PRO   188     -10.197  42.905   6.779  1.00  0.00           C
ATOM   3120  O   PRO   188      -9.421  41.976   6.588  1.00  0.00           O
ATOM   3121  CB  PRO   188     -12.675  43.454   7.268  1.00  0.00           C
ATOM   3122 1HB  PRO   188     -12.303  44.402   7.650  1.00  0.00           H
ATOM   3123 2HB  PRO   188     -13.610  43.613   6.729  1.00  0.00           H
ATOM   3124  CG  PRO   188     -12.878  42.501   8.358  1.00  0.00           C
ATOM   3125 1HG  PRO   188     -12.043  42.564   9.051  1.00  0.00           H
ATOM   3126 2HG  PRO   188     -13.819  42.694   8.877  1.00  0.00           H
ATOM   3127  CD  PRO   188     -12.894  41.154   7.697  1.00  0.00           C
ATOM   3128 1HD  PRO   188     -12.469  40.402   8.367  1.00  0.00           H
ATOM   3129 2HD  PRO   188     -13.911  40.884   7.407  1.00  0.00           H
ATOM   3130  N   SER   189      -9.781  44.007   7.389  1.00  0.00           N
ATOM   3131  H   SER   189     -10.410  44.794   7.529  1.00  0.00           H
ATOM   3132  CA  SER   189      -8.404  44.114   7.893  1.00  0.00           C
ATOM   3133  HA  SER   189      -7.716  43.851   7.090  1.00  0.00           H
ATOM   3134  C   SER   189      -8.099  43.191   9.081  1.00  0.00           C
ATOM   3135  O   SER   189      -6.950  43.072   9.500  1.00  0.00           O
ATOM   3136  CB  SER   189      -8.121  45.558   8.306  1.00  0.00           C
ATOM   3137 1HB  SER   189      -7.067  45.658   8.571  1.00  0.00           H
ATOM   3138 2HB  SER   189      -8.336  46.214   7.462  1.00  0.00           H
ATOM   3139  OG  SER   189      -8.925  45.938   9.412  1.00  0.00           O
ATOM   3140  HG  SER   189      -8.522  45.567  10.219  1.00  0.00           H
ATOM   3141  N   GLN   190      -9.127  42.562   9.633  1.00  0.00           N
ATOM   3142  H   GLN   190     -10.036  42.688   9.233  1.00  0.00           H
ATOM   3143  CA  GLN   190      -8.995  41.660  10.780  1.00  0.00           C
ATOM   3144  HA  GLN   190      -8.434  42.166  11.565  1.00  0.00           H
ATOM   3145  C   GLN   190      -8.251  40.374  10.445  1.00  0.00           C
ATOM   3146  O   GLN   190      -8.411  39.809   9.342  1.00  0.00           O
ATOM   3147  OXT GLN   190      -7.479  39.936  11.320  1.00  0.00           O
ATOM   3148  CB  GLN   190     -10.384  41.302  11.311  1.00  0.00           C
ATOM   3149 1HB  GLN   190     -10.951  40.845  10.498  1.00  0.00           H
ATOM   3150 2HB  GLN   190     -10.273  40.563  12.105  1.00  0.00           H
ATOM   3151  CG  GLN   190     -11.174  42.483  11.872  1.00  0.00           C
ATOM   3152 1HG  GLN   190     -10.628  42.908  12.715  1.00  0.00           H
ATOM   3153 2HG  GLN   190     -11.276  43.250  11.105  1.00  0.00           H
ATOM   3154  CD  GLN   190     -12.560  42.080  12.335  1.00  0.00           C
ATOM   3155  OE1 GLN   190     -13.226  41.256  11.718  1.00  0.00           O
ATOM   3156  NE2 GLN   190     -13.002  42.625  13.431  1.00  0.00           N
ATOM   3157 1HE2 GLN   190     -13.917  42.355  13.773  1.00  0.00           H
ATOM   3158 2HE2 GLN   190     -12.441  43.291  13.940  1.00  0.00           H
TER    3159      GLN   190
END
