# Supplementary material for: Comparative biochemical analysis of three members of the Schistosoma mansoni TAL family: Differences in ion and drug binding properties
Source: Biochimie. 2015 Jan;108:40–7. doi: 10.1016/j.biochi.2014.10.015 (PMC4300400; doi:10.1016/j.biochi.2014.10.015)
Supplement: Supplementary file 2 [file mmc2.zip › SmTAL1_mini.pdb]

REMARK YASARA *************************************************************
REMARK YASARA *                                                           *
REMARK YASARA *                     Y  A  S  A  R  A                      *
REMARK YASARA *                                                           *
REMARK YASARA *   Yet Another Scientific Artificial Reality Application   *
REMARK YASARA *                                                           *
REMARK YASARA *            MOLECULE STRUCTURE FILE, PDB FORMAT            *
REMARK YASARA *                                                           *
REMARK YASARA * Just use YASARA every day to make your questions go away! *
REMARK YASARA *                                                           *
REMARK YASARA *                      www.YASARA.org                       *
REMARK YASARA *                                                           *
REMARK YASARA *************************************************************
REMARK YASARA
REMARK YASARA Original filename: 00017197.pdb
REMARK YASARA Written on:        Wed Jan 08 14:21:11 2014
REMARK YASARA Number of objects: 1
REMARK YASARA Number of atoms:   3155
REMARK YASARA Please address questions or suggestions to: Eliza@yasara.org
REMARK YASARA
SEQRES   1    190  MET ALA THR GLU THR LYS LEU SER GLN MET GLU GLU PHE 
SEQRES   2    190  ILE ARG ALA PHE LEU GLU ILE ASP ALA ASP SER ASN GLU 
SEQRES   3    190  MET ILE ASP LYS GLN GLU LEU ILE LYS TYR CYS GLN LYS 
SEQRES   4    190  TYR ARG LEU ASP MET LYS LEU ILE ASP PRO TRP ILE ALA 
SEQRES   5    190  ARG PHE ASP THR ASP LYS ASP ASN LYS ILE SER ILE GLU 
SEQRES   6    190  GLU PHE CYS ARG GLY PHE GLY LEU LYS VAL SER GLU ILE 
SEQRES   7    190  ARG ARG GLU LYS ASP GLU LEU LYS LYS GLU ARG ASP GLY 
SEQRES   8    190  LYS PHE PRO LYS LEU PRO PRO ASN ILE GLU ILE ILE ALA 
SEQRES   9    190  ALA THR MET SER LYS THR LYS GLN TYR GLU ILE CYS CYS 
SEQRES  10    190  GLN PHE LYS GLU TYR VAL ASP ASN THR SER ARG THR GLY 
SEQRES  11    190  ASN ASP MET ARG GLU VAL ALA ASN LYS MET LYS SER LEU 
SEQRES  12    190  LEU ASP ASN THR TYR GLY ARG VAL TRP GLN VAL VAL LEU 
SEQRES  13    190  LEU THR GLY SER TYR TRP MET ASN PHE SER HIS GLU PRO 
SEQRES  14    190  PHE LEU SER ILE GLN PHE LYS TYR ASN ASN TYR VAL CYS 
SEQRES  15    190  LEU ALA TRP ARG THR PRO SER GLN 
ATOM      1  N   MET     1      -4.382  29.743   9.018  1.00  0.00           N
ATOM      2 1H   MET     1      -5.264  29.525   9.466  1.00  0.00           H
ATOM      3 2H   MET     1      -3.846  30.358   9.618  1.00  0.00           H
ATOM      4 3H   MET     1      -3.867  28.883   8.875  1.00  0.00           H
ATOM      5  CA  MET     1      -4.626  30.399   7.706  1.00  0.00           C
ATOM      6  HA  MET     1      -5.158  29.683   7.081  1.00  0.00           H
ATOM      7  C   MET     1      -3.311  30.705   7.002  1.00  0.00           C
ATOM      8  O   MET     1      -2.810  29.843   6.288  1.00  0.00           O
ATOM      9  CB  MET     1      -5.494  31.652   7.852  1.00  0.00           C
ATOM     10 1HB  MET     1      -5.015  32.333   8.548  1.00  0.00           H
ATOM     11 2HB  MET     1      -5.566  32.136   6.881  1.00  0.00           H
ATOM     12  CG  MET     1      -6.904  31.366   8.345  1.00  0.00           C
ATOM     13 1HG  MET     1      -6.843  30.931   9.339  1.00  0.00           H
ATOM     14 2HG  MET     1      -7.461  32.299   8.411  1.00  0.00           H
ATOM     15  SD  MET     1      -7.784  30.220   7.259  1.00  0.00           S
ATOM     16  CE  MET     1      -8.201  31.229   5.839  1.00  0.00           C
ATOM     17 1HE  MET     1      -8.762  30.631   5.121  1.00  0.00           H
ATOM     18 2HE  MET     1      -7.293  31.595   5.362  1.00  0.00           H
ATOM     19 3HE  MET     1      -8.811  32.076   6.155  1.00  0.00           H
ATOM     20  N   ALA     2      -2.724  31.887   7.172  1.00  0.00           N
ATOM     21  H   ALA     2      -3.148  32.606   7.755  1.00  0.00           H
ATOM     22  CA  ALA     2      -1.454  32.197   6.517  1.00  0.00           C
ATOM     23  HA  ALA     2      -1.563  32.034   5.444  1.00  0.00           H
ATOM     24  C   ALA     2      -0.349  31.275   7.032  1.00  0.00           C
ATOM     25  O   ALA     2       0.539  30.850   6.287  1.00  0.00           O
ATOM     26  CB  ALA     2      -1.083  33.653   6.768  1.00  0.00           C
ATOM     27 1HB  ALA     2      -1.837  34.299   6.328  1.00  0.00           H
ATOM     28 2HB  ALA     2      -0.120  33.870   6.307  1.00  0.00           H
ATOM     29 3HB  ALA     2      -1.021  33.848   7.839  1.00  0.00           H
ATOM     30  N   THR     3      -0.409  30.980   8.321  1.00  0.00           N
ATOM     31  H   THR     3      -1.132  31.391   8.902  1.00  0.00           H
ATOM     32  CA  THR     3       0.509  30.038   8.937  1.00  0.00           C
ATOM     33  HA  THR     3       1.532  30.277   8.646  1.00  0.00           H
ATOM     34  C   THR     3       0.106  28.656   8.432  1.00  0.00           C
ATOM     35  O   THR     3      -1.078  28.307   8.474  1.00  0.00           O
ATOM     36  CB  THR     3       0.371  30.088  10.466  1.00  0.00           C
ATOM     37  HB  THR     3      -0.508  29.521  10.770  1.00  0.00           H
ATOM     38  OG1 THR     3       0.192  31.447  10.867  1.00  0.00           O
ATOM     39  HG1 THR     3       1.008  31.936  10.652  1.00  0.00           H
ATOM     40  CG2 THR     3       1.594  29.554  11.164  1.00  0.00           C
ATOM     41 1HG2 THR     3       1.422  29.540  12.238  1.00  0.00           H
ATOM     42 2HG2 THR     3       2.451  30.190  10.951  1.00  0.00           H
ATOM     43 3HG2 THR     3       1.803  28.539  10.831  1.00  0.00           H
ATOM     44  N   GLU     4       1.039  27.866   7.928  1.00  0.00           N
ATOM     45  H   GLU     4       2.006  28.199   7.858  1.00  0.00           H
ATOM     46  CA  GLU     4       0.696  26.540   7.420  1.00  0.00           C
ATOM     47  HA  GLU     4      -0.159  26.634   6.761  1.00  0.00           H
ATOM     48  C   GLU     4       0.290  25.593   8.546  1.00  0.00           C
ATOM     49  O   GLU     4      -0.659  24.828   8.403  1.00  0.00           O
ATOM     50  CB  GLU     4       1.844  25.972   6.593  1.00  0.00           C
ATOM     51 1HB  GLU     4       2.760  26.015   7.179  1.00  0.00           H
ATOM     52 2HB  GLU     4       1.630  24.934   6.354  1.00  0.00           H
ATOM     53  CG  GLU     4       2.026  26.743   5.297  1.00  0.00           C
ATOM     54 1HG  GLU     4       1.082  26.733   4.752  1.00  0.00           H
ATOM     55 2HG  GLU     4       2.283  27.774   5.524  1.00  0.00           H
ATOM     56  CD  GLU     4       3.107  26.158   4.415  1.00  0.00           C
ATOM     57  OE1 GLU     4       4.087  25.577   4.936  1.00  0.00           O
ATOM     58  OE2 GLU     4       2.991  26.268   3.175  1.00  0.00           O
ATOM     59  N   THR     5       0.950  25.674   9.691  1.00  0.00           N
ATOM     60  H   THR     5       1.739  26.314   9.772  1.00  0.00           H
ATOM     61  CA  THR     5       0.609  24.832  10.839  1.00  0.00           C
ATOM     62  HA  THR     5      -0.311  24.287  10.633  1.00  0.00           H
ATOM     63  C   THR     5       0.386  25.654  12.103  1.00  0.00           C
ATOM     64  O   THR     5       1.199  26.508  12.450  1.00  0.00           O
ATOM     65  CB  THR     5       1.731  23.806  11.062  1.00  0.00           C
ATOM     66  HB  THR     5       2.661  24.326  11.298  1.00  0.00           H
ATOM     67  OG1 THR     5       1.897  23.070   9.849  1.00  0.00           O
ATOM     68  HG1 THR     5       1.168  23.308   9.264  1.00  0.00           H
ATOM     69  CG2 THR     5       1.422  22.815  12.158  1.00  0.00           C
ATOM     70 1HG2 THR     5       2.220  22.077  12.202  1.00  0.00           H
ATOM     71 2HG2 THR     5       0.476  22.314  11.956  1.00  0.00           H
ATOM     72 3HG2 THR     5       1.375  23.324  13.119  1.00  0.00           H
ATOM     73  N   LYS     6      -0.725  25.406  12.783  1.00  0.00           N
ATOM     74  H   LYS     6      -1.374  24.698  12.428  1.00  0.00           H
ATOM     75  CA  LYS     6      -1.039  26.078  14.045  1.00  0.00           C
ATOM     76  HA  LYS     6      -0.775  27.136  13.975  1.00  0.00           H
ATOM     77  C   LYS     6      -0.258  25.420  15.171  1.00  0.00           C
ATOM     78  O   LYS     6       0.027  24.229  15.098  1.00  0.00           O
ATOM     79  CB  LYS     6      -2.525  25.930  14.364  1.00  0.00           C
ATOM     80 1HB  LYS     6      -2.733  24.871  14.493  1.00  0.00           H
ATOM     81 2HB  LYS     6      -2.739  26.436  15.306  1.00  0.00           H
ATOM     82  CG  LYS     6      -3.454  26.468  13.299  1.00  0.00           C
ATOM     83 1HG  LYS     6      -3.285  27.532  13.177  1.00  0.00           H
ATOM     84 2HG  LYS     6      -3.258  25.962  12.355  1.00  0.00           H
ATOM     85  CD  LYS     6      -4.892  26.240  13.666  1.00  0.00           C
ATOM     86 1HD  LYS     6      -5.042  25.180  13.859  1.00  0.00           H
ATOM     87 2HD  LYS     6      -5.132  26.806  14.564  1.00  0.00           H
ATOM     88  CE  LYS     6      -5.804  26.670  12.529  1.00  0.00           C
ATOM     89 1HE  LYS     6      -5.664  27.734  12.330  1.00  0.00           H
ATOM     90 2HE  LYS     6      -5.554  26.105  11.630  1.00  0.00           H
ATOM     91  NZ  LYS     6      -7.228  26.410  12.899  1.00  0.00           N
ATOM     92 1HZ  LYS     6      -7.847  26.654  12.134  1.00  0.00           H
ATOM     93 2HZ  LYS     6      -7.475  26.956  13.719  1.00  0.00           H
ATOM     94 3HZ  LYS     6      -7.351  25.428  13.130  1.00  0.00           H
ATOM     95  N   LEU     7      -0.022  26.134  16.262  1.00  0.00           N
ATOM     96  H   LEU     7      -0.288  27.117  16.283  1.00  0.00           H
ATOM     97  CA  LEU     7       0.592  25.534  17.446  1.00  0.00           C
ATOM     98  HA  LEU     7       1.560  25.114  17.167  1.00  0.00           H
ATOM     99  C   LEU     7      -0.277  24.403  17.987  1.00  0.00           C
ATOM    100  O   LEU     7       0.218  23.342  18.346  1.00  0.00           O
ATOM    101  CB  LEU     7       0.795  26.592  18.537  1.00  0.00           C
ATOM    102 1HB  LEU     7       1.418  27.385  18.130  1.00  0.00           H
ATOM    103 2HB  LEU     7      -0.178  27.020  18.771  1.00  0.00           H
ATOM    104  CG  LEU     7       1.420  26.125  19.862  1.00  0.00           C
ATOM    105  HG  LEU     7       0.766  25.372  20.306  1.00  0.00           H
ATOM    106  CD1 LEU     7       2.811  25.515  19.697  1.00  0.00           C
ATOM    107 1HD1 LEU     7       3.215  25.256  20.676  1.00  0.00           H
ATOM    108 2HD1 LEU     7       3.479  26.221  19.205  1.00  0.00           H
ATOM    109 3HD1 LEU     7       2.749  24.601  19.107  1.00  0.00           H
ATOM    110  CD2 LEU     7       1.494  27.310  20.817  1.00  0.00           C
ATOM    111 1HD2 LEU     7       1.887  26.978  21.779  1.00  0.00           H
ATOM    112 2HD2 LEU     7       0.497  27.719  20.975  1.00  0.00           H
ATOM    113 3HD2 LEU     7       2.144  28.085  20.412  1.00  0.00           H
ATOM    114  N   SER     8      -1.587  24.604  18.002  1.00  0.00           N
ATOM    115  H   SER     8      -1.977  25.492  17.690  1.00  0.00           H
ATOM    116  CA  SER     8      -2.509  23.577  18.478  1.00  0.00           C
ATOM    117  HA  SER     8      -2.258  23.323  19.510  1.00  0.00           H
ATOM    118  C   SER     8      -2.414  22.306  17.638  1.00  0.00           C
ATOM    119  O   SER     8      -2.457  21.195  18.165  1.00  0.00           O
ATOM    120  CB  SER     8      -3.933  24.130  18.423  1.00  0.00           C
ATOM    121 1HB  SER     8      -4.635  23.363  18.737  1.00  0.00           H
ATOM    122 2HB  SER     8      -4.007  24.980  19.099  1.00  0.00           H
ATOM    123  OG  SER     8      -4.240  24.565  17.107  1.00  0.00           O
ATOM    124  HG  SER     8      -5.025  25.132  17.150  1.00  0.00           H
ATOM    125  N   GLN     9      -2.232  22.469  16.336  1.00  0.00           N
ATOM    126  H   GLN     9      -2.178  23.404  15.963  1.00  0.00           H
ATOM    127  CA  GLN     9      -2.093  21.337  15.430  1.00  0.00           C
ATOM    128  HA  GLN     9      -2.879  20.608  15.642  1.00  0.00           H
ATOM    129  C   GLN     9      -0.752  20.664  15.663  1.00  0.00           C
ATOM    130  O   GLN     9      -0.697  19.456  15.752  1.00  0.00           O
ATOM    131  CB  GLN     9      -2.204  21.787  13.976  1.00  0.00           C
ATOM    132 1HB  GLN     9      -1.484  22.586  13.813  1.00  0.00           H
ATOM    133 2HB  GLN     9      -1.948  20.954  13.326  1.00  0.00           H
ATOM    134  CG  GLN     9      -3.592  22.271  13.597  1.00  0.00           C
ATOM    135 1HG  GLN     9      -4.278  21.428  13.628  1.00  0.00           H
ATOM    136 2HG  GLN     9      -3.931  23.012  14.318  1.00  0.00           H
ATOM    137  CD  GLN     9      -3.634  22.893  12.220  1.00  0.00           C
ATOM    138  OE1 GLN     9      -2.646  23.440  11.730  1.00  0.00           O
ATOM    139  NE2 GLN     9      -4.774  22.844  11.592  1.00  0.00           N
ATOM    140 1HE2 GLN     9      -4.863  23.309  10.700  1.00  0.00           H
ATOM    141 2HE2 GLN     9      -5.551  22.324  11.984  1.00  0.00           H
ATOM    142  N   MET    10       0.327  21.415  15.833  1.00  0.00           N
ATOM    143  H   MET    10       0.263  22.432  15.773  1.00  0.00           H
ATOM    144  CA  MET    10       1.625  20.792  16.089  1.00  0.00           C
ATOM    145  HA  MET    10       1.843  20.100  15.275  1.00  0.00           H
ATOM    146  C   MET    10       1.599  19.984  17.386  1.00  0.00           C
ATOM    147  O   MET    10       2.124  18.871  17.452  1.00  0.00           O
ATOM    148  CB  MET    10       2.732  21.847  16.143  1.00  0.00           C
ATOM    149 1HB  MET    10       2.780  22.344  15.176  1.00  0.00           H
ATOM    150 2HB  MET    10       2.475  22.589  16.896  1.00  0.00           H
ATOM    151  CG  MET    10       4.109  21.281  16.487  1.00  0.00           C
ATOM    152 1HG  MET    10       4.842  22.084  16.453  1.00  0.00           H
ATOM    153 2HG  MET    10       4.074  20.896  17.504  1.00  0.00           H
ATOM    154  SD  MET    10       4.647  19.936  15.402  1.00  0.00           S
ATOM    155  CE  MET    10       5.061  20.798  13.930  1.00  0.00           C
ATOM    156 1HE  MET    10       5.462  20.101  13.198  1.00  0.00           H
ATOM    157 2HE  MET    10       5.814  21.558  14.150  1.00  0.00           H
ATOM    158 3HE  MET    10       4.174  21.281  13.520  1.00  0.00           H
ATOM    159  N   GLU    11       0.934  20.490  18.413  1.00  0.00           N
ATOM    160  H   GLU    11       0.512  21.419  18.347  1.00  0.00           H
ATOM    161  CA  GLU    11       0.820  19.732  19.652  1.00  0.00           C
ATOM    162  HA  GLU    11       1.824  19.458  19.984  1.00  0.00           H
ATOM    163  C   GLU    11       0.048  18.435  19.422  1.00  0.00           C
ATOM    164  O   GLU    11       0.436  17.379  19.927  1.00  0.00           O
ATOM    165  CB  GLU    11       0.159  20.573  20.740  1.00  0.00           C
ATOM    166 1HB  GLU    11      -0.758  21.002  20.340  1.00  0.00           H
ATOM    167 2HB  GLU    11      -0.088  19.923  21.577  1.00  0.00           H
ATOM    168  CG  GLU    11       1.064  21.688  21.239  1.00  0.00           C
ATOM    169 1HG  GLU    11       1.969  21.242  21.648  1.00  0.00           H
ATOM    170 2HG  GLU    11       1.344  22.326  20.406  1.00  0.00           H
ATOM    171  CD  GLU    11       0.412  22.545  22.309  1.00  0.00           C
ATOM    172  OE1 GLU    11      -0.700  22.224  22.775  1.00  0.00           O
ATOM    173  OE2 GLU    11       1.023  23.550  22.735  1.00  0.00           O
ATOM    174  N   GLU    12      -0.995  18.480  18.604  1.00  0.00           N
ATOM    175  H   GLU    12      -1.289  19.371  18.199  1.00  0.00           H
ATOM    176  CA  GLU    12      -1.715  17.264  18.238  1.00  0.00           C
ATOM    177  HA  GLU    12      -2.020  16.745  19.148  1.00  0.00           H
ATOM    178  C   GLU    12      -0.839  16.313  17.431  1.00  0.00           C
ATOM    179  O   GLU    12      -0.954  15.102  17.607  1.00  0.00           O
ATOM    180  CB  GLU    12      -2.962  17.545  17.395  1.00  0.00           C
ATOM    181 1HB  GLU    12      -2.707  18.231  16.593  1.00  0.00           H
ATOM    182 2HB  GLU    12      -3.273  16.603  16.946  1.00  0.00           H
ATOM    183  CG  GLU    12      -4.137  18.103  18.161  1.00  0.00           C
ATOM    184 1HG  GLU    12      -4.403  17.412  18.960  1.00  0.00           H
ATOM    185 2HG  GLU    12      -3.852  19.054  18.600  1.00  0.00           H
ATOM    186  CD  GLU    12      -5.338  18.312  17.258  1.00  0.00           C
ATOM    187  OE1 GLU    12      -5.802  17.339  16.620  1.00  0.00           O
ATOM    188  OE2 GLU    12      -5.837  19.454  17.140  1.00  0.00           O
ATOM    189  N   PHE    13       0.035  16.820  16.568  1.00  0.00           N
ATOM    190  H   PHE    13       0.106  17.837  16.453  1.00  0.00           H
ATOM    191  CA  PHE    13       0.866  15.949  15.737  1.00  0.00           C
ATOM    192  HA  PHE    13       0.222  15.237  15.216  1.00  0.00           H
ATOM    193  C   PHE    13       1.831  15.186  16.622  1.00  0.00           C
ATOM    194  O   PHE    13       2.051  13.999  16.432  1.00  0.00           O
ATOM    195  CB  PHE    13       1.766  16.685  14.732  1.00  0.00           C
ATOM    196 1HB  PHE    13       2.474  17.295  15.289  1.00  0.00           H
ATOM    197 2HB  PHE    13       2.331  15.940  14.174  1.00  0.00           H
ATOM    198  CG  PHE    13       1.070  17.591  13.747  1.00  0.00           C
ATOM    199  CD1 PHE    13      -0.324  17.603  13.526  1.00  0.00           C
ATOM    200  HD1 PHE    13      -0.978  16.922  14.053  1.00  0.00           H
ATOM    201  CD2 PHE    13       1.876  18.475  13.010  1.00  0.00           C
ATOM    202  HD2 PHE    13       2.943  18.491  13.176  1.00  0.00           H
ATOM    203  CE1 PHE    13      -0.900  18.536  12.622  1.00  0.00           C
ATOM    204  HE1 PHE    13      -1.975  18.574  12.491  1.00  0.00           H
ATOM    205  CE2 PHE    13       1.328  19.347  12.063  1.00  0.00           C
ATOM    206  HE2 PHE    13       1.976  19.986  11.475  1.00  0.00           H
ATOM    207  CZ  PHE    13      -0.061  19.403  11.885  1.00  0.00           C
ATOM    208  HZ  PHE    13      -0.476  20.103  11.181  1.00  0.00           H
ATOM    209  N   ILE    14       2.433  15.874  17.580  1.00  0.00           N
ATOM    210  H   ILE    14       2.224  16.870  17.696  1.00  0.00           H
ATOM    211  CA  ILE    14       3.448  15.252  18.426  1.00  0.00           C
ATOM    212  HA  ILE    14       4.178  14.746  17.791  1.00  0.00           H
ATOM    213  C   ILE    14       2.769  14.192  19.289  1.00  0.00           C
ATOM    214  O   ILE    14       3.260  13.068  19.414  1.00  0.00           O
ATOM    215  CB  ILE    14       4.190  16.303  19.295  1.00  0.00           C
ATOM    216  HB  ILE    14       3.447  16.859  19.868  1.00  0.00           H
ATOM    217  CG1 ILE    14       4.965  17.290  18.398  1.00  0.00           C
ATOM    218 1HG1 ILE    14       5.826  16.774  17.978  1.00  0.00           H
ATOM    219 2HG1 ILE    14       4.333  17.594  17.570  1.00  0.00           H
ATOM    220  CG2 ILE    14       5.167  15.620  20.276  1.00  0.00           C
ATOM    221 1HG2 ILE    14       5.652  16.368  20.898  1.00  0.00           H
ATOM    222 2HG2 ILE    14       5.929  15.064  19.727  1.00  0.00           H
ATOM    223 3HG2 ILE    14       4.632  14.936  20.937  1.00  0.00           H
ATOM    224  CD1 ILE    14       5.452  18.572  19.098  1.00  0.00           C
ATOM    225 1HD1 ILE    14       5.923  19.225  18.364  1.00  0.00           H
ATOM    226 2HD1 ILE    14       6.183  18.330  19.868  1.00  0.00           H
ATOM    227 3HD1 ILE    14       4.606  19.093  19.547  1.00  0.00           H
ATOM    228  N   ARG    15       1.596  14.506  19.827  1.00  0.00           N
ATOM    229  H   ARG    15       1.199  15.433  19.669  1.00  0.00           H
ATOM    230  CA  ARG    15       0.862  13.529  20.634  1.00  0.00           C
ATOM    231  HA  ARG    15       1.500  13.168  21.444  1.00  0.00           H
ATOM    232  C   ARG    15       0.438  12.337  19.798  1.00  0.00           C
ATOM    233  O   ARG    15       0.492  11.196  20.267  1.00  0.00           O
ATOM    234  CB  ARG    15      -0.413  14.133  21.206  1.00  0.00           C
ATOM    235 1HB  ARG    15      -0.968  14.580  20.385  1.00  0.00           H
ATOM    236 2HB  ARG    15      -1.011  13.326  21.625  1.00  0.00           H
ATOM    237  CG  ARG    15      -0.235  15.160  22.281  1.00  0.00           C
ATOM    238 1HG  ARG    15       0.111  14.692  23.201  1.00  0.00           H
ATOM    239 2HG  ARG    15       0.468  15.919  21.963  1.00  0.00           H
ATOM    240  CD  ARG    15      -1.595  15.769  22.485  1.00  0.00           C
ATOM    241 1HD  ARG    15      -1.952  16.152  21.529  1.00  0.00           H
ATOM    242 2HD  ARG    15      -2.276  14.990  22.826  1.00  0.00           H
ATOM    243  NE  ARG    15      -1.607  16.863  23.454  1.00  0.00           N
ATOM    244  HE  ARG    15      -0.720  17.113  23.897  1.00  0.00           H
ATOM    245  CZ  ARG    15      -2.674  17.555  23.820  1.00  0.00           C
ATOM    246  NH1 ARG    15      -3.844  17.418  23.257  1.00  0.00           N
ATOM    247 1HH1 ARG    15      -3.955  16.775  22.479  1.00  0.00           H
ATOM    248 2HH1 ARG    15      -4.646  17.926  23.613  1.00  0.00           H
ATOM    249  NH2 ARG    15      -2.553  18.401  24.795  1.00  0.00           N
ATOM    250 1HH2 ARG    15      -1.644  18.562  25.212  1.00  0.00           H
ATOM    251 2HH2 ARG    15      -3.377  18.879  25.152  1.00  0.00           H
ATOM    252  N   ALA    16      -0.001  12.595  18.575  1.00  0.00           N
ATOM    253  H   ALA    16      -0.047  13.556  18.235  1.00  0.00           H
ATOM    254  CA  ALA    16      -0.462  11.522  17.715  1.00  0.00           C
ATOM    255  HA  ALA    16      -1.177  10.921  18.275  1.00  0.00           H
ATOM    256  C   ALA    16       0.725  10.639  17.382  1.00  0.00           C
ATOM    257  O   ALA    16       0.607   9.426  17.418  1.00  0.00           O
ATOM    258  CB  ALA    16      -1.128  12.068  16.443  1.00  0.00           C
ATOM    259 1HB  ALA    16      -1.992  12.676  16.712  1.00  0.00           H
ATOM    260 2HB  ALA    16      -1.460  11.238  15.823  1.00  0.00           H
ATOM    261 3HB  ALA    16      -0.420  12.680  15.885  1.00  0.00           H
ATOM    262  N   PHE    17       1.876  11.239  17.108  1.00  0.00           N
ATOM    263  H   PHE    17       1.941  12.259  17.120  1.00  0.00           H
ATOM    264  CA  PHE    17       3.052  10.468  16.742  1.00  0.00           C
ATOM    265  HA  PHE    17       2.823   9.895  15.843  1.00  0.00           H
ATOM    266  C   PHE    17       3.384   9.498  17.858  1.00  0.00           C
ATOM    267  O   PHE    17       3.618   8.329  17.593  1.00  0.00           O
ATOM    268  CB  PHE    17       4.262  11.364  16.478  1.00  0.00           C
ATOM    269 1HB  PHE    17       3.963  12.160  15.799  1.00  0.00           H
ATOM    270 2HB  PHE    17       4.581  11.817  17.413  1.00  0.00           H
ATOM    271  CG  PHE    17       5.422  10.631  15.859  1.00  0.00           C
ATOM    272  CD1 PHE    17       5.704  10.832  14.508  1.00  0.00           C
ATOM    273  HD1 PHE    17       5.130  11.551  13.964  1.00  0.00           H
ATOM    274  CD2 PHE    17       6.205   9.715  16.583  1.00  0.00           C
ATOM    275  HD2 PHE    17       6.012   9.547  17.633  1.00  0.00           H
ATOM    276  CE1 PHE    17       6.718  10.097  13.850  1.00  0.00           C
ATOM    277  HE1 PHE    17       6.902  10.242  12.793  1.00  0.00           H
ATOM    278  CE2 PHE    17       7.233   8.984  15.943  1.00  0.00           C
ATOM    279  HE2 PHE    17       7.811   8.264  16.498  1.00  0.00           H
ATOM    280  CZ  PHE    17       7.494   9.192  14.574  1.00  0.00           C
ATOM    281  HZ  PHE    17       8.281   8.650  14.081  1.00  0.00           H
ATOM    282  N   LEU    18       3.345   9.961  19.101  1.00  0.00           N
ATOM    283  H   LEU    18       3.090  10.933  19.267  1.00  0.00           H
ATOM    284  CA  LEU    18       3.686   9.113  20.240  1.00  0.00           C
ATOM    285  HA  LEU    18       4.701   8.741  20.100  1.00  0.00           H
ATOM    286  C   LEU    18       2.769   7.896  20.340  1.00  0.00           C
ATOM    287  O   LEU    18       3.236   6.801  20.654  1.00  0.00           O
ATOM    288  CB  LEU    18       3.623   9.915  21.543  1.00  0.00           C
ATOM    289 1HB  LEU    18       2.633  10.360  21.603  1.00  0.00           H
ATOM    290 2HB  LEU    18       3.720   9.212  22.367  1.00  0.00           H
ATOM    291  CG  LEU    18       4.652  11.029  21.771  1.00  0.00           C
ATOM    292  HG  LEU    18       4.666  11.673  20.898  1.00  0.00           H
ATOM    293  CD1 LEU    18       4.253  11.875  22.975  1.00  0.00           C
ATOM    294 1HD1 LEU    18       4.980  12.674  23.118  1.00  0.00           H
ATOM    295 2HD1 LEU    18       4.220  11.260  23.875  1.00  0.00           H
ATOM    296 3HD1 LEU    18       3.275  12.322  22.807  1.00  0.00           H
ATOM    297  CD2 LEU    18       6.056  10.479  21.973  1.00  0.00           C
ATOM    298 1HD2 LEU    18       6.757  11.302  22.113  1.00  0.00           H
ATOM    299 2HD2 LEU    18       6.365   9.912  21.099  1.00  0.00           H
ATOM    300 3HD2 LEU    18       6.088   9.831  22.847  1.00  0.00           H
ATOM    301  N   GLU    19       1.488   8.063  20.041  1.00  0.00           N
ATOM    302  H   GLU    19       1.146   8.988  19.793  1.00  0.00           H
ATOM    303  CA  GLU    19       0.550   6.939  20.052  1.00  0.00           C
ATOM    304  HA  GLU    19       0.661   6.401  20.995  1.00  0.00           H
ATOM    305  C   GLU    19       0.803   5.963  18.892  1.00  0.00           C
ATOM    306  O   GLU    19       0.755   4.741  19.056  1.00  0.00           O
ATOM    307  CB  GLU    19      -0.894   7.452  19.940  1.00  0.00           C
ATOM    308 1HB  GLU    19      -1.041   8.262  20.653  1.00  0.00           H
ATOM    309 2HB  GLU    19      -1.032   7.847  18.936  1.00  0.00           H
ATOM    310  CG  GLU    19      -1.950   6.372  20.198  1.00  0.00           C
ATOM    311 1HG  GLU    19      -1.704   5.496  19.607  1.00  0.00           H
ATOM    312 2HG  GLU    19      -1.918   6.091  21.249  1.00  0.00           H
ATOM    313  CD  GLU    19      -3.369   6.786  19.825  1.00  0.00           C
ATOM    314  OE1 GLU    19      -3.605   7.912  19.327  1.00  0.00           O
ATOM    315  OE2 GLU    19      -4.284   5.946  19.965  1.00  0.00           O
ATOM    316  N   ILE    20       1.023   6.500  17.697  1.00  0.00           N
ATOM    317  H   ILE    20       1.080   7.520  17.615  1.00  0.00           H
ATOM    318  CA  ILE    20       1.112   5.700  16.467  1.00  0.00           C
ATOM    319  HA  ILE    20       0.294   4.981  16.448  1.00  0.00           H
ATOM    320  C   ILE    20       2.437   4.944  16.413  1.00  0.00           C
ATOM    321  O   ILE    20       2.529   3.867  15.823  1.00  0.00           O
ATOM    322  CB  ILE    20       1.001   6.601  15.207  1.00  0.00           C
ATOM    323  HB  ILE    20       1.836   7.301  15.228  1.00  0.00           H
ATOM    324  CG1 ILE    20      -0.307   7.402  15.195  1.00  0.00           C
ATOM    325 1HG1 ILE    20      -1.094   6.796  14.754  1.00  0.00           H
ATOM    326 2HG1 ILE    20      -0.615   7.647  16.205  1.00  0.00           H
ATOM    327  CG2 ILE    20       1.030   5.787  13.882  1.00  0.00           C
ATOM    328 1HG2 ILE    20       0.934   6.442  13.020  1.00  0.00           H
ATOM    329 2HG2 ILE    20       0.223   5.059  13.874  1.00  0.00           H
ATOM    330 3HG2 ILE    20       1.975   5.255  13.800  1.00  0.00           H
ATOM    331  CD1 ILE    20      -0.170   8.692  14.420  1.00  0.00           C
ATOM    332 1HD1 ILE    20      -1.062   9.293  14.569  1.00  0.00           H
ATOM    333 2HD1 ILE    20      -0.051   8.480  13.361  1.00  0.00           H
ATOM    334 3HD1 ILE    20       0.694   9.254  14.775  1.00  0.00           H
ATOM    335  N   ASP    21       3.440   5.520  17.064  1.00  0.00           N
ATOM    336  H   ASP    21       3.250   6.402  17.544  1.00  0.00           H
ATOM    337  CA  ASP    21       4.829   5.051  17.088  1.00  0.00           C
ATOM    338  HA  ASP    21       5.311   5.353  16.157  1.00  0.00           H
ATOM    339  C   ASP    21       5.019   3.549  17.258  1.00  0.00           C
ATOM    340  O   ASP    21       5.922   2.977  16.650  1.00  0.00           O
ATOM    341  CB  ASP    21       5.532   5.739  18.259  1.00  0.00           C
ATOM    342 1HB  ASP    21       4.978   6.625  18.537  1.00  0.00           H
ATOM    343 2HB  ASP    21       5.526   5.068  19.119  1.00  0.00           H
ATOM    344  CG  ASP    21       6.959   6.150  17.961  1.00  0.00           C
ATOM    345  OD1 ASP    21       7.631   5.573  17.086  1.00  0.00           O
ATOM    346  OD2 ASP    21       7.452   7.036  18.698  1.00  0.00           O
ATOM    347  N   ALA    22       4.148   2.936  18.059  1.00  0.00           N
ATOM    348  H   ALA    22       3.430   3.511  18.488  1.00  0.00           H
ATOM    349  CA  ALA    22       4.104   1.500  18.360  1.00  0.00           C
ATOM    350  HA  ALA    22       3.336   1.355  19.117  1.00  0.00           H
ATOM    351  C   ALA    22       5.398   0.938  18.961  1.00  0.00           C
ATOM    352  O   ALA    22       5.523   0.787  20.176  1.00  0.00           O
ATOM    353  CB  ALA    22       3.667   0.701  17.106  1.00  0.00           C
ATOM    354 1HB  ALA    22       2.646   0.972  16.843  1.00  0.00           H
ATOM    355 2HB  ALA    22       3.705  -0.366  17.315  1.00  0.00           H
ATOM    356 3HB  ALA    22       4.316   0.925  16.261  1.00  0.00           H
ATOM    357  N   ASP    23       6.386   0.703  18.115  1.00  0.00           N
ATOM    358  H   ASP    23       6.225   0.915  17.131  1.00  0.00           H
ATOM    359  CA  ASP    23       7.706   0.229  18.516  1.00  0.00           C
ATOM    360  HA  ASP    23       7.610  -0.675  19.119  1.00  0.00           H
ATOM    361  C   ASP    23       8.392   1.306  19.345  1.00  0.00           C
ATOM    362  O   ASP    23       9.261   1.006  20.169  1.00  0.00           O
ATOM    363  CB  ASP    23       8.545  -0.078  17.279  1.00  0.00           C
ATOM    364 1HB  ASP    23       8.557   0.802  16.637  1.00  0.00           H
ATOM    365 2HB  ASP    23       9.562  -0.299  17.594  1.00  0.00           H
ATOM    366  CG  ASP    23       8.012  -1.254  16.489  1.00  0.00           C
ATOM    367  OD1 ASP    23       7.210  -2.054  17.021  1.00  0.00           O
ATOM    368  OD2 ASP    23       8.362  -1.386  15.297  1.00  0.00           O
ATOM    369  N   SER    24       7.920   2.537  19.180  1.00  0.00           N
ATOM    370  H   SER    24       7.215   2.679  18.458  1.00  0.00           H
ATOM    371  CA  SER    24       8.314   3.697  19.989  1.00  0.00           C
ATOM    372  HA  SER    24       7.755   4.548  19.624  1.00  0.00           H
ATOM    373  C   SER    24       9.789   4.048  19.822  1.00  0.00           C
ATOM    374  O   SER    24      10.463   4.504  20.745  1.00  0.00           O
ATOM    375  CB  SER    24       7.908   3.514  21.453  1.00  0.00           C
ATOM    376 1HB  SER    24       8.486   2.706  21.896  1.00  0.00           H
ATOM    377 2HB  SER    24       8.106   4.434  22.000  1.00  0.00           H
ATOM    378  OG  SER    24       6.524   3.204  21.541  1.00  0.00           O
ATOM    379  HG  SER    24       6.379   2.332  21.139  1.00  0.00           H
ATOM    380  N   ASN    25      10.272   3.862  18.601  1.00  0.00           N
ATOM    381  H   ASN    25       9.643   3.519  17.868  1.00  0.00           H
ATOM    382  CA  ASN    25      11.655   4.141  18.222  1.00  0.00           C
ATOM    383  HA  ASN    25      12.292   4.114  19.104  1.00  0.00           H
ATOM    384  C   ASN    25      11.764   5.523  17.578  1.00  0.00           C
ATOM    385  O   ASN    25      12.773   5.837  16.942  1.00  0.00           O
ATOM    386  CB  ASN    25      12.145   3.091  17.222  1.00  0.00           C
ATOM    387 1HB  ASN    25      11.488   3.092  16.353  1.00  0.00           H
ATOM    388 2HB  ASN    25      13.148   3.347  16.898  1.00  0.00           H
ATOM    389  CG  ASN    25      12.193   1.706  17.792  1.00  0.00           C
ATOM    390  OD1 ASN    25      12.379   1.496  18.983  1.00  0.00           O
ATOM    391  ND2 ASN    25      12.024   0.738  16.940  1.00  0.00           N
ATOM    392 1HD2 ASN    25      12.053  -0.219  17.256  1.00  0.00           H
ATOM    393 2HD2 ASN    25      11.869   0.956  15.961  1.00  0.00           H
ATOM    394  N   GLU    26      10.703   6.312  17.715  1.00  0.00           N
ATOM    395  H   GLU    26       9.910   5.969  18.250  1.00  0.00           H
ATOM    396  CA  GLU    26      10.555   7.658  17.139  1.00  0.00           C
ATOM    397  HA  GLU    26       9.591   8.030  17.485  1.00  0.00           H
ATOM    398  C   GLU    26      10.491   7.672  15.612  1.00  0.00           C
ATOM    399  O   GLU    26      10.664   8.714  14.976  1.00  0.00           O
ATOM    400  CB  GLU    26      11.605   8.654  17.647  1.00  0.00           C
ATOM    401 1HB  GLU    26      12.588   8.355  17.295  1.00  0.00           H
ATOM    402 2HB  GLU    26      11.380   9.636  17.236  1.00  0.00           H
ATOM    403  CG  GLU    26      11.644   8.785  19.151  1.00  0.00           C
ATOM    404 1HG  GLU    26      10.653   9.051  19.507  1.00  0.00           H
ATOM    405 2HG  GLU    26      11.937   7.837  19.598  1.00  0.00           H
ATOM    406  CD  GLU    26      12.621   9.855  19.576  1.00  0.00           C
ATOM    407  OE1 GLU    26      12.186  10.977  19.911  1.00  0.00           O
ATOM    408  OE2 GLU    26      13.849   9.598  19.588  1.00  0.00           O
ATOM    409  N   MET    27      10.198   6.522  15.020  1.00  0.00           N
ATOM    410  H   MET    27      10.080   5.691  15.588  1.00  0.00           H
ATOM    411  CA  MET    27       9.938   6.423  13.585  1.00  0.00           C
ATOM    412  HA  MET    27       9.685   7.411  13.211  1.00  0.00           H
ATOM    413  C   MET    27       8.752   5.501  13.332  1.00  0.00           C
ATOM    414  O   MET    27       8.812   4.306  13.621  1.00  0.00           O
ATOM    415  CB  MET    27      11.145   5.924  12.790  1.00  0.00           C
ATOM    416 1HB  MET    27      11.430   4.932  13.143  1.00  0.00           H
ATOM    417 2HB  MET    27      10.826   5.847  11.756  1.00  0.00           H
ATOM    418  CG  MET    27      12.361   6.836  12.838  1.00  0.00           C
ATOM    419 1HG  MET    27      12.048   7.867  12.690  1.00  0.00           H
ATOM    420 2HG  MET    27      12.830   6.746  13.817  1.00  0.00           H
ATOM    421  SD  MET    27      13.556   6.399  11.553  1.00  0.00           S
ATOM    422  CE  MET    27      13.019   7.415  10.153  1.00  0.00           C
ATOM    423 1HE  MET    27      13.625   7.177   9.278  1.00  0.00           H
ATOM    424 2HE  MET    27      13.143   8.468  10.399  1.00  0.00           H
ATOM    425 3HE  MET    27      11.972   7.214   9.929  1.00  0.00           H
ATOM    426  N   ILE    28       7.679   6.048  12.785  1.00  0.00           N
ATOM    427  H   ILE    28       7.704   7.032  12.519  1.00  0.00           H
ATOM    428  CA  ILE    28       6.470   5.277  12.504  1.00  0.00           C
ATOM    429  HA  ILE    28       6.250   4.625  13.350  1.00  0.00           H
ATOM    430  C   ILE    28       6.735   4.411  11.269  1.00  0.00           C
ATOM    431  O   ILE    28       7.200   4.903  10.244  1.00  0.00           O
ATOM    432  CB  ILE    28       5.251   6.214  12.262  1.00  0.00           C
ATOM    433  HB  ILE    28       5.521   6.958  11.510  1.00  0.00           H
ATOM    434  CG1 ILE    28       4.865   6.923  13.567  1.00  0.00           C
ATOM    435 1HG1 ILE    28       4.377   6.201  14.220  1.00  0.00           H
ATOM    436 2HG1 ILE    28       5.767   7.260  14.066  1.00  0.00           H
ATOM    437  CG2 ILE    28       4.030   5.428  11.770  1.00  0.00           C
ATOM    438 1HG2 ILE    28       3.155   6.065  11.692  1.00  0.00           H
ATOM    439 2HG2 ILE    28       3.818   4.603  12.452  1.00  0.00           H
ATOM    440 3HG2 ILE    28       4.237   5.031  10.783  1.00  0.00           H
ATOM    441  CD1 ILE    28       3.945   8.125  13.390  1.00  0.00           C
ATOM    442 1HD1 ILE    28       3.784   8.589  14.361  1.00  0.00           H
ATOM    443 2HD1 ILE    28       2.984   7.824  12.984  1.00  0.00           H
ATOM    444 3HD1 ILE    28       4.410   8.848  12.722  1.00  0.00           H
ATOM    445  N   ASP    29       6.429   3.125  11.356  1.00  0.00           N
ATOM    446  H   ASP    29       6.078   2.759  12.250  1.00  0.00           H
ATOM    447  CA  ASP    29       6.484   2.219  10.210  1.00  0.00           C
ATOM    448  HA  ASP    29       7.431   2.333   9.678  1.00  0.00           H
ATOM    449  C   ASP    29       5.322   2.526   9.258  1.00  0.00           C
ATOM    450  O   ASP    29       4.224   2.870   9.712  1.00  0.00           O
ATOM    451  CB  ASP    29       6.341   0.781  10.698  1.00  0.00           C
ATOM    452 1HB  ASP    29       7.179   0.536  11.349  1.00  0.00           H
ATOM    453 2HB  ASP    29       5.418   0.700  11.269  1.00  0.00           H
ATOM    454  CG  ASP    29       6.276  -0.202   9.554  1.00  0.00           C
ATOM    455  OD1 ASP    29       7.317  -0.548   8.959  1.00  0.00           O
ATOM    456  OD2 ASP    29       5.156  -0.597   9.181  1.00  0.00           O
ATOM    457  N   LYS    30       5.507   2.373   7.950  1.00  0.00           N
ATOM    458  H   LYS    30       6.411   2.050   7.600  1.00  0.00           H
ATOM    459  CA  LYS    30       4.425   2.693   7.011  1.00  0.00           C
ATOM    460  HA  LYS    30       4.249   3.768   7.067  1.00  0.00           H
ATOM    461  C   LYS    30       3.094   2.036   7.310  1.00  0.00           C
ATOM    462  O   LYS    30       2.074   2.684   7.151  1.00  0.00           O
ATOM    463  CB  LYS    30       4.738   2.332   5.561  1.00  0.00           C
ATOM    464 1HB  LYS    30       5.028   1.285   5.504  1.00  0.00           H
ATOM    465 2HB  LYS    30       3.811   2.455   5.002  1.00  0.00           H
ATOM    466  CG  LYS    30       5.778   3.182   4.881  1.00  0.00           C
ATOM    467 1HG  LYS    30       5.606   4.225   5.143  1.00  0.00           H
ATOM    468 2HG  LYS    30       6.765   2.893   5.221  1.00  0.00           H
ATOM    469  CD  LYS    30       5.671   3.017   3.363  1.00  0.00           C
ATOM    470 1HD  LYS    30       5.801   1.969   3.102  1.00  0.00           H
ATOM    471 2HD  LYS    30       4.679   3.336   3.047  1.00  0.00           H
ATOM    472  CE  LYS    30       6.705   3.853   2.625  1.00  0.00           C
ATOM    473 1HE  LYS    30       6.635   4.888   2.956  1.00  0.00           H
ATOM    474 2HE  LYS    30       7.699   3.479   2.864  1.00  0.00           H
ATOM    475  NZ  LYS    30       6.519   3.803   1.143  1.00  0.00           N
ATOM    476 1HZ  LYS    30       7.261   4.318   0.675  1.00  0.00           H
ATOM    477 2HZ  LYS    30       5.621   4.210   0.887  1.00  0.00           H
ATOM    478 3HZ  LYS    30       6.543   2.846   0.811  1.00  0.00           H
ATOM    479  N   GLN    31       3.066   0.789   7.757  1.00  0.00           N
ATOM    480  H   GLN    31       3.942   0.296   7.955  1.00  0.00           H
ATOM    481  CA  GLN    31       1.802   0.098   7.995  1.00  0.00           C
ATOM    482  HA  GLN    31       1.225   0.092   7.069  1.00  0.00           H
ATOM    483  C   GLN    31       0.984   0.808   9.065  1.00  0.00           C
ATOM    484  O   GLN    31      -0.230   0.961   8.935  1.00  0.00           O
ATOM    485  CB  GLN    31       2.050  -1.344   8.434  1.00  0.00           C
ATOM    486 1HB  GLN    31       2.608  -1.319   9.364  1.00  0.00           H
ATOM    487 2HB  GLN    31       1.094  -1.829   8.622  1.00  0.00           H
ATOM    488  CG  GLN    31       2.834  -2.165   7.431  1.00  0.00           C
ATOM    489 1HG  GLN    31       2.256  -2.266   6.519  1.00  0.00           H
ATOM    490 2HG  GLN    31       3.766  -1.661   7.193  1.00  0.00           H
ATOM    491  CD  GLN    31       3.177  -3.534   7.963  1.00  0.00           C
ATOM    492  OE1 GLN    31       2.306  -4.308   8.348  1.00  0.00           O
ATOM    493  NE2 GLN    31       4.444  -3.843   8.012  1.00  0.00           N
ATOM    494 1HE2 GLN    31       4.716  -4.752   8.347  1.00  0.00           H
ATOM    495 2HE2 GLN    31       5.137  -3.166   7.728  1.00  0.00           H
ATOM    496  N   GLU    32       1.647   1.289  10.106  1.00  0.00           N
ATOM    497  H   GLU    32       2.659   1.177  10.162  1.00  0.00           H
ATOM    498  CA  GLU    32       0.961   2.002  11.177  1.00  0.00           C
ATOM    499  HA  GLU    32       0.071   1.441  11.465  1.00  0.00           H
ATOM    500  C   GLU    32       0.503   3.370  10.707  1.00  0.00           C
ATOM    501  O   GLU    32      -0.566   3.844  11.098  1.00  0.00           O
ATOM    502  CB  GLU    32       1.861   2.172  12.404  1.00  0.00           C
ATOM    503 1HB  GLU    32       2.834   2.533  12.082  1.00  0.00           H
ATOM    504 2HB  GLU    32       1.414   2.920  13.053  1.00  0.00           H
ATOM    505  CG  GLU    32       2.041   0.899  13.208  1.00  0.00           C
ATOM    506 1HG  GLU    32       2.519   0.149  12.581  1.00  0.00           H
ATOM    507 2HG  GLU    32       2.687   1.110  14.057  1.00  0.00           H
ATOM    508  CD  GLU    32       0.710   0.355  13.718  1.00  0.00           C
ATOM    509  OE1 GLU    32      -0.193   1.143  14.097  1.00  0.00           O
ATOM    510  OE2 GLU    32       0.524  -0.880  13.722  1.00  0.00           O
ATOM    511  N   LEU    33       1.273   4.009   9.839  1.00  0.00           N
ATOM    512  H   LEU    33       2.165   3.603   9.549  1.00  0.00           H
ATOM    513  CA  LEU    33       0.846   5.299   9.315  1.00  0.00           C
ATOM    514  HA  LEU    33       0.502   5.888  10.165  1.00  0.00           H
ATOM    515  C   LEU    33      -0.333   5.131   8.360  1.00  0.00           C
ATOM    516  O   LEU    33      -1.222   5.984   8.336  1.00  0.00           O
ATOM    517  CB  LEU    33       1.988   6.061   8.639  1.00  0.00           C
ATOM    518 1HB  LEU    33       2.849   6.040   9.300  1.00  0.00           H
ATOM    519 2HB  LEU    33       2.262   5.540   7.723  1.00  0.00           H
ATOM    520  CG  LEU    33       1.688   7.536   8.307  1.00  0.00           C
ATOM    521  HG  LEU    33       0.919   7.573   7.534  1.00  0.00           H
ATOM    522  CD1 LEU    33       1.187   8.335   9.515  1.00  0.00           C
ATOM    523 1HD1 LEU    33       1.200   9.401   9.303  1.00  0.00           H
ATOM    524 2HD1 LEU    33       1.831   8.143  10.376  1.00  0.00           H
ATOM    525 3HD1 LEU    33       0.168   8.038   9.761  1.00  0.00           H
ATOM    526  CD2 LEU    33       2.931   8.219   7.775  1.00  0.00           C
ATOM    527 1HD2 LEU    33       2.705   9.240   7.474  1.00  0.00           H
ATOM    528 2HD2 LEU    33       3.309   7.675   6.912  1.00  0.00           H
ATOM    529 3HD2 LEU    33       3.702   8.233   8.546  1.00  0.00           H
ATOM    530  N   ILE    34      -0.399   4.025   7.628  1.00  0.00           N
ATOM    531  H   ILE    34       0.386   3.363   7.637  1.00  0.00           H
ATOM    532  CA  ILE    34      -1.572   3.729   6.802  1.00  0.00           C
ATOM    533  HA  ILE    34      -1.741   4.567   6.134  1.00  0.00           H
ATOM    534  C   ILE    34      -2.777   3.615   7.721  1.00  0.00           C
ATOM    535  O   ILE    34      -3.787   4.273   7.480  1.00  0.00           O
ATOM    536  CB  ILE    34      -1.443   2.426   5.949  1.00  0.00           C
ATOM    537  HB  ILE    34      -1.169   1.610   6.612  1.00  0.00           H
ATOM    538  CG1 ILE    34      -0.349   2.573   4.879  1.00  0.00           C
ATOM    539 1HG1 ILE    34      -0.722   3.225   4.090  1.00  0.00           H
ATOM    540 2HG1 ILE    34       0.512   3.056   5.323  1.00  0.00           H
ATOM    541  CG2 ILE    34      -2.789   2.068   5.247  1.00  0.00           C
ATOM    542 1HG2 ILE    34      -2.675   1.155   4.664  1.00  0.00           H
ATOM    543 2HG2 ILE    34      -3.093   2.872   4.577  1.00  0.00           H
ATOM    544 3HG2 ILE    34      -3.574   1.898   5.982  1.00  0.00           H
ATOM    545  CD1 ILE    34       0.137   1.277   4.241  1.00  0.00           C
ATOM    546 1HD1 ILE    34       0.977   1.492   3.584  1.00  0.00           H
ATOM    547 2HD1 ILE    34      -0.659   0.821   3.653  1.00  0.00           H
ATOM    548 3HD1 ILE    34       0.461   0.582   5.013  1.00  0.00           H
ATOM    549  N   LYS    35      -2.668   2.855   8.807  1.00  0.00           N
ATOM    550  H   LYS    35      -1.791   2.362   8.988  1.00  0.00           H
ATOM    551  CA  LYS    35      -3.793   2.699   9.735  1.00  0.00           C
ATOM    552  HA  LYS    35      -4.640   2.264   9.199  1.00  0.00           H
ATOM    553  C   LYS    35      -4.225   4.046  10.276  1.00  0.00           C
ATOM    554  O   LYS    35      -5.411   4.352  10.316  1.00  0.00           O
ATOM    555  CB  LYS    35      -3.428   1.814  10.926  1.00  0.00           C
ATOM    556 1HB  LYS    35      -2.545   2.234  11.400  1.00  0.00           H
ATOM    557 2HB  LYS    35      -4.245   1.845  11.647  1.00  0.00           H
ATOM    558  CG  LYS    35      -3.140   0.372  10.598  1.00  0.00           C
ATOM    559 1HG  LYS    35      -4.038  -0.109  10.210  1.00  0.00           H
ATOM    560 2HG  LYS    35      -2.364   0.322   9.845  1.00  0.00           H
ATOM    561  CD  LYS    35      -2.655  -0.342  11.841  1.00  0.00           C
ATOM    562 1HD  LYS    35      -1.821   0.214  12.261  1.00  0.00           H
ATOM    563 2HD  LYS    35      -3.460  -0.384  12.574  1.00  0.00           H
ATOM    564  CE  LYS    35      -2.184  -1.743  11.515  1.00  0.00           C
ATOM    565 1HE  LYS    35      -3.015  -2.317  11.107  1.00  0.00           H
ATOM    566 2HE  LYS    35      -1.392  -1.690  10.767  1.00  0.00           H
ATOM    567  NZ  LYS    35      -1.657  -2.431  12.727  1.00  0.00           N
ATOM    568 1HZ  LYS    35      -1.318  -3.358  12.487  1.00  0.00           H
ATOM    569 2HZ  LYS    35      -2.385  -2.515  13.430  1.00  0.00           H
ATOM    570 3HZ  LYS    35      -0.886  -1.897  13.121  1.00  0.00           H
ATOM    571  N   TYR    36      -3.276   4.875  10.674  1.00  0.00           N
ATOM    572  H   TYR    36      -2.297   4.580  10.649  1.00  0.00           H
ATOM    573  CA  TYR    36      -3.621   6.185  11.201  1.00  0.00           C
ATOM    574  HA  TYR    36      -4.336   6.047  12.013  1.00  0.00           H
ATOM    575  C   TYR    36      -4.263   7.098  10.163  1.00  0.00           C
ATOM    576  O   TYR    36      -5.243   7.783  10.432  1.00  0.00           O
ATOM    577  CB  TYR    36      -2.395   6.884  11.764  1.00  0.00           C
ATOM    578 1HB  TYR    36      -1.902   6.222  12.473  1.00  0.00           H
ATOM    579 2HB  TYR    36      -1.705   7.125  10.959  1.00  0.00           H
ATOM    580  CG  TYR    36      -2.809   8.151  12.470  1.00  0.00           C
ATOM    581  CD1 TYR    36      -3.555   8.084  13.664  1.00  0.00           C
ATOM    582  HD1 TYR    36      -3.787   7.121  14.102  1.00  0.00           H
ATOM    583  CD2 TYR    36      -2.488   9.419  11.941  1.00  0.00           C
ATOM    584  HD2 TYR    36      -1.917   9.499  11.025  1.00  0.00           H
ATOM    585  CE1 TYR    36      -3.997   9.259  14.313  1.00  0.00           C
ATOM    586  HE1 TYR    36      -4.572   9.182  15.225  1.00  0.00           H
ATOM    587  CE2 TYR    36      -2.917  10.606  12.603  1.00  0.00           C
ATOM    588  HE2 TYR    36      -2.672  11.575  12.198  1.00  0.00           H
ATOM    589  CZ  TYR    36      -3.682  10.509  13.774  1.00  0.00           C
ATOM    590  OH  TYR    36      -4.127  11.647  14.395  1.00  0.00           O
ATOM    591  HH  TYR    36      -4.680  11.455  15.165  1.00  0.00           H
ATOM    592  N   CYS    37      -3.742   7.112   8.948  1.00  0.00           N
ATOM    593  H   CYS    37      -2.930   6.519   8.735  1.00  0.00           H
ATOM    594  CA  CYS    37      -4.276   7.978   7.903  1.00  0.00           C
ATOM    595  HA  CYS    37      -4.349   8.997   8.291  1.00  0.00           H
ATOM    596  C   CYS    37      -5.675   7.510   7.494  1.00  0.00           C
ATOM    597  O   CYS    37      -6.551   8.299   7.141  1.00  0.00           O
ATOM    598  CB  CYS    37      -3.317   7.971   6.716  1.00  0.00           C
ATOM    599 1HB  CYS    37      -2.298   8.037   7.090  1.00  0.00           H
ATOM    600 2HB  CYS    37      -3.425   7.027   6.183  1.00  0.00           H
ATOM    601  SG  CYS    37      -3.599   9.336   5.585  1.00  0.00           S
ATOM    602  HG  CYS    37      -4.875   9.035   5.311  1.00  0.00           H
ATOM    603  N   GLN    38      -5.910   6.213   7.612  1.00  0.00           N
ATOM    604  H   GLN    38      -5.143   5.584   7.869  1.00  0.00           H
ATOM    605  CA  GLN    38      -7.215   5.616   7.361  1.00  0.00           C
ATOM    606  HA  GLN    38      -7.578   5.955   6.387  1.00  0.00           H
ATOM    607  C   GLN    38      -8.234   6.031   8.423  1.00  0.00           C
ATOM    608  O   GLN    38      -9.428   6.087   8.143  1.00  0.00           O
ATOM    609  CB  GLN    38      -7.032   4.101   7.304  1.00  0.00           C
ATOM    610 1HB  GLN    38      -6.164   3.913   6.677  1.00  0.00           H
ATOM    611 2HB  GLN    38      -6.820   3.739   8.306  1.00  0.00           H
ATOM    612  CG  GLN    38      -8.170   3.288   6.733  1.00  0.00           C
ATOM    613 1HG  GLN    38      -9.041   3.373   7.381  1.00  0.00           H
ATOM    614 2HG  GLN    38      -8.420   3.669   5.745  1.00  0.00           H
ATOM    615  CD  GLN    38      -7.777   1.830   6.608  1.00  0.00           C
ATOM    616  OE1 GLN    38      -6.686   1.425   7.010  1.00  0.00           O
ATOM    617  NE2 GLN    38      -8.643   1.026   6.066  1.00  0.00           N
ATOM    618 1HE2 GLN    38      -8.379   0.060   5.935  1.00  0.00           H
ATOM    619 2HE2 GLN    38      -9.552   1.367   5.781  1.00  0.00           H
ATOM    620  N   LYS    39      -7.792   6.442   9.610  1.00  0.00           N
ATOM    621  H   LYS    39      -6.796   6.397   9.827  1.00  0.00           H
ATOM    622  CA  LYS    39      -8.716   6.992  10.613  1.00  0.00           C
ATOM    623  HA  LYS    39      -9.527   6.276  10.753  1.00  0.00           H
ATOM    624  C   LYS    39      -9.326   8.299  10.127  1.00  0.00           C
ATOM    625  O   LYS    39     -10.440   8.645  10.517  1.00  0.00           O
ATOM    626  CB  LYS    39      -8.057   7.230  11.977  1.00  0.00           C
ATOM    627 1HB  LYS    39      -7.257   7.956  11.868  1.00  0.00           H
ATOM    628 2HB  LYS    39      -8.804   7.651  12.649  1.00  0.00           H
ATOM    629  CG  LYS    39      -7.500   5.969  12.604  1.00  0.00           C
ATOM    630 1HG  LYS    39      -8.300   5.230  12.671  1.00  0.00           H
ATOM    631 2HG  LYS    39      -6.711   5.580  11.970  1.00  0.00           H
ATOM    632  CD  LYS    39      -6.929   6.190  13.988  1.00  0.00           C
ATOM    633 1HD  LYS    39      -6.154   6.952  13.943  1.00  0.00           H
ATOM    634 2HD  LYS    39      -7.724   6.524  14.652  1.00  0.00           H
ATOM    635  CE  LYS    39      -6.338   4.881  14.511  1.00  0.00           C
ATOM    636 1HE  LYS    39      -7.116   4.117  14.501  1.00  0.00           H
ATOM    637 2HE  LYS    39      -5.537   4.560  13.844  1.00  0.00           H
ATOM    638  NZ  LYS    39      -5.790   4.985  15.903  1.00  0.00           N
ATOM    639 1HZ  LYS    39      -5.452   4.078  16.209  1.00  0.00           H
ATOM    640 2HZ  LYS    39      -6.512   5.309  16.541  1.00  0.00           H
ATOM    641 3HZ  LYS    39      -5.018   5.645  15.934  1.00  0.00           H
ATOM    642  N   TYR    40      -8.647   8.999   9.228  1.00  0.00           N
ATOM    643  H   TYR    40      -7.733   8.670   8.922  1.00  0.00           H
ATOM    644  CA  TYR    40      -9.165  10.232   8.633  1.00  0.00           C
ATOM    645  HA  TYR    40      -9.695  10.783   9.412  1.00  0.00           H
ATOM    646  C   TYR    40     -10.147   9.952   7.483  1.00  0.00           C
ATOM    647  O   TYR    40     -10.590  10.877   6.804  1.00  0.00           O
ATOM    648  CB  TYR    40      -7.996  11.104   8.150  1.00  0.00           C
ATOM    649 1HB  TYR    40      -7.174  10.992   8.851  1.00  0.00           H
ATOM    650 2HB  TYR    40      -7.668  10.755   7.172  1.00  0.00           H
ATOM    651  CG  TYR    40      -8.337  12.577   8.069  1.00  0.00           C
ATOM    652  CD1 TYR    40      -8.443  13.346   9.244  1.00  0.00           C
ATOM    653  HD1 TYR    40      -8.211  12.898  10.202  1.00  0.00           H
ATOM    654  CD2 TYR    40      -8.590  13.203   6.827  1.00  0.00           C
ATOM    655  HD2 TYR    40      -8.496  12.645   5.911  1.00  0.00           H
ATOM    656  CE1 TYR    40      -8.876  14.700   9.189  1.00  0.00           C
ATOM    657  HE1 TYR    40      -8.979  15.275  10.101  1.00  0.00           H
ATOM    658  CE2 TYR    40      -9.004  14.556   6.765  1.00  0.00           C
ATOM    659  HE2 TYR    40      -9.208  15.022   5.810  1.00  0.00           H
ATOM    660  CZ  TYR    40      -9.174  15.279   7.948  1.00  0.00           C
ATOM    661  OH  TYR    40      -9.636  16.564   7.875  1.00  0.00           O
ATOM    662  HH  TYR    40      -9.777  16.951   8.758  1.00  0.00           H
ATOM    663  N   ARG    41     -10.457   8.672   7.266  1.00  0.00           N
ATOM    664  H   ARG    41     -10.037   7.972   7.876  1.00  0.00           H
ATOM    665  CA  ARG    41     -11.349   8.148   6.213  1.00  0.00           C
ATOM    666  HA  ARG    41     -11.417   7.068   6.357  1.00  0.00           H
ATOM    667  C   ARG    41     -10.811   8.322   4.799  1.00  0.00           C
ATOM    668  O   ARG    41     -11.529   8.129   3.821  1.00  0.00           O
ATOM    669  CB  ARG    41     -12.783   8.684   6.318  1.00  0.00           C
ATOM    670 1HB  ARG    41     -12.780   9.756   6.139  1.00  0.00           H
ATOM    671 2HB  ARG    41     -13.382   8.213   5.541  1.00  0.00           H
ATOM    672  CG  ARG    41     -13.459   8.415   7.647  1.00  0.00           C
ATOM    673 1HG  ARG    41     -13.513   7.342   7.812  1.00  0.00           H
ATOM    674 2HG  ARG    41     -12.884   8.871   8.446  1.00  0.00           H
ATOM    675  CD  ARG    41     -14.864   8.983   7.650  1.00  0.00           C
ATOM    676 1HD  ARG    41     -14.808  10.056   7.477  1.00  0.00           H
ATOM    677 2HD  ARG    41     -15.429   8.523   6.841  1.00  0.00           H
ATOM    678  NE  ARG    41     -15.556   8.735   8.922  1.00  0.00           N
ATOM    679  HE  ARG    41     -15.022   8.280   9.660  1.00  0.00           H
ATOM    680  CZ  ARG    41     -16.816   9.029   9.211  1.00  0.00           C
ATOM    681  NH1 ARG    41     -17.649   9.536   8.343  1.00  0.00           N
ATOM    682 1HH1 ARG    41     -17.329   9.755   7.407  1.00  0.00           H
ATOM    683 2HH1 ARG    41     -18.614   9.703   8.606  1.00  0.00           H
ATOM    684  NH2 ARG    41     -17.255   8.792  10.413  1.00  0.00           N
ATOM    685 1HH2 ARG    41     -16.644   8.380  11.109  1.00  0.00           H
ATOM    686 2HH2 ARG    41     -18.216   9.021  10.648  1.00  0.00           H
ATOM    687  N   LEU    42      -9.531   8.641   4.686  1.00  0.00           N
ATOM    688  H   LEU    42      -8.979   8.788   5.514  1.00  0.00           H
ATOM    689  CA  LEU    42      -8.889   8.724   3.379  1.00  0.00           C
ATOM    690  HA  LEU    42      -9.519   9.308   2.711  1.00  0.00           H
ATOM    691  C   LEU    42      -8.783   7.310   2.819  1.00  0.00           C
ATOM    692  O   LEU    42      -8.599   6.346   3.565  1.00  0.00           O
ATOM    693  CB  LEU    42      -7.515   9.392   3.488  1.00  0.00           C
ATOM    694 1HB  LEU    42      -6.952   8.881   4.266  1.00  0.00           H
ATOM    695 2HB  LEU    42      -6.988   9.274   2.543  1.00  0.00           H
ATOM    696  CG  LEU    42      -7.588  10.891   3.823  1.00  0.00           C
ATOM    697  HG  LEU    42      -8.245  11.007   4.682  1.00  0.00           H
ATOM    698  CD1 LEU    42      -6.217  11.437   4.215  1.00  0.00           C
ATOM    699 1HD1 LEU    42      -6.285  12.510   4.399  1.00  0.00           H
ATOM    700 2HD1 LEU    42      -5.494  11.253   3.424  1.00  0.00           H
ATOM    701 3HD1 LEU    42      -5.887  10.956   5.134  1.00  0.00           H
ATOM    702  CD2 LEU    42      -8.153  11.735   2.672  1.00  0.00           C
ATOM    703 1HD2 LEU    42      -8.137  12.791   2.939  1.00  0.00           H
ATOM    704 2HD2 LEU    42      -9.188  11.457   2.473  1.00  0.00           H
ATOM    705 3HD2 LEU    42      -7.568  11.588   1.764  1.00  0.00           H
ATOM    706  N   ASP    43      -8.949   7.186   1.513  1.00  0.00           N
ATOM    707  H   ASP    43      -9.150   8.022   0.960  1.00  0.00           H
ATOM    708  CA  ASP    43      -8.878   5.899   0.824  1.00  0.00           C
ATOM    709  HA  ASP    43      -9.573   5.200   1.291  1.00  0.00           H
ATOM    710  C   ASP    43      -7.464   5.331   0.864  1.00  0.00           C
ATOM    711  O   ASP    43      -6.515   6.063   0.608  1.00  0.00           O
ATOM    712  CB  ASP    43      -9.273   6.121  -0.635  1.00  0.00           C
ATOM    713 1HB  ASP    43     -10.161   6.749  -0.647  1.00  0.00           H
ATOM    714 2HB  ASP    43      -8.471   6.644  -1.151  1.00  0.00           H
ATOM    715  CG  ASP    43      -9.585   4.834  -1.372  1.00  0.00           C
ATOM    716  OD1 ASP    43      -8.754   3.904  -1.451  1.00  0.00           O
ATOM    717  OD2 ASP    43     -10.717   4.760  -1.908  1.00  0.00           O
ATOM    718  N   MET    44      -7.299   4.040   1.122  1.00  0.00           N
ATOM    719  H   MET    44      -8.117   3.457   1.297  1.00  0.00           H
ATOM    720  CA  MET    44      -5.968   3.426   1.155  1.00  0.00           C
ATOM    721  HA  MET    44      -5.396   3.897   1.949  1.00  0.00           H
ATOM    722  C   MET    44      -5.164   3.620  -0.131  1.00  0.00           C
ATOM    723  O   MET    44      -3.942   3.778  -0.082  1.00  0.00           O
ATOM    724  CB  MET    44      -6.072   1.934   1.478  1.00  0.00           C
ATOM    725 1HB  MET    44      -6.718   1.461   0.741  1.00  0.00           H
ATOM    726 2HB  MET    44      -5.080   1.494   1.402  1.00  0.00           H
ATOM    727  CG  MET    44      -6.622   1.659   2.872  1.00  0.00           C
ATOM    728 1HG  MET    44      -5.969   2.111   3.616  1.00  0.00           H
ATOM    729 2HG  MET    44      -7.608   2.107   2.957  1.00  0.00           H
ATOM    730  SD  MET    44      -6.766  -0.108   3.204  1.00  0.00           S
ATOM    731  CE  MET    44      -5.087  -0.577   3.624  1.00  0.00           C
ATOM    732 1HE  MET    44      -5.036  -1.654   3.780  1.00  0.00           H
ATOM    733 2HE  MET    44      -4.783  -0.069   4.538  1.00  0.00           H
ATOM    734 3HE  MET    44      -4.410  -0.303   2.817  1.00  0.00           H
ATOM    735  N   LYS    45      -5.829   3.703  -1.275  1.00  0.00           N
ATOM    736  H   LYS    45      -6.850   3.608  -1.279  1.00  0.00           H
ATOM    737  CA  LYS    45      -5.132   3.946  -2.541  1.00  0.00           C
ATOM    738  HA  LYS    45      -4.278   3.266  -2.611  1.00  0.00           H
ATOM    739  C   LYS    45      -4.588   5.363  -2.654  1.00  0.00           C
ATOM    740  O   LYS    45      -3.696   5.616  -3.442  1.00  0.00           O
ATOM    741  CB  LYS    45      -6.061   3.673  -3.723  1.00  0.00           C
ATOM    742 1HB  LYS    45      -6.945   4.298  -3.620  1.00  0.00           H
ATOM    743 2HB  LYS    45      -5.544   3.949  -4.641  1.00  0.00           H
ATOM    744  CG  LYS    45      -6.488   2.219  -3.834  1.00  0.00           C
ATOM    745 1HG  LYS    45      -5.608   1.590  -3.947  1.00  0.00           H
ATOM    746 2HG  LYS    45      -7.028   1.925  -2.937  1.00  0.00           H
ATOM    747  CD  LYS    45      -7.392   2.038  -5.033  1.00  0.00           C
ATOM    748 1HD  LYS    45      -8.245   2.704  -4.929  1.00  0.00           H
ATOM    749 2HD  LYS    45      -6.843   2.300  -5.935  1.00  0.00           H
ATOM    750  CE  LYS    45      -7.890   0.610  -5.149  1.00  0.00           C
ATOM    751 1HE  LYS    45      -7.046  -0.052  -5.337  1.00  0.00           H
ATOM    752 2HE  LYS    45      -8.368   0.317  -4.216  1.00  0.00           H
ATOM    753  NZ  LYS    45      -8.881   0.496  -6.264  1.00  0.00           N
ATOM    754 1HZ  LYS    45      -9.195  -0.465  -6.358  1.00  0.00           H
ATOM    755 2HZ  LYS    45      -8.463   0.793  -7.138  1.00  0.00           H
ATOM    756 3HZ  LYS    45      -9.687   1.087  -6.074  1.00  0.00           H
ATOM    757  N   LEU    46      -5.117   6.292  -1.872  1.00  0.00           N
ATOM    758  H   LEU    46      -5.874   6.038  -1.242  1.00  0.00           H
ATOM    759  CA  LEU    46      -4.618   7.671  -1.831  1.00  0.00           C
ATOM    760  HA  LEU    46      -4.124   7.923  -2.771  1.00  0.00           H
ATOM    761  C   LEU    46      -3.599   7.832  -0.709  1.00  0.00           C
ATOM    762  O   LEU    46      -2.671   8.631  -0.784  1.00  0.00           O
ATOM    763  CB  LEU    46      -5.771   8.643  -1.591  1.00  0.00           C
ATOM    764 1HB  LEU    46      -6.299   8.333  -0.690  1.00  0.00           H
ATOM    765 2HB  LEU    46      -5.346   9.622  -1.403  1.00  0.00           H
ATOM    766  CG  LEU    46      -6.788   8.788  -2.727  1.00  0.00           C
ATOM    767  HG  LEU    46      -7.176   7.800  -2.984  1.00  0.00           H
ATOM    768  CD1 LEU    46      -7.948   9.653  -2.259  1.00  0.00           C
ATOM    769 1HD1 LEU    46      -8.687   9.732  -3.057  1.00  0.00           H
ATOM    770 2HD1 LEU    46      -7.600  10.649  -1.989  1.00  0.00           H
ATOM    771 3HD1 LEU    46      -8.424   9.190  -1.397  1.00  0.00           H
ATOM    772  CD2 LEU    46      -6.159   9.409  -3.975  1.00  0.00           C
ATOM    773 1HD2 LEU    46      -6.923   9.558  -4.734  1.00  0.00           H
ATOM    774 2HD2 LEU    46      -5.403   8.746  -4.386  1.00  0.00           H
ATOM    775 3HD2 LEU    46      -5.699  10.366  -3.737  1.00  0.00           H
ATOM    776  N   ILE    47      -3.756   7.029   0.330  1.00  0.00           N
ATOM    777  H   ILE    47      -4.560   6.405   0.361  1.00  0.00           H
ATOM    778  CA  ILE    47      -2.826   7.028   1.454  1.00  0.00           C
ATOM    779  HA  ILE    47      -2.752   8.039   1.854  1.00  0.00           H
ATOM    780  C   ILE    47      -1.422   6.622   0.995  1.00  0.00           C
ATOM    781  O   ILE    47      -0.442   7.220   1.443  1.00  0.00           O
ATOM    782  CB  ILE    47      -3.356   6.097   2.578  1.00  0.00           C
ATOM    783  HB  ILE    47      -3.609   5.134   2.143  1.00  0.00           H
ATOM    784  CG1 ILE    47      -4.615   6.724   3.203  1.00  0.00           C
ATOM    785 1HG1 ILE    47      -4.310   7.621   3.725  1.00  0.00           H
ATOM    786 2HG1 ILE    47      -5.290   7.043   2.417  1.00  0.00           H
ATOM    787  CG2 ILE    47      -2.304   5.867   3.661  1.00  0.00           C
ATOM    788 1HG2 ILE    47      -2.707   5.244   4.450  1.00  0.00           H
ATOM    789 2HG2 ILE    47      -1.969   6.817   4.076  1.00  0.00           H
ATOM    790 3HG2 ILE    47      -1.451   5.339   3.235  1.00  0.00           H
ATOM    791  CD1 ILE    47      -5.406   5.849   4.175  1.00  0.00           C
ATOM    792 1HD1 ILE    47      -6.232   6.431   4.577  1.00  0.00           H
ATOM    793 2HD1 ILE    47      -4.783   5.517   5.002  1.00  0.00           H
ATOM    794 3HD1 ILE    47      -5.812   4.983   3.662  1.00  0.00           H
ATOM    795  N   ASP    48      -1.290   5.657   0.092  1.00  0.00           N
ATOM    796  H   ASP    48      -2.111   5.189  -0.278  1.00  0.00           H
ATOM    797  CA  ASP    48       0.051   5.252  -0.351  1.00  0.00           C
ATOM    798  HA  ASP    48       0.604   4.958   0.543  1.00  0.00           H
ATOM    799  C   ASP    48       0.858   6.382  -1.013  1.00  0.00           C
ATOM    800  O   ASP    48       1.985   6.641  -0.563  1.00  0.00           O
ATOM    801  CB  ASP    48       0.035   4.045  -1.290  1.00  0.00           C
ATOM    802 1HB  ASP    48      -0.563   4.277  -2.161  1.00  0.00           H
ATOM    803 2HB  ASP    48       1.058   3.838  -1.610  1.00  0.00           H
ATOM    804  CG  ASP    48      -0.533   2.812  -0.656  1.00  0.00           C
ATOM    805  OD1 ASP    48      -0.234   2.507   0.521  1.00  0.00           O
ATOM    806  OD2 ASP    48      -1.282   2.095  -1.357  1.00  0.00           O
ATOM    807  N   PRO    49       0.305   7.111  -2.013  1.00  0.00           N
ATOM    808  CA  PRO    49       1.027   8.330  -2.395  1.00  0.00           C
ATOM    809  HA  PRO    49       1.967   8.062  -2.880  1.00  0.00           H
ATOM    810  C   PRO    49       1.313   9.347  -1.303  1.00  0.00           C
ATOM    811  O   PRO    49       2.347  10.012  -1.376  1.00  0.00           O
ATOM    812  CB  PRO    49       0.082   8.998  -3.395  1.00  0.00           C
ATOM    813 1HB  PRO    49      -0.606   9.662  -2.876  1.00  0.00           H
ATOM    814 2HB  PRO    49       0.645   9.547  -4.142  1.00  0.00           H
ATOM    815  CG  PRO    49      -0.634   7.907  -4.000  1.00  0.00           C
ATOM    816 1HG  PRO    49      -1.574   8.250  -4.427  1.00  0.00           H
ATOM    817 2HG  PRO    49      -0.014   7.443  -4.764  1.00  0.00           H
ATOM    818  CD  PRO    49      -0.873   6.942  -2.888  1.00  0.00           C
ATOM    819 1HD  PRO    49      -1.783   7.183  -2.358  1.00  0.00           H
ATOM    820 2HD  PRO    49      -0.926   5.929  -3.289  1.00  0.00           H
ATOM    821  N   TRP    50       0.448   9.523  -0.311  1.00  0.00           N
ATOM    822  H   TRP    50      -0.427   8.996  -0.275  1.00  0.00           H
ATOM    823  CA  TRP    50       0.748  10.511   0.723  1.00  0.00           C
ATOM    824  HA  TRP    50       0.988  11.458   0.241  1.00  0.00           H
ATOM    825  C   TRP    50       1.982  10.051   1.476  1.00  0.00           C
ATOM    826  O   TRP    50       2.933  10.799   1.632  1.00  0.00           O
ATOM    827  CB  TRP    50      -0.406  10.735   1.708  1.00  0.00           C
ATOM    828 1HB  TRP    50      -0.535   9.825   2.290  1.00  0.00           H
ATOM    829 2HB  TRP    50      -0.114  11.524   2.395  1.00  0.00           H
ATOM    830  CG  TRP    50      -1.758  11.090   1.123  1.00  0.00           C
ATOM    831  CD1 TRP    50      -2.962  10.896   1.733  1.00  0.00           C
ATOM    832  HD1 TRP    50      -3.076  10.496   2.734  1.00  0.00           H
ATOM    833  CD2 TRP    50      -2.078  11.650  -0.176  1.00  0.00           C
ATOM    834  NE1 TRP    50      -4.003  11.242   0.918  1.00  0.00           N
ATOM    835  HE1 TRP    50      -4.981  11.177   1.169  1.00  0.00           H
ATOM    836  CE2 TRP    50      -3.499  11.649  -0.287  1.00  0.00           C
ATOM    837  CE3 TRP    50      -1.318  12.090  -1.285  1.00  0.00           C
ATOM    838  HE3 TRP    50      -0.246  12.161  -1.227  1.00  0.00           H
ATOM    839  CZ2 TRP    50      -4.160  11.977  -1.486  1.00  0.00           C
ATOM    840  HZ2 TRP    50      -5.237  11.949  -1.543  1.00  0.00           H
ATOM    841  CZ3 TRP    50      -1.981  12.411  -2.493  1.00  0.00           C
ATOM    842  HZ3 TRP    50      -1.411  12.735  -3.352  1.00  0.00           H
ATOM    843  CH2 TRP    50      -3.397  12.322  -2.585  1.00  0.00           C
ATOM    844  HH2 TRP    50      -3.883  12.556  -3.524  1.00  0.00           H
ATOM    845  N   ILE    51       1.993   8.798   1.902  1.00  0.00           N
ATOM    846  H   ILE    51       1.203   8.180   1.685  1.00  0.00           H
ATOM    847  CA  ILE    51       3.096   8.284   2.707  1.00  0.00           C
ATOM    848  HA  ILE    51       3.274   8.975   3.524  1.00  0.00           H
ATOM    849  C   ILE    51       4.382   8.244   1.888  1.00  0.00           C
ATOM    850  O   ILE    51       5.460   8.513   2.417  1.00  0.00           O
ATOM    851  CB  ILE    51       2.737   6.923   3.335  1.00  0.00           C
ATOM    852  HB  ILE    51       2.455   6.226   2.543  1.00  0.00           H
ATOM    853  CG1 ILE    51       1.539   7.128   4.280  1.00  0.00           C
ATOM    854 1HG1 ILE    51       1.842   7.798   5.079  1.00  0.00           H
ATOM    855 2HG1 ILE    51       0.726   7.606   3.741  1.00  0.00           H
ATOM    856  CG2 ILE    51       3.936   6.340   4.120  1.00  0.00           C
ATOM    857 1HG2 ILE    51       3.674   5.377   4.553  1.00  0.00           H
ATOM    858 2HG2 ILE    51       4.248   7.024   4.908  1.00  0.00           H
ATOM    859 3HG2 ILE    51       4.773   6.178   3.444  1.00  0.00           H
ATOM    860  CD1 ILE    51       0.990   5.871   4.895  1.00  0.00           C
ATOM    861 1HD1 ILE    51       0.097   6.110   5.469  1.00  0.00           H
ATOM    862 2HD1 ILE    51       1.717   5.411   5.559  1.00  0.00           H
ATOM    863 3HD1 ILE    51       0.734   5.166   4.104  1.00  0.00           H
ATOM    864  N   ALA    52       4.284   8.012   0.587  1.00  0.00           N
ATOM    865  H   ALA    52       3.377   7.782   0.176  1.00  0.00           H
ATOM    866  CA  ALA    52       5.456   8.075  -0.275  1.00  0.00           C
ATOM    867  HA  ALA    52       6.196   7.360   0.091  1.00  0.00           H
ATOM    868  C   ALA    52       6.093   9.470  -0.221  1.00  0.00           C
ATOM    869  O   ALA    52       7.310   9.584  -0.165  1.00  0.00           O
ATOM    870  CB  ALA    52       5.079   7.697  -1.705  1.00  0.00           C
ATOM    871 1HB  ALA    52       4.681   6.681  -1.726  1.00  0.00           H
ATOM    872 2HB  ALA    52       5.964   7.745  -2.338  1.00  0.00           H
ATOM    873 3HB  ALA    52       4.327   8.381  -2.089  1.00  0.00           H
ATOM    874  N   ARG    53       5.301  10.536  -0.160  1.00  0.00           N
ATOM    875  H   ARG    53       4.288  10.406  -0.152  1.00  0.00           H
ATOM    876  CA  ARG    53       5.845  11.903  -0.081  1.00  0.00           C
ATOM    877  HA  ARG    53       6.551  12.047  -0.899  1.00  0.00           H
ATOM    878  C   ARG    53       6.605  12.140   1.223  1.00  0.00           C
ATOM    879  O   ARG    53       7.426  13.052   1.307  1.00  0.00           O
ATOM    880  CB  ARG    53       4.730  12.952  -0.214  1.00  0.00           C
ATOM    881 1HB  ARG    53       3.997  12.780   0.568  1.00  0.00           H
ATOM    882 2HB  ARG    53       5.162  13.940  -0.064  1.00  0.00           H
ATOM    883  CG  ARG    53       4.030  12.932  -1.562  1.00  0.00           C
ATOM    884 1HG  ARG    53       4.725  13.285  -2.319  1.00  0.00           H
ATOM    885 2HG  ARG    53       3.760  11.913  -1.802  1.00  0.00           H
ATOM    886  CD  ARG    53       2.764  13.780  -1.618  1.00  0.00           C
ATOM    887 1HD  ARG    53       2.120  13.500  -0.785  1.00  0.00           H
ATOM    888 2HD  ARG    53       3.028  14.831  -1.516  1.00  0.00           H
ATOM    889  NE  ARG    53       2.022  13.571  -2.876  1.00  0.00           N
ATOM    890  HE  ARG    53       1.275  12.888  -2.855  1.00  0.00           H
ATOM    891  CZ  ARG    53       2.222  14.189  -4.037  1.00  0.00           C
ATOM    892  NH1 ARG    53       3.168  15.061  -4.248  1.00  0.00           N
ATOM    893 1HH1 ARG    53       3.817  15.301  -3.519  1.00  0.00           H
ATOM    894 2HH1 ARG    53       3.246  15.488  -5.163  1.00  0.00           H
ATOM    895  NH2 ARG    53       1.446  13.935  -5.051  1.00  0.00           N
ATOM    896 1HH2 ARG    53       0.689  13.260  -4.993  1.00  0.00           H
ATOM    897 2HH2 ARG    53       1.612  14.429  -5.926  1.00  0.00           H
ATOM    898  N   PHE    54       6.331  11.331   2.236  1.00  0.00           N
ATOM    899  H   PHE    54       5.653  10.587   2.110  1.00  0.00           H
ATOM    900  CA  PHE    54       6.947  11.496   3.550  1.00  0.00           C
ATOM    901  HA  PHE    54       7.297  12.520   3.645  1.00  0.00           H
ATOM    902  C   PHE    54       8.144  10.568   3.733  1.00  0.00           C
ATOM    903  O   PHE    54       9.072  10.874   4.474  1.00  0.00           O
ATOM    904  CB  PHE    54       5.913  11.246   4.656  1.00  0.00           C
ATOM    905 1HB  PHE    54       5.744  10.171   4.718  1.00  0.00           H
ATOM    906 2HB  PHE    54       6.313  11.584   5.610  1.00  0.00           H
ATOM    907  CG  PHE    54       4.569  11.894   4.411  1.00  0.00           C
ATOM    908  CD1 PHE    54       4.436  13.141   3.757  1.00  0.00           C
ATOM    909  HD1 PHE    54       5.314  13.731   3.519  1.00  0.00           H
ATOM    910  CD2 PHE    54       3.410  11.201   4.793  1.00  0.00           C
ATOM    911  HD2 PHE    54       3.499  10.269   5.337  1.00  0.00           H
ATOM    912  CE1 PHE    54       3.163  13.619   3.365  1.00  0.00           C
ATOM    913  HE1 PHE    54       3.080  14.554   2.825  1.00  0.00           H
ATOM    914  CE2 PHE    54       2.129  11.674   4.439  1.00  0.00           C
ATOM    915  HE2 PHE    54       1.254  11.098   4.696  1.00  0.00           H
ATOM    916  CZ  PHE    54       2.002  12.879   3.707  1.00  0.00           C
ATOM    917  HZ  PHE    54       1.023  13.239   3.421  1.00  0.00           H
ATOM    918  N   ASP    55       8.147   9.432   3.048  1.00  0.00           N
ATOM    919  H   ASP    55       7.362   9.204   2.441  1.00  0.00           H
ATOM    920  CA  ASP    55       9.253   8.478   3.153  1.00  0.00           C
ATOM    921  HA  ASP    55       9.590   8.475   4.192  1.00  0.00           H
ATOM    922  C   ASP    55      10.424   8.911   2.276  1.00  0.00           C
ATOM    923  O   ASP    55      10.587   8.486   1.127  1.00  0.00           O
ATOM    924  CB  ASP    55       8.836   7.050   2.794  1.00  0.00           C
ATOM    925 1HB  ASP    55       7.927   6.803   3.337  1.00  0.00           H
ATOM    926 2HB  ASP    55       8.618   6.991   1.729  1.00  0.00           H
ATOM    927  CG  ASP    55       9.909   6.027   3.150  1.00  0.00           C
ATOM    928  OD1 ASP    55      10.947   6.378   3.760  1.00  0.00           O
ATOM    929  OD2 ASP    55       9.710   4.837   2.845  1.00  0.00           O
ATOM    930  N   THR    56      11.220   9.816   2.819  1.00  0.00           N
ATOM    931  H   THR    56      11.021  10.134   3.767  1.00  0.00           H
ATOM    932  CA  THR    56      12.352  10.375   2.096  1.00  0.00           C
ATOM    933  HA  THR    56      12.018  10.698   1.111  1.00  0.00           H
ATOM    934  C   THR    56      13.427   9.311   1.928  1.00  0.00           C
ATOM    935  O   THR    56      14.001   9.160   0.859  1.00  0.00           O
ATOM    936  CB  THR    56      12.949  11.579   2.848  1.00  0.00           C
ATOM    937  HB  THR    56      13.406  11.240   3.780  1.00  0.00           H
ATOM    938  OG1 THR    56      11.905  12.509   3.152  1.00  0.00           O
ATOM    939  HG1 THR    56      11.165  12.036   3.548  1.00  0.00           H
ATOM    940  CG2 THR    56      13.968  12.332   2.009  1.00  0.00           C
ATOM    941 1HG2 THR    56      14.420  13.123   2.599  1.00  0.00           H
ATOM    942 2HG2 THR    56      13.479  12.773   1.144  1.00  0.00           H
ATOM    943 3HG2 THR    56      14.759  11.659   1.675  1.00  0.00           H
ATOM    944  N   ASP    57      13.686   8.537   2.973  1.00  0.00           N
ATOM    945  H   ASP    57      13.130   8.622   3.827  1.00  0.00           H
ATOM    946  CA  ASP    57      14.816   7.603   2.969  1.00  0.00           C
ATOM    947  HA  ASP    57      15.695   8.093   2.541  1.00  0.00           H
ATOM    948  C   ASP    57      14.518   6.342   2.157  1.00  0.00           C
ATOM    949  O   ASP    57      15.414   5.520   1.908  1.00  0.00           O
ATOM    950  CB  ASP    57      15.142   7.149   4.396  1.00  0.00           C
ATOM    951 1HB  ASP    57      14.229   6.784   4.860  1.00  0.00           H
ATOM    952 2HB  ASP    57      15.861   6.334   4.344  1.00  0.00           H
ATOM    953  CG  ASP    57      15.736   8.239   5.271  1.00  0.00           C
ATOM    954  OD1 ASP    57      15.908   9.395   4.841  1.00  0.00           O
ATOM    955  OD2 ASP    57      16.061   7.917   6.434  1.00  0.00           O
ATOM    956  N   LYS    58      13.240   6.175   1.816  1.00  0.00           N
ATOM    957  H   LYS    58      12.591   6.924   2.040  1.00  0.00           H
ATOM    958  CA  LYS    58      12.677   4.947   1.226  1.00  0.00           C
ATOM    959  HA  LYS    58      11.591   5.057   1.192  1.00  0.00           H
ATOM    960  C   LYS    58      12.971   3.775   2.155  1.00  0.00           C
ATOM    961  O   LYS    58      13.318   2.672   1.738  1.00  0.00           O
ATOM    962  CB  LYS    58      13.143   4.711  -0.214  1.00  0.00           C
ATOM    963 1HB  LYS    58      14.228   4.664  -0.250  1.00  0.00           H
ATOM    964 2HB  LYS    58      12.741   3.757  -0.547  1.00  0.00           H
ATOM    965  CG  LYS    58      12.636   5.791  -1.163  1.00  0.00           C
ATOM    966 1HG  LYS    58      11.568   5.897  -0.997  1.00  0.00           H
ATOM    967 2HG  LYS    58      13.116   6.742  -0.941  1.00  0.00           H
ATOM    968  CD  LYS    58      12.845   5.438  -2.634  1.00  0.00           C
ATOM    969 1HD  LYS    58      12.899   4.356  -2.742  1.00  0.00           H
ATOM    970 2HD  LYS    58      11.978   5.787  -3.191  1.00  0.00           H
ATOM    971  CE  LYS    58      14.089   6.075  -3.259  1.00  0.00           C
ATOM    972 1HE  LYS    58      14.073   5.858  -4.327  1.00  0.00           H
ATOM    973 2HE  LYS    58      14.030   7.157  -3.134  1.00  0.00           H
ATOM    974  NZ  LYS    58      15.398   5.595  -2.700  1.00  0.00           N
ATOM    975 1HZ  LYS    58      16.166   5.979  -3.241  1.00  0.00           H
ATOM    976 2HZ  LYS    58      15.440   4.580  -2.729  1.00  0.00           H
ATOM    977 3HZ  LYS    58      15.503   5.914  -1.740  1.00  0.00           H
ATOM    978  N   ASP    59      12.866   4.059   3.443  1.00  0.00           N
ATOM    979  H   ASP    59      12.521   4.984   3.700  1.00  0.00           H
ATOM    980  CA  ASP    59      13.239   3.125   4.504  1.00  0.00           C
ATOM    981  HA  ASP    59      13.893   2.349   4.103  1.00  0.00           H
ATOM    982  C   ASP    59      12.004   2.478   5.115  1.00  0.00           C
ATOM    983  O   ASP    59      12.088   1.722   6.077  1.00  0.00           O
ATOM    984  CB  ASP    59      13.983   3.908   5.585  1.00  0.00           C
ATOM    985 1HB  ASP    59      14.744   4.513   5.104  1.00  0.00           H
ATOM    986 2HB  ASP    59      13.273   4.565   6.091  1.00  0.00           H
ATOM    987  CG  ASP    59      14.666   3.030   6.610  1.00  0.00           C
ATOM    988  OD1 ASP    59      15.159   1.924   6.291  1.00  0.00           O
ATOM    989  OD2 ASP    59      14.787   3.490   7.764  1.00  0.00           O
ATOM    990  N   ASN    60      10.838   2.851   4.601  1.00  0.00           N
ATOM    991  H   ASN    60      10.824   3.493   3.799  1.00  0.00           H
ATOM    992  CA  ASN    60       9.536   2.457   5.150  1.00  0.00           C
ATOM    993  HA  ASN    60       8.781   2.961   4.553  1.00  0.00           H
ATOM    994  C   ASN    60       9.351   2.943   6.591  1.00  0.00           C
ATOM    995  O   ASN    60       8.560   2.381   7.356  1.00  0.00           O
ATOM    996  CB  ASN    60       9.277   0.946   5.026  1.00  0.00           C
ATOM    997 1HB  ASN    60      10.063   0.390   5.531  1.00  0.00           H
ATOM    998 2HB  ASN    60       8.334   0.707   5.507  1.00  0.00           H
ATOM    999  CG  ASN    60       9.185   0.491   3.600  1.00  0.00           C
ATOM   1000  OD1 ASN    60       8.331   0.959   2.853  1.00  0.00           O
ATOM   1001  ND2 ASN    60      10.019  -0.425   3.206  1.00  0.00           N
ATOM   1002 1HD2 ASN    60       9.991  -0.732   2.242  1.00  0.00           H
ATOM   1003 2HD2 ASN    60      10.678  -0.833   3.864  1.00  0.00           H
ATOM   1004  N   LYS    61      10.087   3.988   6.955  1.00  0.00           N
ATOM   1005  H   LYS    61      10.709   4.408   6.272  1.00  0.00           H
ATOM   1006  CA  LYS    61      10.051   4.581   8.292  1.00  0.00           C
ATOM   1007  HA  LYS    61       9.196   4.185   8.844  1.00  0.00           H
ATOM   1008  C   LYS    61       9.906   6.087   8.177  1.00  0.00           C
ATOM   1009  O   LYS    61      10.564   6.718   7.350  1.00  0.00           O
ATOM   1010  CB  LYS    61      11.327   4.263   9.070  1.00  0.00           C
ATOM   1011 1HB  LYS    61      12.195   4.612   8.504  1.00  0.00           H
ATOM   1012 2HB  LYS    61      11.286   4.812  10.003  1.00  0.00           H
ATOM   1013  CG  LYS    61      11.508   2.802   9.401  1.00  0.00           C
ATOM   1014 1HG  LYS    61      10.566   2.416   9.784  1.00  0.00           H
ATOM   1015 2HG  LYS    61      11.778   2.259   8.502  1.00  0.00           H
ATOM   1016  CD  LYS    61      12.589   2.613  10.454  1.00  0.00           C
ATOM   1017 1HD  LYS    61      13.502   3.109  10.129  1.00  0.00           H
ATOM   1018 2HD  LYS    61      12.255   3.070  11.385  1.00  0.00           H
ATOM   1019  CE  LYS    61      12.893   1.139  10.702  1.00  0.00           C
ATOM   1020 1HE  LYS    61      13.360   0.721   9.812  1.00  0.00           H
ATOM   1021 2HE  LYS    61      13.607   1.070  11.523  1.00  0.00           H
ATOM   1022  NZ  LYS    61      11.678   0.325  11.042  1.00  0.00           N
ATOM   1023 1HZ  LYS    61      11.955  -0.587  11.394  1.00  0.00           H
ATOM   1024 2HZ  LYS    61      11.094   0.209  10.219  1.00  0.00           H
ATOM   1025 3HZ  LYS    61      11.133   0.794  11.759  1.00  0.00           H
ATOM   1026  N   ILE    62       9.025   6.648   8.990  1.00  0.00           N
ATOM   1027  H   ILE    62       8.525   6.058   9.664  1.00  0.00           H
ATOM   1028  CA  ILE    62       8.626   8.049   8.904  1.00  0.00           C
ATOM   1029  HA  ILE    62       9.138   8.525   8.067  1.00  0.00           H
ATOM   1030  C   ILE    62       9.022   8.736  10.211  1.00  0.00           C
ATOM   1031  O   ILE    62       8.569   8.327  11.279  1.00  0.00           O
ATOM   1032  CB  ILE    62       7.081   8.132   8.689  1.00  0.00           C
ATOM   1033  HB  ILE    62       6.597   7.740   9.584  1.00  0.00           H
ATOM   1034  CG1 ILE    62       6.624   7.237   7.511  1.00  0.00           C
ATOM   1035 1HG1 ILE    62       6.863   6.199   7.739  1.00  0.00           H
ATOM   1036 2HG1 ILE    62       5.544   7.293   7.452  1.00  0.00           H
ATOM   1037  CG2 ILE    62       6.618   9.592   8.500  1.00  0.00           C
ATOM   1038 1HG2 ILE    62       5.542   9.628   8.356  1.00  0.00           H
ATOM   1039 2HG2 ILE    62       7.102  10.034   7.631  1.00  0.00           H
ATOM   1040 3HG2 ILE    62       6.867  10.179   9.385  1.00  0.00           H
ATOM   1041  CD1 ILE    62       7.182   7.560   6.118  1.00  0.00           C
ATOM   1042 1HD1 ILE    62       6.772   6.856   5.396  1.00  0.00           H
ATOM   1043 2HD1 ILE    62       8.267   7.472   6.111  1.00  0.00           H
ATOM   1044 3HD1 ILE    62       6.902   8.567   5.820  1.00  0.00           H
ATOM   1045  N   SER    63       9.886   9.743  10.149  1.00  0.00           N
ATOM   1046  H   SER    63      10.215  10.076   9.254  1.00  0.00           H
ATOM   1047  CA  SER    63      10.352  10.426  11.359  1.00  0.00           C
ATOM   1048  HA  SER    63      10.567   9.694  12.141  1.00  0.00           H
ATOM   1049  C   SER    63       9.272  11.391  11.839  1.00  0.00           C
ATOM   1050  O   SER    63       8.298  11.638  11.120  1.00  0.00           O
ATOM   1051  CB  SER    63      11.611  11.240  11.063  1.00  0.00           C
ATOM   1052 1HB  SER    63      12.040  11.601  11.995  1.00  0.00           H
ATOM   1053 2HB  SER    63      12.339  10.614  10.552  1.00  0.00           H
ATOM   1054  OG  SER    63      11.269  12.351  10.254  1.00  0.00           O
ATOM   1055  HG  SER    63      12.080  12.745   9.884  1.00  0.00           H
ATOM   1056  N   ILE    64       9.459  11.988  13.010  1.00  0.00           N
ATOM   1057  H   ILE    64      10.283  11.764  13.568  1.00  0.00           H
ATOM   1058  CA  ILE    64       8.494  12.956  13.540  1.00  0.00           C
ATOM   1059  HA  ILE    64       7.521  12.484  13.584  1.00  0.00           H
ATOM   1060  C   ILE    64       8.369  14.130  12.574  1.00  0.00           C
ATOM   1061  O   ILE    64       7.271  14.586  12.276  1.00  0.00           O
ATOM   1062  CB  ILE    64       8.865  13.430  14.978  1.00  0.00           C
ATOM   1063  HB  ILE    64       9.836  13.925  14.939  1.00  0.00           H
ATOM   1064  CG1 ILE    64       8.965  12.218  15.925  1.00  0.00           C
ATOM   1065 1HG1 ILE    64       7.964  11.823  16.069  1.00  0.00           H
ATOM   1066 2HG1 ILE    64       9.565  11.439  15.462  1.00  0.00           H
ATOM   1067  CG2 ILE    64       7.804  14.426  15.529  1.00  0.00           C
ATOM   1068 1HG2 ILE    64       8.106  14.803  16.506  1.00  0.00           H
ATOM   1069 2HG2 ILE    64       6.835  13.933  15.619  1.00  0.00           H
ATOM   1070 3HG2 ILE    64       7.701  15.281  14.861  1.00  0.00           H
ATOM   1071  CD1 ILE    64       9.563  12.486  17.299  1.00  0.00           C
ATOM   1072 1HD1 ILE    64       9.679  11.542  17.830  1.00  0.00           H
ATOM   1073 2HD1 ILE    64       8.906  13.135  17.875  1.00  0.00           H
ATOM   1074 3HD1 ILE    64      10.535  12.958  17.194  1.00  0.00           H
ATOM   1075  N   GLU    65       9.479  14.560  11.994  1.00  0.00           N
ATOM   1076  H   GLU    65      10.359  14.111  12.197  1.00  0.00           H
ATOM   1077  CA  GLU    65       9.447  15.702  11.085  1.00  0.00           C
ATOM   1078  HA  GLU    65       9.003  16.551  11.608  1.00  0.00           H
ATOM   1079  C   GLU    65       8.619  15.416   9.840  1.00  0.00           C
ATOM   1080  O   GLU    65       7.875  16.276   9.356  1.00  0.00           O
ATOM   1081  CB  GLU    65      10.860  16.060  10.639  1.00  0.00           C
ATOM   1082 1HB  GLU    65      11.270  15.200  10.118  1.00  0.00           H
ATOM   1083 2HB  GLU    65      10.809  16.894   9.942  1.00  0.00           H
ATOM   1084  CG  GLU    65      11.790  16.426  11.776  1.00  0.00           C
ATOM   1085 1HG  GLU    65      11.387  17.289  12.302  1.00  0.00           H
ATOM   1086 2HG  GLU    65      11.867  15.588  12.467  1.00  0.00           H
ATOM   1087  CD  GLU    65      13.173  16.758  11.266  1.00  0.00           C
ATOM   1088  OE1 GLU    65      13.735  15.962  10.474  1.00  0.00           O
ATOM   1089  OE2 GLU    65      13.736  17.806  11.645  1.00  0.00           O
ATOM   1090  N   GLU    66       8.736  14.202   9.319  1.00  0.00           N
ATOM   1091  H   GLU    66       9.343  13.516   9.764  1.00  0.00           H
ATOM   1092  CA  GLU    66       8.015  13.833   8.106  1.00  0.00           C
ATOM   1093  HA  GLU    66       8.067  14.662   7.398  1.00  0.00           H
ATOM   1094  C   GLU    66       6.552  13.563   8.416  1.00  0.00           C
ATOM   1095  O   GLU    66       5.662  13.808   7.611  1.00  0.00           O
ATOM   1096  CB  GLU    66       8.618  12.589   7.451  1.00  0.00           C
ATOM   1097 1HB  GLU    66       8.491  11.745   8.127  1.00  0.00           H
ATOM   1098 2HB  GLU    66       8.059  12.393   6.541  1.00  0.00           H
ATOM   1099  CG  GLU    66      10.088  12.675   7.098  1.00  0.00           C
ATOM   1100 1HG  GLU    66      10.663  12.707   8.012  1.00  0.00           H
ATOM   1101 2HG  GLU    66      10.379  11.774   6.555  1.00  0.00           H
ATOM   1102  CD  GLU    66      10.446  13.900   6.286  1.00  0.00           C
ATOM   1103  OE1 GLU    66       9.661  14.394   5.443  1.00  0.00           O
ATOM   1104  OE2 GLU    66      11.554  14.426   6.544  1.00  0.00           O
ATOM   1105  N   PHE    67       6.285  13.089   9.620  1.00  0.00           N
ATOM   1106  H   PHE    67       7.053  12.872  10.265  1.00  0.00           H
ATOM   1107  CA  PHE    67       4.915  12.877  10.058  1.00  0.00           C
ATOM   1108  HA  PHE    67       4.379  12.289   9.311  1.00  0.00           H
ATOM   1109  C   PHE    67       4.206  14.211  10.220  1.00  0.00           C
ATOM   1110  O   PHE    67       3.052  14.343   9.811  1.00  0.00           O
ATOM   1111  CB  PHE    67       4.901  12.138  11.387  1.00  0.00           C
ATOM   1112 1HB  PHE    67       5.360  11.159  11.252  1.00  0.00           H
ATOM   1113 2HB  PHE    67       5.498  12.701  12.100  1.00  0.00           H
ATOM   1114  CG  PHE    67       3.525  11.968  11.966  1.00  0.00           C
ATOM   1115  CD1 PHE    67       2.715  10.893  11.575  1.00  0.00           C
ATOM   1116  HD1 PHE    67       3.092  10.170  10.864  1.00  0.00           H
ATOM   1117  CD2 PHE    67       3.034  12.887  12.914  1.00  0.00           C
ATOM   1118  HD2 PHE    67       3.657  13.714  13.241  1.00  0.00           H
ATOM   1119  CE1 PHE    67       1.411  10.740  12.110  1.00  0.00           C
ATOM   1120  HE1 PHE    67       0.791   9.907  11.809  1.00  0.00           H
ATOM   1121  CE2 PHE    67       1.739  12.743  13.453  1.00  0.00           C
ATOM   1122  HE2 PHE    67       1.369  13.457  14.173  1.00  0.00           H
ATOM   1123  CZ  PHE    67       0.924  11.671  13.048  1.00  0.00           C
ATOM   1124  HZ  PHE    67      -0.071  11.558  13.464  1.00  0.00           H
ATOM   1125  N   CYS    68       4.877  15.210  10.777  1.00  0.00           N
ATOM   1126  H   CYS    68       5.822  15.047  11.150  1.00  0.00           H
ATOM   1127  CA  CYS    68       4.296  16.543  10.899  1.00  0.00           C
ATOM   1128  HA  CYS    68       3.338  16.468  11.418  1.00  0.00           H
ATOM   1129  C   CYS    68       4.037  17.150   9.522  1.00  0.00           C
ATOM   1130  O   CYS    68       2.942  17.661   9.275  1.00  0.00           O
ATOM   1131  CB  CYS    68       5.223  17.446  11.705  1.00  0.00           C
ATOM   1132 1HB  CYS    68       6.202  17.458  11.230  1.00  0.00           H
ATOM   1133 2HB  CYS    68       4.818  18.457  11.692  1.00  0.00           H
ATOM   1134  SG  CYS    68       5.406  16.907  13.424  1.00  0.00           S
ATOM   1135  HG  CYS    68       4.179  17.224  13.840  1.00  0.00           H
ATOM   1136  N   ARG    69       4.984  17.008   8.596  1.00  0.00           N
ATOM   1137  H   ARG    69       5.876  16.574   8.846  1.00  0.00           H
ATOM   1138  CA  ARG    69       4.767  17.449   7.210  1.00  0.00           C
ATOM   1139  HA  ARG    69       4.555  18.521   7.192  1.00  0.00           H
ATOM   1140  C   ARG    69       3.574  16.732   6.605  1.00  0.00           C
ATOM   1141  O   ARG    69       2.744  17.319   5.905  1.00  0.00           O
ATOM   1142  CB  ARG    69       5.977  17.150   6.325  1.00  0.00           C
ATOM   1143 1HB  ARG    69       6.323  16.137   6.520  1.00  0.00           H
ATOM   1144 2HB  ARG    69       5.650  17.199   5.289  1.00  0.00           H
ATOM   1145  CG  ARG    69       7.134  18.105   6.493  1.00  0.00           C
ATOM   1146 1HG  ARG    69       6.766  19.124   6.407  1.00  0.00           H
ATOM   1147 2HG  ARG    69       7.589  17.973   7.470  1.00  0.00           H
ATOM   1148  CD  ARG    69       8.166  17.858   5.404  1.00  0.00           C
ATOM   1149 1HD  ARG    69       7.733  17.203   4.650  1.00  0.00           H
ATOM   1150 2HD  ARG    69       8.405  18.804   4.924  1.00  0.00           H
ATOM   1151  NE  ARG    69       9.402  17.248   5.912  1.00  0.00           N
ATOM   1152  HE  ARG    69       9.471  16.225   5.843  1.00  0.00           H
ATOM   1153  CZ  ARG    69      10.456  17.893   6.396  1.00  0.00           C
ATOM   1154  NH1 ARG    69      10.523  19.190   6.506  1.00  0.00           N
ATOM   1155 1HH1 ARG    69       9.723  19.760   6.261  1.00  0.00           H
ATOM   1156 2HH1 ARG    69      11.381  19.625   6.829  1.00  0.00           H
ATOM   1157  NH2 ARG    69      11.506  17.225   6.768  1.00  0.00           N
ATOM   1158 1HH2 ARG    69      11.512  16.206   6.698  1.00  0.00           H
ATOM   1159 2HH2 ARG    69      12.326  17.713   7.096  1.00  0.00           H
ATOM   1160  N   GLY    70       3.463  15.450   6.896  1.00  0.00           N
ATOM   1161  H   GLY    70       4.196  14.978   7.432  1.00  0.00           H
ATOM   1162  CA  GLY    70       2.344  14.683   6.402  1.00  0.00           C
ATOM   1163 1HA  GLY    70       2.278  14.861   5.335  1.00  0.00           H
ATOM   1164 2HA  GLY    70       2.530  13.625   6.580  1.00  0.00           H
ATOM   1165  C   GLY    70       1.012  15.063   6.988  1.00  0.00           C
ATOM   1166  O   GLY    70      -0.002  15.015   6.308  1.00  0.00           O
ATOM   1167  N   PHE    71       0.987  15.470   8.242  1.00  0.00           N
ATOM   1168  H   PHE    71       1.854  15.506   8.785  1.00  0.00           H
ATOM   1169  CA  PHE    71      -0.259  15.858   8.872  1.00  0.00           C
ATOM   1170  HA  PHE    71      -1.011  15.093   8.676  1.00  0.00           H
ATOM   1171  C   PHE    71      -0.710  17.181   8.265  1.00  0.00           C
ATOM   1172  O   PHE    71      -1.895  17.372   7.980  1.00  0.00           O
ATOM   1173  CB  PHE    71      -0.048  15.970  10.373  1.00  0.00           C
ATOM   1174 1HB  PHE    71       0.793  15.336  10.650  1.00  0.00           H
ATOM   1175 2HB  PHE    71       0.211  16.997  10.613  1.00  0.00           H
ATOM   1176  CG  PHE    71      -1.234  15.532  11.187  1.00  0.00           C
ATOM   1177  CD1 PHE    71      -1.078  14.492  12.116  1.00  0.00           C
ATOM   1178  HD1 PHE    71      -0.118  14.018  12.223  1.00  0.00           H
ATOM   1179  CD2 PHE    71      -2.489  16.153  11.059  1.00  0.00           C
ATOM   1180  HD2 PHE    71      -2.619  16.974  10.368  1.00  0.00           H
ATOM   1181  CE1 PHE    71      -2.156  14.073  12.927  1.00  0.00           C
ATOM   1182  HE1 PHE    71      -2.015  13.290  13.662  1.00  0.00           H
ATOM   1183  CE2 PHE    71      -3.588  15.732  11.848  1.00  0.00           C
ATOM   1184  HE2 PHE    71      -4.548  16.222  11.747  1.00  0.00           H
ATOM   1185  CZ  PHE    71      -3.418  14.683  12.781  1.00  0.00           C
ATOM   1186  HZ  PHE    71      -4.251  14.354  13.389  1.00  0.00           H
ATOM   1187  N   GLY    72       0.247  18.046   7.954  1.00  0.00           N
ATOM   1188  H   GLY    72       1.215  17.872   8.237  1.00  0.00           H
ATOM   1189  CA  GLY    72      -0.047  19.250   7.199  1.00  0.00           C
ATOM   1190 1HA  GLY    72      -0.748  19.862   7.760  1.00  0.00           H
ATOM   1191 2HA  GLY    72       0.872  19.817   7.050  1.00  0.00           H
ATOM   1192  C   GLY    72      -0.655  18.939   5.846  1.00  0.00           C
ATOM   1193  O   GLY    72      -1.722  19.463   5.523  1.00  0.00           O
ATOM   1194  N   LEU    73      -0.027  18.041   5.094  1.00  0.00           N
ATOM   1195  H   LEU    73       0.848  17.643   5.437  1.00  0.00           H
ATOM   1196  CA  LEU    73      -0.512  17.634   3.770  1.00  0.00           C
ATOM   1197  HA  LEU    73      -0.594  18.524   3.152  1.00  0.00           H
ATOM   1198  C   LEU    73      -1.887  16.976   3.777  1.00  0.00           C
ATOM   1199  O   LEU    73      -2.676  17.168   2.865  1.00  0.00           O
ATOM   1200  CB  LEU    73       0.503  16.698   3.101  1.00  0.00           C
ATOM   1201 1HB  LEU    73       1.483  17.164   3.178  1.00  0.00           H
ATOM   1202 2HB  LEU    73       0.534  15.757   3.646  1.00  0.00           H
ATOM   1203  CG  LEU    73       0.229  16.403   1.615  1.00  0.00           C
ATOM   1204  HG  LEU    73      -0.479  17.146   1.244  1.00  0.00           H
ATOM   1205  CD1 LEU    73       1.505  16.538   0.798  1.00  0.00           C
ATOM   1206 1HD1 LEU    73       1.281  16.396  -0.258  1.00  0.00           H
ATOM   1207 2HD1 LEU    73       2.238  15.801   1.120  1.00  0.00           H
ATOM   1208 3HD1 LEU    73       1.924  17.537   0.931  1.00  0.00           H
ATOM   1209  CD2 LEU    73      -0.366  15.008   1.377  1.00  0.00           C
ATOM   1210 1HD2 LEU    73      -0.628  14.902   0.323  1.00  0.00           H
ATOM   1211 2HD2 LEU    73      -1.274  14.886   1.965  1.00  0.00           H
ATOM   1212 3HD2 LEU    73       0.351  14.237   1.645  1.00  0.00           H
ATOM   1213  N   LYS    74      -2.198  16.170   4.778  1.00  0.00           N
ATOM   1214  H   LYS    74      -1.504  15.984   5.505  1.00  0.00           H
ATOM   1215  CA  LYS    74      -3.505  15.510   4.821  1.00  0.00           C
ATOM   1216  HA  LYS    74      -3.785  15.189   3.815  1.00  0.00           H
ATOM   1217  C   LYS    74      -4.610  16.410   5.364  1.00  0.00           C
ATOM   1218  O   LYS    74      -5.736  16.397   4.863  1.00  0.00           O
ATOM   1219  CB  LYS    74      -3.417  14.295   5.736  1.00  0.00           C
ATOM   1220 1HB  LYS    74      -3.091  14.668   6.702  1.00  0.00           H
ATOM   1221 2HB  LYS    74      -4.409  13.862   5.856  1.00  0.00           H
ATOM   1222  CG  LYS    74      -2.449  13.203   5.316  1.00  0.00           C
ATOM   1223 1HG  LYS    74      -2.911  12.537   4.589  1.00  0.00           H
ATOM   1224 2HG  LYS    74      -1.550  13.635   4.890  1.00  0.00           H
ATOM   1225  CD  LYS    74      -2.086  12.457   6.584  1.00  0.00           C
ATOM   1226 1HD  LYS    74      -1.784  13.178   7.341  1.00  0.00           H
ATOM   1227 2HD  LYS    74      -2.966  11.927   6.943  1.00  0.00           H
ATOM   1228  CE  LYS    74      -0.946  11.486   6.415  1.00  0.00           C
ATOM   1229 1HE  LYS    74      -1.221  10.717   5.694  1.00  0.00           H
ATOM   1230 2HE  LYS    74      -0.063  12.022   6.071  1.00  0.00           H
ATOM   1231  NZ  LYS    74      -0.687  10.882   7.759  1.00  0.00           N
ATOM   1232 1HZ  LYS    74      -0.143  10.036   7.669  1.00  0.00           H
ATOM   1233 2HZ  LYS    74      -1.570  10.682   8.223  1.00  0.00           H
ATOM   1234 3HZ  LYS    74      -0.175  11.547   8.339  1.00  0.00           H
ATOM   1235  N   VAL    75      -4.307  17.117   6.446  1.00  0.00           N
ATOM   1236  H   VAL    75      -3.340  17.140   6.771  1.00  0.00           H
ATOM   1237  CA  VAL    75      -5.325  17.752   7.291  1.00  0.00           C
ATOM   1238  HA  VAL    75      -6.299  17.622   6.823  1.00  0.00           H
ATOM   1239  C   VAL    75      -5.121  19.244   7.555  1.00  0.00           C
ATOM   1240  O   VAL    75      -6.074  20.020   7.502  1.00  0.00           O
ATOM   1241  CB  VAL    75      -5.375  17.052   8.695  1.00  0.00           C
ATOM   1242  HB  VAL    75      -4.450  17.271   9.222  1.00  0.00           H
ATOM   1243  CG1 VAL    75      -6.540  17.569   9.543  1.00  0.00           C
ATOM   1244 1HG1 VAL    75      -6.589  17.025  10.484  1.00  0.00           H
ATOM   1245 2HG1 VAL    75      -7.479  17.452   9.008  1.00  0.00           H
ATOM   1246 3HG1 VAL    75      -6.393  18.622   9.775  1.00  0.00           H
ATOM   1247  CG2 VAL    75      -5.479  15.524   8.565  1.00  0.00           C
ATOM   1248 1HG2 VAL    75      -5.748  15.083   9.525  1.00  0.00           H
ATOM   1249 2HG2 VAL    75      -4.517  15.117   8.277  1.00  0.00           H
ATOM   1250 3HG2 VAL    75      -6.235  15.255   7.827  1.00  0.00           H
ATOM   1251  N   SER    76      -3.913  19.647   7.923  1.00  0.00           N
ATOM   1252  H   SER    76      -3.109  19.032   7.811  1.00  0.00           H
ATOM   1253  CA  SER    76      -3.754  20.886   8.688  1.00  0.00           C
ATOM   1254  HA  SER    76      -4.642  20.979   9.317  1.00  0.00           H
ATOM   1255  C   SER    76      -3.626  22.206   7.926  1.00  0.00           C
ATOM   1256  O   SER    76      -4.080  23.245   8.425  1.00  0.00           O
ATOM   1257  CB  SER    76      -2.570  20.730   9.644  1.00  0.00           C
ATOM   1258 1HB  SER    76      -2.935  20.750  10.668  1.00  0.00           H
ATOM   1259 2HB  SER    76      -2.107  19.761   9.468  1.00  0.00           H
ATOM   1260  OG  SER    76      -1.589  21.741   9.491  1.00  0.00           O
ATOM   1261  HG  SER    76      -1.878  22.523   9.981  1.00  0.00           H
ATOM   1262  N   GLU    77      -3.029  22.204   6.741  1.00  0.00           N
ATOM   1263  H   GLU    77      -2.701  21.329   6.342  1.00  0.00           H
ATOM   1264  CA  GLU    77      -2.792  23.447   5.997  1.00  0.00           C
ATOM   1265  HA  GLU    77      -2.416  24.207   6.683  1.00  0.00           H
ATOM   1266  C   GLU    77      -4.070  23.984   5.339  1.00  0.00           C
ATOM   1267  O   GLU    77      -5.099  23.308   5.333  1.00  0.00           O
ATOM   1268  CB  GLU    77      -1.721  23.209   4.928  1.00  0.00           C
ATOM   1269 1HB  GLU    77      -2.055  22.415   4.261  1.00  0.00           H
ATOM   1270 2HB  GLU    77      -1.610  24.124   4.355  1.00  0.00           H
ATOM   1271  CG  GLU    77      -0.358  22.842   5.500  1.00  0.00           C
ATOM   1272 1HG  GLU    77      -0.091  23.575   6.257  1.00  0.00           H
ATOM   1273 2HG  GLU    77      -0.425  21.865   5.980  1.00  0.00           H
ATOM   1274  CD  GLU    77       0.747  22.807   4.453  1.00  0.00           C
ATOM   1275  OE1 GLU    77       0.516  23.191   3.283  1.00  0.00           O
ATOM   1276  OE2 GLU    77       1.864  22.340   4.764  1.00  0.00           O
ATOM   1277  N   ILE    78      -4.027  25.160   4.721  1.00  0.00           N
ATOM   1278  H   ILE    78      -3.233  25.789   4.846  1.00  0.00           H
ATOM   1279  CA  ILE    78      -5.074  25.517   3.759  1.00  0.00           C
ATOM   1280  HA  ILE    78      -6.050  25.348   4.213  1.00  0.00           H
ATOM   1281  C   ILE    78      -4.918  24.546   2.586  1.00  0.00           C
ATOM   1282  O   ILE    78      -5.893  23.936   2.148  1.00  0.00           O
ATOM   1283  CB  ILE    78      -5.002  26.992   3.247  1.00  0.00           C
ATOM   1284  HB  ILE    78      -3.990  27.200   2.904  1.00  0.00           H
ATOM   1285  CG1 ILE    78      -5.350  27.970   4.384  1.00  0.00           C
ATOM   1286 1HG1 ILE    78      -6.383  27.801   4.681  1.00  0.00           H
ATOM   1287 2HG1 ILE    78      -4.716  27.750   5.238  1.00  0.00           H
ATOM   1288  CG2 ILE    78      -5.956  27.204   2.047  1.00  0.00           C
ATOM   1289 1HG2 ILE    78      -5.893  28.225   1.683  1.00  0.00           H
ATOM   1290 2HG2 ILE    78      -6.982  26.987   2.342  1.00  0.00           H
ATOM   1291 3HG2 ILE    78      -5.674  26.555   1.219  1.00  0.00           H
ATOM   1292  CD1 ILE    78      -5.186  29.463   4.038  1.00  0.00           C
ATOM   1293 1HD1 ILE    78      -5.370  30.065   4.921  1.00  0.00           H
ATOM   1294 2HD1 ILE    78      -5.902  29.759   3.275  1.00  0.00           H
ATOM   1295 3HD1 ILE    78      -4.172  29.653   3.682  1.00  0.00           H
ATOM   1296  N   ARG    79      -3.703  24.372   2.078  1.00  0.00           N
ATOM   1297  H   ARG    79      -2.914  24.899   2.466  1.00  0.00           H
ATOM   1298  CA  ARG    79      -3.472  23.451   0.960  1.00  0.00           C
ATOM   1299  HA  ARG    79      -4.374  23.422   0.350  1.00  0.00           H
ATOM   1300  C   ARG    79      -3.200  22.030   1.430  1.00  0.00           C
ATOM   1301  O   ARG    79      -2.052  21.596   1.488  1.00  0.00           O
ATOM   1302  CB  ARG    79      -2.329  23.926   0.066  1.00  0.00           C
ATOM   1303 1HB  ARG    79      -1.429  24.026   0.668  1.00  0.00           H
ATOM   1304 2HB  ARG    79      -2.158  23.172  -0.702  1.00  0.00           H
ATOM   1305  CG  ARG    79      -2.635  25.247  -0.623  1.00  0.00           C
ATOM   1306 1HG  ARG    79      -3.573  25.154  -1.166  1.00  0.00           H
ATOM   1307 2HG  ARG    79      -2.725  26.039   0.117  1.00  0.00           H
ATOM   1308  CD  ARG    79      -1.543  25.602  -1.607  1.00  0.00           C
ATOM   1309 1HD  ARG    79      -1.429  24.784  -2.317  1.00  0.00           H
ATOM   1310 2HD  ARG    79      -1.833  26.500  -2.147  1.00  0.00           H
ATOM   1311  NE  ARG    79      -0.263  25.837  -0.931  1.00  0.00           N
ATOM   1312  HE  ARG    79      -0.237  25.718   0.083  1.00  0.00           H
ATOM   1313  CZ  ARG    79       0.883  26.180  -1.497  1.00  0.00           C
ATOM   1314  NH1 ARG    79       1.039  26.392  -2.775  1.00  0.00           N
ATOM   1315 1HH1 ARG    79       0.265  26.235  -3.410  1.00  0.00           H
ATOM   1316 2HH1 ARG    79       1.941  26.702  -3.122  1.00  0.00           H
ATOM   1317  NH2 ARG    79       1.917  26.301  -0.727  1.00  0.00           N
ATOM   1318 1HH2 ARG    79       1.816  26.110   0.266  1.00  0.00           H
ATOM   1319 2HH2 ARG    79       2.810  26.580  -1.113  1.00  0.00           H
ATOM   1320  N   ARG    80      -4.254  21.318   1.789  1.00  0.00           N
ATOM   1321  H   ARG    80      -5.179  21.744   1.723  1.00  0.00           H
ATOM   1322  CA  ARG    80      -4.161  19.927   2.228  1.00  0.00           C
ATOM   1323  HA  ARG    80      -3.144  19.565   2.065  1.00  0.00           H
ATOM   1324  C   ARG    80      -5.097  19.079   1.384  1.00  0.00           C
ATOM   1325  O   ARG    80      -6.175  19.528   1.031  1.00  0.00           O
ATOM   1326  CB  ARG    80      -4.477  19.834   3.723  1.00  0.00           C
ATOM   1327 1HB  ARG    80      -4.458  18.792   4.031  1.00  0.00           H
ATOM   1328 2HB  ARG    80      -3.681  20.358   4.248  1.00  0.00           H
ATOM   1329  CG  ARG    80      -5.780  20.467   4.165  1.00  0.00           C
ATOM   1330 1HG  ARG    80      -5.617  20.882   5.154  1.00  0.00           H
ATOM   1331 2HG  ARG    80      -6.042  21.286   3.503  1.00  0.00           H
ATOM   1332  CD  ARG    80      -6.958  19.542   4.263  1.00  0.00           C
ATOM   1333 1HD  ARG    80      -7.144  19.068   3.301  1.00  0.00           H
ATOM   1334 2HD  ARG    80      -6.755  18.783   5.016  1.00  0.00           H
ATOM   1335  NE  ARG    80      -8.121  20.347   4.651  1.00  0.00           N
ATOM   1336  HE  ARG    80      -8.091  21.337   4.392  1.00  0.00           H
ATOM   1337  CZ  ARG    80      -9.189  19.941   5.317  1.00  0.00           C
ATOM   1338  NH1 ARG    80      -9.303  18.747   5.832  1.00  0.00           N
ATOM   1339 1HH1 ARG    80      -8.544  18.092   5.746  1.00  0.00           H
ATOM   1340 2HH1 ARG    80     -10.139  18.500   6.346  1.00  0.00           H
ATOM   1341  NH2 ARG    80     -10.177  20.770   5.483  1.00  0.00           N
ATOM   1342 1HH2 ARG    80     -10.126  21.717   5.122  1.00  0.00           H
ATOM   1343 2HH2 ARG    80     -11.008  20.459   5.974  1.00  0.00           H
ATOM   1344  N   GLU    81      -4.728  17.839   1.110  1.00  0.00           N
ATOM   1345  H   GLU    81      -3.900  17.467   1.585  1.00  0.00           H
ATOM   1346  CA  GLU    81      -5.359  17.014   0.077  1.00  0.00           C
ATOM   1347  HA  GLU    81      -5.164  17.482  -0.887  1.00  0.00           H
ATOM   1348  C   GLU    81      -6.874  16.852   0.155  1.00  0.00           C
ATOM   1349  O   GLU    81      -7.552  16.759  -0.864  1.00  0.00           O
ATOM   1350  CB  GLU    81      -4.684  15.641   0.072  1.00  0.00           C
ATOM   1351 1HB  GLU    81      -4.333  15.437   1.082  1.00  0.00           H
ATOM   1352 2HB  GLU    81      -5.413  14.876  -0.188  1.00  0.00           H
ATOM   1353  CG  GLU    81      -3.497  15.562  -0.888  1.00  0.00           C
ATOM   1354 1HG  GLU    81      -2.885  16.455  -0.766  1.00  0.00           H
ATOM   1355 2HG  GLU    81      -2.895  14.699  -0.612  1.00  0.00           H
ATOM   1356  CD  GLU    81      -3.911  15.416  -2.358  1.00  0.00           C
ATOM   1357  OE1 GLU    81      -5.111  15.158  -2.653  1.00  0.00           O
ATOM   1358  OE2 GLU    81      -3.036  15.474  -3.247  1.00  0.00           O
ATOM   1359  N   LYS    82      -7.453  16.872   1.345  1.00  0.00           N
ATOM   1360  H   LYS    82      -6.878  16.940   2.177  1.00  0.00           H
ATOM   1361  CA  LYS    82      -8.913  16.823   1.463  1.00  0.00           C
ATOM   1362  HA  LYS    82      -9.264  15.968   0.883  1.00  0.00           H
ATOM   1363  C   LYS    82      -9.614  18.074   0.897  1.00  0.00           C
ATOM   1364  O   LYS    82     -10.759  17.984   0.446  1.00  0.00           O
ATOM   1365  CB  LYS    82      -9.283  16.587   2.935  1.00  0.00           C
ATOM   1366 1HB  LYS    82      -8.726  15.721   3.289  1.00  0.00           H
ATOM   1367 2HB  LYS    82      -8.954  17.451   3.502  1.00  0.00           H
ATOM   1368  CG  LYS    82     -10.767  16.357   3.245  1.00  0.00           C
ATOM   1369 1HG  LYS    82     -10.887  16.276   4.323  1.00  0.00           H
ATOM   1370 2HG  LYS    82     -11.333  17.219   2.906  1.00  0.00           H
ATOM   1371  CD  LYS    82     -11.349  15.102   2.589  1.00  0.00           C
ATOM   1372 1HD  LYS    82     -11.237  15.165   1.509  1.00  0.00           H
ATOM   1373 2HD  LYS    82     -10.819  14.223   2.953  1.00  0.00           H
ATOM   1374  CE  LYS    82     -12.832  14.977   2.924  1.00  0.00           C
ATOM   1375 1HE  LYS    82     -12.947  14.916   4.006  1.00  0.00           H
ATOM   1376 2HE  LYS    82     -13.353  15.865   2.566  1.00  0.00           H
ATOM   1377  NZ  LYS    82     -13.446  13.761   2.294  1.00  0.00           N
ATOM   1378 1HZ  LYS    82     -14.430  13.696   2.538  1.00  0.00           H
ATOM   1379 2HZ  LYS    82     -12.973  12.926   2.626  1.00  0.00           H
ATOM   1380 3HZ  LYS    82     -13.356  13.805   1.283  1.00  0.00           H
ATOM   1381  N   ASP    83      -8.957  19.227   0.898  1.00  0.00           N
ATOM   1382  H   ASP    83      -7.975  19.249   1.199  1.00  0.00           H
ATOM   1383  CA  ASP    83      -9.541  20.506   0.471  1.00  0.00           C
ATOM   1384  HA  ASP    83     -10.188  20.342  -0.392  1.00  0.00           H
ATOM   1385  C   ASP    83      -8.446  21.532   0.110  1.00  0.00           C
ATOM   1386  O   ASP    83      -7.925  22.198   1.003  1.00  0.00           O
ATOM   1387  CB  ASP    83     -10.389  21.064   1.623  1.00  0.00           C
ATOM   1388 1HB  ASP    83     -11.090  20.296   1.948  1.00  0.00           H
ATOM   1389 2HB  ASP    83      -9.744  21.304   2.465  1.00  0.00           H
ATOM   1390  CG  ASP    83     -11.174  22.305   1.236  1.00  0.00           C
ATOM   1391  OD1 ASP    83     -10.969  22.899   0.157  1.00  0.00           O
ATOM   1392  OD2 ASP    83     -12.032  22.719   2.048  1.00  0.00           O
ATOM   1393  N   GLU    84      -8.078  21.658  -1.163  1.00  0.00           N
ATOM   1394  H   GLU    84      -8.577  21.156  -1.887  1.00  0.00           H
ATOM   1395  CA  GLU    84      -6.913  22.463  -1.569  1.00  0.00           C
ATOM   1396  HA  GLU    84      -6.822  23.332  -0.915  1.00  0.00           H
ATOM   1397  C   GLU    84      -6.884  22.942  -3.025  1.00  0.00           C
ATOM   1398  O   GLU    84      -7.677  22.490  -3.855  1.00  0.00           O
ATOM   1399  CB  GLU    84      -5.658  21.605  -1.416  1.00  0.00           C
ATOM   1400 1HB  GLU    84      -4.780  22.199  -1.672  1.00  0.00           H
ATOM   1401 2HB  GLU    84      -5.567  21.335  -0.380  1.00  0.00           H
ATOM   1402  CG  GLU    84      -5.683  20.336  -2.259  1.00  0.00           C
ATOM   1403 1HG  GLU    84      -6.483  19.688  -1.909  1.00  0.00           H
ATOM   1404 2HG  GLU    84      -5.879  20.591  -3.299  1.00  0.00           H
ATOM   1405  CD  GLU    84      -4.387  19.568  -2.207  1.00  0.00           C
ATOM   1406  OE1 GLU    84      -3.570  19.776  -1.287  1.00  0.00           O
ATOM   1407  OE2 GLU    84      -4.214  18.696  -3.095  1.00  0.00           O
ATOM   1408  N   LEU    85      -5.881  23.748  -3.358  1.00  0.00           N
ATOM   1409  H   LEU    85      -5.414  24.289  -2.640  1.00  0.00           H
ATOM   1410  CA  LEU    85      -5.281  23.745  -4.697  1.00  0.00           C
ATOM   1411  HA  LEU    85      -6.062  23.735  -5.455  1.00  0.00           H
ATOM   1412  C   LEU    85      -4.413  22.492  -4.840  1.00  0.00           C
ATOM   1413  O   LEU    85      -3.545  22.245  -4.003  1.00  0.00           O
ATOM   1414  CB  LEU    85      -4.384  24.970  -4.878  1.00  0.00           C
ATOM   1415 1HB  LEU    85      -3.757  25.048  -3.993  1.00  0.00           H
ATOM   1416 2HB  LEU    85      -3.732  24.791  -5.730  1.00  0.00           H
ATOM   1417  CG  LEU    85      -5.082  26.316  -5.096  1.00  0.00           C
ATOM   1418  HG  LEU    85      -5.873  26.422  -4.359  1.00  0.00           H
ATOM   1419  CD1 LEU    85      -4.096  27.458  -4.890  1.00  0.00           C
ATOM   1420 1HD1 LEU    85      -4.618  28.412  -4.968  1.00  0.00           H
ATOM   1421 2HD1 LEU    85      -3.297  27.406  -5.628  1.00  0.00           H
ATOM   1422 3HD1 LEU    85      -3.663  27.390  -3.892  1.00  0.00           H
ATOM   1423  CD2 LEU    85      -5.702  26.405  -6.486  1.00  0.00           C
ATOM   1424 1HD2 LEU    85      -6.150  27.386  -6.627  1.00  0.00           H
ATOM   1425 2HD2 LEU    85      -6.484  25.654  -6.595  1.00  0.00           H
ATOM   1426 3HD2 LEU    85      -4.945  26.242  -7.253  1.00  0.00           H
ATOM   1427  N   LYS    86      -4.645  21.701  -5.880  1.00  0.00           N
ATOM   1428  H   LYS    86      -5.308  22.013  -6.594  1.00  0.00           H
ATOM   1429  CA  LYS    86      -4.047  20.360  -6.011  1.00  0.00           C
ATOM   1430  HA  LYS    86      -4.475  19.738  -5.230  1.00  0.00           H
ATOM   1431  C   LYS    86      -2.532  20.212  -5.878  1.00  0.00           C
ATOM   1432  O   LYS    86      -1.775  20.971  -6.489  1.00  0.00           O
ATOM   1433  CB  LYS    86      -4.421  19.785  -7.377  1.00  0.00           C
ATOM   1434 1HB  LYS    86      -4.243  20.557  -8.120  1.00  0.00           H
ATOM   1435 2HB  LYS    86      -3.758  18.948  -7.589  1.00  0.00           H
ATOM   1436  CG  LYS    86      -5.848  19.294  -7.515  1.00  0.00           C
ATOM   1437 1HG  LYS    86      -6.532  20.028  -7.102  1.00  0.00           H
ATOM   1438 2HG  LYS    86      -6.074  19.139  -8.568  1.00  0.00           H
ATOM   1439  CD  LYS    86      -5.999  17.977  -6.783  1.00  0.00           C
ATOM   1440 1HD  LYS    86      -5.321  17.243  -7.217  1.00  0.00           H
ATOM   1441 2HD  LYS    86      -5.739  18.118  -5.741  1.00  0.00           H
ATOM   1442  CE  LYS    86      -7.413  17.455  -6.851  1.00  0.00           C
ATOM   1443 1HE  LYS    86      -8.097  18.186  -6.424  1.00  0.00           H
ATOM   1444 2HE  LYS    86      -7.685  17.250  -7.884  1.00  0.00           H
ATOM   1445  NZ  LYS    86      -7.436  16.201  -6.052  1.00  0.00           N
ATOM   1446 1HZ  LYS    86      -8.378  15.835  -5.994  1.00  0.00           H
ATOM   1447 2HZ  LYS    86      -7.092  16.389  -5.113  1.00  0.00           H
ATOM   1448 3HZ  LYS    86      -6.835  15.507  -6.488  1.00  0.00           H
ATOM   1449  N   LYS    87      -2.094  19.187  -5.152  1.00  0.00           N
ATOM   1450  H   LYS    87      -2.773  18.632  -4.623  1.00  0.00           H
ATOM   1451  CA  LYS    87      -0.670  18.832  -5.051  1.00  0.00           C
ATOM   1452  HA  LYS    87      -0.133  19.732  -4.749  1.00  0.00           H
ATOM   1453  C   LYS    87       0.001  18.392  -6.351  1.00  0.00           C
ATOM   1454  O   LYS    87      -0.629  18.145  -7.385  1.00  0.00           O
ATOM   1455  CB  LYS    87      -0.449  17.758  -3.971  1.00  0.00           C
ATOM   1456 1HB  LYS    87      -1.072  16.900  -4.209  1.00  0.00           H
ATOM   1457 2HB  LYS    87       0.586  17.432  -3.994  1.00  0.00           H
ATOM   1458  CG  LYS    87      -0.752  18.212  -2.544  1.00  0.00           C
ATOM   1459 1HG  LYS    87      -1.790  18.507  -2.493  1.00  0.00           H
ATOM   1460 2HG  LYS    87      -0.597  17.374  -1.863  1.00  0.00           H
ATOM   1461  CD  LYS    87       0.115  19.393  -2.093  1.00  0.00           C
ATOM   1462 1HD  LYS    87       1.165  19.104  -2.110  1.00  0.00           H
ATOM   1463 2HD  LYS    87      -0.036  20.235  -2.763  1.00  0.00           H
ATOM   1464  CE  LYS    87      -0.268  19.848  -0.704  1.00  0.00           C
ATOM   1465 1HE  LYS    87      -1.336  20.073  -0.688  1.00  0.00           H
ATOM   1466 2HE  LYS    87      -0.065  19.056   0.015  1.00  0.00           H
ATOM   1467  NZ  LYS    87       0.490  21.082  -0.331  1.00  0.00           N
ATOM   1468 1HZ  LYS    87       0.143  21.440   0.552  1.00  0.00           H
ATOM   1469 2HZ  LYS    87       0.383  21.794  -1.048  1.00  0.00           H
ATOM   1470 3HZ  LYS    87       1.478  20.869  -0.230  1.00  0.00           H
ATOM   1471  N   GLU    88       1.321  18.366  -6.270  1.00  0.00           N
ATOM   1472  H   GLU    88       1.744  18.458  -5.346  1.00  0.00           H
ATOM   1473  CA  GLU    88       2.239  18.295  -7.400  1.00  0.00           C
ATOM   1474  HA  GLU    88       1.700  18.547  -8.314  1.00  0.00           H
ATOM   1475  C   GLU    88       2.817  16.878  -7.554  1.00  0.00           C
ATOM   1476  O   GLU    88       2.186  15.895  -7.150  1.00  0.00           O
ATOM   1477  CB  GLU    88       3.344  19.345  -7.205  1.00  0.00           C
ATOM   1478 1HB  GLU    88       3.915  19.097  -6.316  1.00  0.00           H
ATOM   1479 2HB  GLU    88       4.010  19.308  -8.063  1.00  0.00           H
ATOM   1480  CG  GLU    88       2.847  20.791  -7.091  1.00  0.00           C
ATOM   1481 1HG  GLU    88       3.693  21.457  -7.246  1.00  0.00           H
ATOM   1482 2HG  GLU    88       2.127  20.966  -7.889  1.00  0.00           H
ATOM   1483  CD  GLU    88       2.193  21.143  -5.751  1.00  0.00           C
ATOM   1484  OE1 GLU    88       2.607  20.639  -4.678  1.00  0.00           O
ATOM   1485  OE2 GLU    88       1.240  21.958  -5.766  1.00  0.00           O
ATOM   1486  N   ARG    89       3.976  16.756  -8.192  1.00  0.00           N
ATOM   1487  H   ARG    89       4.557  17.584  -8.327  1.00  0.00           H
ATOM   1488  CA  ARG    89       4.451  15.496  -8.777  1.00  0.00           C
ATOM   1489  HA  ARG    89       3.590  14.846  -8.949  1.00  0.00           H
ATOM   1490  C   ARG    89       5.406  14.746  -7.846  1.00  0.00           C
ATOM   1491  O   ARG    89       5.338  14.917  -6.632  1.00  0.00           O
ATOM   1492  CB  ARG    89       5.086  15.803 -10.141  1.00  0.00           C
ATOM   1493 1HB  ARG    89       5.959  16.425  -9.973  1.00  0.00           H
ATOM   1494 2HB  ARG    89       5.400  14.878 -10.621  1.00  0.00           H
ATOM   1495  CG  ARG    89       4.129  16.528 -11.093  1.00  0.00           C
ATOM   1496 1HG  ARG    89       3.297  15.868 -11.332  1.00  0.00           H
ATOM   1497 2HG  ARG    89       3.739  17.418 -10.611  1.00  0.00           H
ATOM   1498  CD  ARG    89       4.809  16.968 -12.384  1.00  0.00           C
ATOM   1499 1HD  ARG    89       5.218  16.094 -12.887  1.00  0.00           H
ATOM   1500 2HD  ARG    89       4.067  17.425 -13.037  1.00  0.00           H
ATOM   1501  NE  ARG    89       5.892  17.930 -12.130  1.00  0.00           N
ATOM   1502  HE  ARG    89       6.841  17.560 -12.122  1.00  0.00           H
ATOM   1503  CZ  ARG    89       5.772  19.237 -11.937  1.00  0.00           C
ATOM   1504  NH1 ARG    89       4.644  19.895 -11.903  1.00  0.00           N
ATOM   1505 1HH1 ARG    89       3.752  19.406 -11.962  1.00  0.00           H
ATOM   1506 2HH1 ARG    89       4.676  20.904 -11.809  1.00  0.00           H
ATOM   1507  NH2 ARG    89       6.851  19.934 -11.741  1.00  0.00           N
ATOM   1508 1HH2 ARG    89       7.755  19.485 -11.713  1.00  0.00           H
ATOM   1509 2HH2 ARG    89       6.764  20.939 -11.610  1.00  0.00           H
ATOM   1510  N   ASP    90       6.282  13.921  -8.405  1.00  0.00           N
ATOM   1511  H   ASP    90       6.330  13.887  -9.414  1.00  0.00           H
ATOM   1512  CA  ASP    90       7.141  12.995  -7.650  1.00  0.00           C
ATOM   1513  HA  ASP    90       6.500  12.332  -7.064  1.00  0.00           H
ATOM   1514  C   ASP    90       8.155  13.612  -6.687  1.00  0.00           C
ATOM   1515  O   ASP    90       8.618  12.939  -5.759  1.00  0.00           O
ATOM   1516  CB  ASP    90       7.973  12.144  -8.615  1.00  0.00           C
ATOM   1517 1HB  ASP    90       8.524  12.815  -9.270  1.00  0.00           H
ATOM   1518 2HB  ASP    90       8.685  11.554  -8.041  1.00  0.00           H
ATOM   1519  CG  ASP    90       7.139  11.202  -9.455  1.00  0.00           C
ATOM   1520  OD1 ASP    90       6.100  10.688  -8.980  1.00  0.00           O
ATOM   1521  OD2 ASP    90       7.505  10.981 -10.632  1.00  0.00           O
ATOM   1522  N   GLY    91       8.527  14.868  -6.896  1.00  0.00           N
ATOM   1523  H   GLY    91       8.144  15.398  -7.672  1.00  0.00           H
ATOM   1524  CA  GLY    91       9.480  15.510  -6.007  1.00  0.00           C
ATOM   1525 1HA  GLY    91      10.389  14.913  -5.975  1.00  0.00           H
ATOM   1526 2HA  GLY    91       9.722  16.497  -6.394  1.00  0.00           H
ATOM   1527  C   GLY    91       8.926  15.651  -4.600  1.00  0.00           C
ATOM   1528  O   GLY    91       7.714  15.793  -4.404  1.00  0.00           O
ATOM   1529  N   LYS    92       9.792  15.593  -3.596  1.00  0.00           N
ATOM   1530  H   LYS    92      10.776  15.524  -3.798  1.00  0.00           H
ATOM   1531  CA  LYS    92       9.366  15.676  -2.197  1.00  0.00           C
ATOM   1532  HA  LYS    92       8.281  15.565  -2.141  1.00  0.00           H
ATOM   1533  C   LYS    92       9.740  17.050  -1.673  1.00  0.00           C
ATOM   1534  O   LYS    92      10.583  17.728  -2.256  1.00  0.00           O
ATOM   1535  CB  LYS    92      10.007  14.577  -1.346  1.00  0.00           C
ATOM   1536 1HB  LYS    92      11.082  14.739  -1.311  1.00  0.00           H
ATOM   1537 2HB  LYS    92       9.611  14.647  -0.334  1.00  0.00           H
ATOM   1538  CG  LYS    92       9.741  13.179  -1.884  1.00  0.00           C
ATOM   1539 1HG  LYS    92       8.676  13.060  -2.075  1.00  0.00           H
ATOM   1540 2HG  LYS    92      10.288  13.053  -2.816  1.00  0.00           H
ATOM   1541  CD  LYS    92      10.194  12.115  -0.897  1.00  0.00           C
ATOM   1542 1HD  LYS    92      11.182  12.373  -0.521  1.00  0.00           H
ATOM   1543 2HD  LYS    92       9.499  12.080  -0.060  1.00  0.00           H
ATOM   1544  CE  LYS    92      10.272  10.747  -1.558  1.00  0.00           C
ATOM   1545 1HE  LYS    92      11.057  10.772  -2.312  1.00  0.00           H
ATOM   1546 2HE  LYS    92      10.553  10.011  -0.804  1.00  0.00           H
ATOM   1547  NZ  LYS    92       9.018  10.301  -2.225  1.00  0.00           N
ATOM   1548 1HZ  LYS    92       9.183   9.419  -2.700  1.00  0.00           H
ATOM   1549 2HZ  LYS    92       8.712  10.982  -2.908  1.00  0.00           H
ATOM   1550 3HZ  LYS    92       8.289  10.162  -1.532  1.00  0.00           H
ATOM   1551  N   PHE    93       9.084  17.458  -0.600  1.00  0.00           N
ATOM   1552  H   PHE    93       8.393  16.850  -0.184  1.00  0.00           H
ATOM   1553  CA  PHE    93       9.300  18.766   0.015  1.00  0.00           C
ATOM   1554  HA  PHE    93       9.377  19.497  -0.790  1.00  0.00           H
ATOM   1555  C   PHE    93      10.578  18.850   0.854  1.00  0.00           C
ATOM   1556  O   PHE    93      11.349  19.814   0.697  1.00  0.00           O
ATOM   1557  CB  PHE    93       8.065  19.116   0.842  1.00  0.00           C
ATOM   1558 1HB  PHE    93       8.164  18.679   1.832  1.00  0.00           H
ATOM   1559 2HB  PHE    93       8.005  20.196   0.949  1.00  0.00           H
ATOM   1560  CG  PHE    93       6.799  18.593   0.231  1.00  0.00           C
ATOM   1561  CD1 PHE    93       6.111  17.517   0.826  1.00  0.00           C
ATOM   1562  HD1 PHE    93       6.437  17.125   1.784  1.00  0.00           H
ATOM   1563  CD2 PHE    93       6.346  19.105  -0.996  1.00  0.00           C
ATOM   1564  HD2 PHE    93       6.859  19.945  -1.453  1.00  0.00           H
ATOM   1565  CE1 PHE    93       5.000  16.926   0.178  1.00  0.00           C
ATOM   1566  HE1 PHE    93       4.481  16.100   0.647  1.00  0.00           H
ATOM   1567  CE2 PHE    93       5.250  18.518  -1.662  1.00  0.00           C
ATOM   1568  HE2 PHE    93       4.933  18.912  -2.618  1.00  0.00           H
ATOM   1569  CZ  PHE    93       4.568  17.427  -1.073  1.00  0.00           C
ATOM   1570  HZ  PHE    93       3.715  16.987  -1.575  1.00  0.00           H
ATOM   1571  N   PRO    94      10.879  17.821   1.680  1.00  0.00           N
ATOM   1572  CA  PRO    94      12.308  17.781   1.999  1.00  0.00           C
ATOM   1573  HA  PRO    94      12.657  18.731   2.402  1.00  0.00           H
ATOM   1574  C   PRO    94      13.090  17.394   0.752  1.00  0.00           C
ATOM   1575  O   PRO    94      12.569  16.736  -0.159  1.00  0.00           O
ATOM   1576  CB  PRO    94      12.398  16.692   3.061  1.00  0.00           C
ATOM   1577 1HB  PRO    94      13.366  16.201   3.018  1.00  0.00           H
ATOM   1578 2HB  PRO    94      12.223  17.113   4.048  1.00  0.00           H
ATOM   1579  CG  PRO    94      11.315  15.761   2.691  1.00  0.00           C
ATOM   1580 1HG  PRO    94      11.624  15.142   1.850  1.00  0.00           H
ATOM   1581 2HG  PRO    94      11.036  15.137   3.531  1.00  0.00           H
ATOM   1582  CD  PRO    94      10.189  16.665   2.291  1.00  0.00           C
ATOM   1583 1HD  PRO    94       9.536  16.164   1.578  1.00  0.00           H
ATOM   1584 2HD  PRO    94       9.629  16.989   3.166  1.00  0.00           H
ATOM   1585  N   LYS    95      14.343  17.815   0.680  1.00  0.00           N
ATOM   1586  H   LYS    95      14.757  18.314   1.472  1.00  0.00           H
ATOM   1587  CA  LYS    95      15.127  17.634  -0.536  1.00  0.00           C
ATOM   1588  HA  LYS    95      14.460  17.819  -1.373  1.00  0.00           H
ATOM   1589  C   LYS    95      15.657  16.222  -0.748  1.00  0.00           C
ATOM   1590  O   LYS    95      16.819  15.926  -0.488  1.00  0.00           O
ATOM   1591  CB  LYS    95      16.249  18.671  -0.595  1.00  0.00           C
ATOM   1592 1HB  LYS    95      16.843  18.581   0.308  1.00  0.00           H
ATOM   1593 2HB  LYS    95      16.891  18.439  -1.430  1.00  0.00           H
ATOM   1594  CG  LYS    95      15.777  20.119  -0.745  1.00  0.00           C
ATOM   1595 1HG  LYS    95      15.137  20.381   0.094  1.00  0.00           H
ATOM   1596 2HG  LYS    95      16.650  20.767  -0.732  1.00  0.00           H
ATOM   1597  CD  LYS    95      15.011  20.361  -2.044  1.00  0.00           C
ATOM   1598 1HD  LYS    95      15.627  20.062  -2.888  1.00  0.00           H
ATOM   1599 2HD  LYS    95      14.097  19.776  -2.042  1.00  0.00           H
ATOM   1600  CE  LYS    95      14.641  21.821  -2.195  1.00  0.00           C
ATOM   1601 1HE  LYS    95      14.049  22.131  -1.335  1.00  0.00           H
ATOM   1602 2HE  LYS    95      15.551  22.418  -2.233  1.00  0.00           H
ATOM   1603  NZ  LYS    95      13.850  22.042  -3.445  1.00  0.00           N
ATOM   1604 1HZ  LYS    95      13.634  23.028  -3.553  1.00  0.00           H
ATOM   1605 2HZ  LYS    95      12.989  21.502  -3.413  1.00  0.00           H
ATOM   1606 3HZ  LYS    95      14.390  21.737  -4.251  1.00  0.00           H
ATOM   1607  N   LEU    96      14.769  15.393  -1.275  1.00  0.00           N
ATOM   1608  H   LEU    96      13.786  15.616  -1.106  1.00  0.00           H
ATOM   1609  CA  LEU    96      15.079  14.264  -2.158  1.00  0.00           C
ATOM   1610  HA  LEU    96      15.981  13.777  -1.792  1.00  0.00           H
ATOM   1611  C   LEU    96      15.316  14.625  -3.640  1.00  0.00           C
ATOM   1612  O   LEU    96      16.229  14.063  -4.258  1.00  0.00           O
ATOM   1613  CB  LEU    96      13.938  13.243  -2.089  1.00  0.00           C
ATOM   1614 1HB  LEU    96      13.781  12.980  -1.048  1.00  0.00           H
ATOM   1615 2HB  LEU    96      13.030  13.711  -2.459  1.00  0.00           H
ATOM   1616  CG  LEU    96      14.178  11.954  -2.890  1.00  0.00           C
ATOM   1617  HG  LEU    96      15.196  11.964  -3.276  1.00  0.00           H
ATOM   1618  CD1 LEU    96      14.057  10.736  -2.006  1.00  0.00           C
ATOM   1619 1HD1 LEU    96      14.203   9.832  -2.596  1.00  0.00           H
ATOM   1620 2HD1 LEU    96      13.092  10.696  -1.518  1.00  0.00           H
ATOM   1621 3HD1 LEU    96      14.831  10.770  -1.237  1.00  0.00           H
ATOM   1622  CD2 LEU    96      13.217  11.867  -4.081  1.00  0.00           C
ATOM   1623 1HD2 LEU    96      13.388  10.935  -4.622  1.00  0.00           H
ATOM   1624 2HD2 LEU    96      13.397  12.692  -4.769  1.00  0.00           H
ATOM   1625 3HD2 LEU    96      12.182  11.894  -3.753  1.00  0.00           H
ATOM   1626  N   PRO    97      14.522  15.540  -4.248  1.00  0.00           N
ATOM   1627  CA  PRO    97      14.811  15.692  -5.683  1.00  0.00           C
ATOM   1628  HA  PRO    97      14.731  14.710  -6.146  1.00  0.00           H
ATOM   1629  C   PRO    97      16.130  16.307  -6.204  1.00  0.00           C
ATOM   1630  O   PRO    97      16.375  16.182  -7.414  1.00  0.00           O
ATOM   1631  CB  PRO    97      13.628  16.530  -6.177  1.00  0.00           C
ATOM   1632 1HB  PRO    97      13.910  17.133  -7.037  1.00  0.00           H
ATOM   1633 2HB  PRO    97      12.784  15.889  -6.422  1.00  0.00           H
ATOM   1634  CG  PRO    97      13.292  17.369  -5.028  1.00  0.00           C
ATOM   1635 1HG  PRO    97      14.014  18.177  -4.927  1.00  0.00           H
ATOM   1636 2HG  PRO    97      12.285  17.764  -5.116  1.00  0.00           H
ATOM   1637  CD  PRO    97      13.387  16.412  -3.877  1.00  0.00           C
ATOM   1638 1HD  PRO    97      13.582  16.957  -2.957  1.00  0.00           H
ATOM   1639 2HD  PRO    97      12.475  15.821  -3.788  1.00  0.00           H
ATOM   1640  N   PRO    98      16.990  16.950  -5.374  1.00  0.00           N
ATOM   1641  CA  PRO    98      18.241  17.361  -6.026  1.00  0.00           C
ATOM   1642  HA  PRO    98      18.041  18.112  -6.789  1.00  0.00           H
ATOM   1643  C   PRO    98      19.049  16.211  -6.611  1.00  0.00           C
ATOM   1644  O   PRO    98      18.974  15.062  -6.173  1.00  0.00           O
ATOM   1645  CB  PRO    98      19.050  17.978  -4.886  1.00  0.00           C
ATOM   1646 1HB  PRO    98      19.695  17.227  -4.436  1.00  0.00           H
ATOM   1647 2HB  PRO    98      19.639  18.819  -5.241  1.00  0.00           H
ATOM   1648  CG  PRO    98      18.056  18.415  -3.944  1.00  0.00           C
ATOM   1649 1HG  PRO    98      18.485  18.535  -2.954  1.00  0.00           H
ATOM   1650 2HG  PRO    98      17.602  19.344  -4.280  1.00  0.00           H
ATOM   1651  CD  PRO    98      17.050  17.329  -3.951  1.00  0.00           C
ATOM   1652 1HD  PRO    98      17.389  16.484  -3.350  1.00  0.00           H
ATOM   1653 2HD  PRO    98      16.088  17.701  -3.603  1.00  0.00           H
ATOM   1654  N   ASN    99      19.847  16.526  -7.614  1.00  0.00           N
ATOM   1655  H   ASN    99      19.836  17.465  -7.991  1.00  0.00           H
ATOM   1656  CA  ASN    99      20.752  15.538  -8.171  1.00  0.00           C
ATOM   1657  HA  ASN    99      20.210  14.612  -8.380  1.00  0.00           H
ATOM   1658  C   ASN    99      21.844  15.287  -7.142  1.00  0.00           C
ATOM   1659  O   ASN    99      22.376  16.239  -6.559  1.00  0.00           O
ATOM   1660  CB  ASN    99      21.398  16.066  -9.452  1.00  0.00           C
ATOM   1661 1HB  ASN    99      21.895  17.007  -9.232  1.00  0.00           H
ATOM   1662 2HB  ASN    99      22.145  15.353  -9.795  1.00  0.00           H
ATOM   1663  CG  ASN    99      20.405  16.287 -10.552  1.00  0.00           C
ATOM   1664  OD1 ASN    99      19.657  15.392 -10.920  1.00  0.00           O
ATOM   1665  ND2 ASN    99      20.382  17.472 -11.089  1.00  0.00           N
ATOM   1666 1HD2 ASN    99      19.753  17.648 -11.863  1.00  0.00           H
ATOM   1667 2HD2 ASN    99      20.977  18.212 -10.728  1.00  0.00           H
ATOM   1668  N   ILE   100      22.251  14.038  -6.988  1.00  0.00           N
ATOM   1669  H   ILE   100      21.620  13.265  -7.186  1.00  0.00           H
ATOM   1670  CA  ILE   100      23.642  13.766  -6.664  1.00  0.00           C
ATOM   1671  HA  ILE   100      23.994  14.468  -5.914  1.00  0.00           H
ATOM   1672  C   ILE   100      24.345  14.013  -7.992  1.00  0.00           C
ATOM   1673  O   ILE   100      23.950  13.444  -9.019  1.00  0.00           O
ATOM   1674  CB  ILE   100      23.916  12.314  -6.197  1.00  0.00           C
ATOM   1675  HB  ILE   100      23.501  11.642  -6.948  1.00  0.00           H
ATOM   1676  CG1 ILE   100      23.194  12.032  -4.865  1.00  0.00           C
ATOM   1677 1HG1 ILE   100      22.282  12.627  -4.820  1.00  0.00           H
ATOM   1678 2HG1 ILE   100      22.882  10.994  -4.865  1.00  0.00           H
ATOM   1679  CG2 ILE   100      25.451  12.067  -6.124  1.00  0.00           C
ATOM   1680 1HG2 ILE   100      25.668  11.130  -5.626  1.00  0.00           H
ATOM   1681 2HG2 ILE   100      25.935  12.875  -5.578  1.00  0.00           H
ATOM   1682 3HG2 ILE   100      25.868  12.024  -7.128  1.00  0.00           H
ATOM   1683  CD1 ILE   100      23.993  12.271  -3.579  1.00  0.00           C
ATOM   1684 1HD1 ILE   100      23.313  12.286  -2.727  1.00  0.00           H
ATOM   1685 2HD1 ILE   100      24.512  13.221  -3.639  1.00  0.00           H
ATOM   1686 3HD1 ILE   100      24.717  11.474  -3.428  1.00  0.00           H
ATOM   1687  N   GLU   101      25.380  14.834  -7.987  1.00  0.00           N
ATOM   1688  H   GLU   101      25.650  15.288  -7.109  1.00  0.00           H
ATOM   1689  CA  GLU   101      26.202  15.047  -9.172  1.00  0.00           C
ATOM   1690  HA  GLU   101      25.775  14.530 -10.032  1.00  0.00           H
ATOM   1691  C   GLU   101      27.569  14.457  -8.870  1.00  0.00           C
ATOM   1692  O   GLU   101      28.308  15.010  -8.062  1.00  0.00           O
ATOM   1693  CB  GLU   101      26.356  16.528  -9.510  1.00  0.00           C
ATOM   1694 1HB  GLU   101      26.790  17.050  -8.658  1.00  0.00           H
ATOM   1695 2HB  GLU   101      27.050  16.586 -10.344  1.00  0.00           H
ATOM   1696  CG  GLU   101      25.079  17.234  -9.904  1.00  0.00           C
ATOM   1697 1HG  GLU   101      24.580  16.654 -10.679  1.00  0.00           H
ATOM   1698 2HG  GLU   101      24.423  17.294  -9.035  1.00  0.00           H
ATOM   1699  CD  GLU   101      25.341  18.638 -10.436  1.00  0.00           C
ATOM   1700  OE1 GLU   101      26.473  18.951 -10.874  1.00  0.00           O
ATOM   1701  OE2 GLU   101      24.391  19.450 -10.472  1.00  0.00           O
ATOM   1702  N   ILE   102      27.894  13.313  -9.452  1.00  0.00           N
ATOM   1703  H   ILE   102      27.257  12.868 -10.116  1.00  0.00           H
ATOM   1704  CA  ILE   102      29.174  12.666  -9.173  1.00  0.00           C
ATOM   1705  HA  ILE   102      29.400  12.781  -8.120  1.00  0.00           H
ATOM   1706  C   ILE   102      30.247  13.406  -9.962  1.00  0.00           C
ATOM   1707  O   ILE   102      30.234  13.441 -11.195  1.00  0.00           O
ATOM   1708  CB  ILE   102      29.149  11.150  -9.488  1.00  0.00           C
ATOM   1709  HB  ILE   102      28.887  11.015 -10.539  1.00  0.00           H
ATOM   1710  CG1 ILE   102      28.084  10.465  -8.609  1.00  0.00           C
ATOM   1711 1HG1 ILE   102      28.388  10.554  -7.568  1.00  0.00           H
ATOM   1712 2HG1 ILE   102      27.143  10.992  -8.728  1.00  0.00           H
ATOM   1713  CG2 ILE   102      30.534  10.524  -9.239  1.00  0.00           C
ATOM   1714 1HG2 ILE   102      30.513   9.469  -9.493  1.00  0.00           H
ATOM   1715 2HG2 ILE   102      30.829  10.641  -8.194  1.00  0.00           H
ATOM   1716 3HG2 ILE   102      31.282  10.994  -9.876  1.00  0.00           H
ATOM   1717  CD1 ILE   102      27.813   8.989  -8.907  1.00  0.00           C
ATOM   1718 1HD1 ILE   102      26.977   8.646  -8.307  1.00  0.00           H
ATOM   1719 2HD1 ILE   102      28.684   8.389  -8.657  1.00  0.00           H
ATOM   1720 3HD1 ILE   102      27.567   8.859  -9.961  1.00  0.00           H
ATOM   1721  N   ILE   103      31.161  14.030  -9.236  1.00  0.00           N
ATOM   1722  H   ILE   103      31.120  13.962  -8.222  1.00  0.00           H
ATOM   1723  CA  ILE   103      32.249  14.802  -9.824  1.00  0.00           C
ATOM   1724  HA  ILE   103      31.868  15.414 -10.643  1.00  0.00           H
ATOM   1725  C   ILE   103      33.256  13.785 -10.354  1.00  0.00           C
ATOM   1726  O   ILE   103      33.738  13.883 -11.489  1.00  0.00           O
ATOM   1727  CB  ILE   103      32.941  15.706  -8.755  1.00  0.00           C
ATOM   1728  HB  ILE   103      33.349  15.057  -7.980  1.00  0.00           H
ATOM   1729  CG1 ILE   103      31.928  16.653  -8.079  1.00  0.00           C
ATOM   1730 1HG1 ILE   103      31.690  17.462  -8.769  1.00  0.00           H
ATOM   1731 2HG1 ILE   103      31.009  16.118  -7.864  1.00  0.00           H
ATOM   1732  CG2 ILE   103      34.104  16.514  -9.375  1.00  0.00           C
ATOM   1733 1HG2 ILE   103      34.607  17.106  -8.611  1.00  0.00           H
ATOM   1734 2HG2 ILE   103      33.726  17.182 -10.152  1.00  0.00           H
ATOM   1735 3HG2 ILE   103      34.836  15.839  -9.811  1.00  0.00           H
ATOM   1736  CD1 ILE   103      32.425  17.251  -6.753  1.00  0.00           C
ATOM   1737 1HD1 ILE   103      31.644  17.860  -6.312  1.00  0.00           H
ATOM   1738 2HD1 ILE   103      33.293  17.880  -6.926  1.00  0.00           H
ATOM   1739 3HD1 ILE   103      32.690  16.455  -6.059  1.00  0.00           H
ATOM   1740  N   ALA   104      33.556  12.795  -9.523  1.00  0.00           N
ATOM   1741  H   ALA   104      33.082  12.728  -8.619  1.00  0.00           H
ATOM   1742  CA  ALA   104      34.555  11.781  -9.827  1.00  0.00           C
ATOM   1743  HA  ALA   104      34.533  11.545 -10.894  1.00  0.00           H
ATOM   1744  C   ALA   104      34.213  10.530  -9.018  1.00  0.00           C
ATOM   1745  O   ALA   104      33.664  10.648  -7.921  1.00  0.00           O
ATOM   1746  CB  ALA   104      35.939  12.306  -9.431  1.00  0.00           C
ATOM   1747 1HB  ALA   104      36.171  13.202 -10.005  1.00  0.00           H
ATOM   1748 2HB  ALA   104      36.690  11.547  -9.630  1.00  0.00           H
ATOM   1749 3HB  ALA   104      35.955  12.543  -8.369  1.00  0.00           H
ATOM   1750  N   ALA   105      34.558   9.357  -9.530  1.00  0.00           N
ATOM   1751  H   ALA   105      35.031   9.317 -10.431  1.00  0.00           H
ATOM   1752  CA  ALA   105      34.326   8.103  -8.827  1.00  0.00           C
ATOM   1753  HA  ALA   105      34.399   8.283  -7.753  1.00  0.00           H
ATOM   1754  C   ALA   105      35.368   7.067  -9.213  1.00  0.00           C
ATOM   1755  O   ALA   105      35.450   6.617 -10.356  1.00  0.00           O
ATOM   1756  CB  ALA   105      32.946   7.561  -9.142  1.00  0.00           C
ATOM   1757 1HB  ALA   105      32.195   8.250  -8.771  1.00  0.00           H
ATOM   1758 2HB  ALA   105      32.810   6.593  -8.658  1.00  0.00           H
ATOM   1759 3HB  ALA   105      32.839   7.447 -10.219  1.00  0.00           H
ATOM   1760  N   THR   106      36.097   6.635  -8.206  1.00  0.00           N
ATOM   1761  H   THR   106      35.990   7.074  -7.284  1.00  0.00           H
ATOM   1762  CA  THR   106      37.052   5.544  -8.281  1.00  0.00           C
ATOM   1763  HA  THR   106      36.988   5.024  -9.239  1.00  0.00           H
ATOM   1764  C   THR   106      36.592   4.622  -7.158  1.00  0.00           C
ATOM   1765  O   THR   106      37.328   4.314  -6.224  1.00  0.00           O
ATOM   1766  CB  THR   106      38.479   6.078  -8.065  1.00  0.00           C
ATOM   1767  HB  THR   106      39.185   5.254  -7.965  1.00  0.00           H
ATOM   1768  OG1 THR   106      38.496   6.881  -6.886  1.00  0.00           O
ATOM   1769  HG1 THR   106      38.040   6.387  -6.196  1.00  0.00           H
ATOM   1770  CG2 THR   106      38.905   6.989  -9.200  1.00  0.00           C
ATOM   1771 1HG2 THR   106      39.941   7.284  -9.053  1.00  0.00           H
ATOM   1772 2HG2 THR   106      38.286   7.885  -9.213  1.00  0.00           H
ATOM   1773 3HG2 THR   106      38.810   6.467 -10.151  1.00  0.00           H
ATOM   1774  N   MET   107      35.303   4.313  -7.199  1.00  0.00           N
ATOM   1775  H   MET   107      34.743   4.626  -7.988  1.00  0.00           H
ATOM   1776  CA  MET   107      34.602   3.512  -6.201  1.00  0.00           C
ATOM   1777  HA  MET   107      35.248   2.733  -5.791  1.00  0.00           H
ATOM   1778  C   MET   107      33.472   2.928  -7.036  1.00  0.00           C
ATOM   1779  O   MET   107      33.070   3.565  -8.019  1.00  0.00           O
ATOM   1780  CB  MET   107      34.005   4.389  -5.088  1.00  0.00           C
ATOM   1781 1HB  MET   107      34.796   5.001  -4.670  1.00  0.00           H
ATOM   1782 2HB  MET   107      33.259   5.043  -5.537  1.00  0.00           H
ATOM   1783  CG  MET   107      33.356   3.639  -3.929  1.00  0.00           C
ATOM   1784 1HG  MET   107      32.792   4.336  -3.313  1.00  0.00           H
ATOM   1785 2HG  MET   107      32.687   2.874  -4.313  1.00  0.00           H
ATOM   1786  SD  MET   107      34.653   2.883  -2.946  1.00  0.00           S
ATOM   1787  CE  MET   107      33.847   1.529  -2.074  1.00  0.00           C
ATOM   1788 1HE  MET   107      34.602   0.913  -1.586  1.00  0.00           H
ATOM   1789 2HE  MET   107      33.293   0.915  -2.782  1.00  0.00           H
ATOM   1790 3HE  MET   107      33.169   1.917  -1.320  1.00  0.00           H
ATOM   1791  N   SER   108      32.947   1.770  -6.670  1.00  0.00           N
ATOM   1792  H   SER   108      33.384   1.238  -5.914  1.00  0.00           H
ATOM   1793  CA  SER   108      31.722   1.261  -7.279  1.00  0.00           C
ATOM   1794  HA  SER   108      31.872   1.158  -8.355  1.00  0.00           H
ATOM   1795  C   SER   108      30.588   2.256  -7.009  1.00  0.00           C
ATOM   1796  O   SER   108      30.487   2.811  -5.911  1.00  0.00           O
ATOM   1797  CB  SER   108      31.378  -0.102  -6.685  1.00  0.00           C
ATOM   1798 1HB  SER   108      32.198  -0.793  -6.872  1.00  0.00           H
ATOM   1799 2HB  SER   108      31.233   0.002  -5.612  1.00  0.00           H
ATOM   1800  OG  SER   108      30.198  -0.618  -7.263  1.00  0.00           O
ATOM   1801  HG  SER   108      30.170  -1.580  -7.096  1.00  0.00           H
ATOM   1802  N   LYS   109      29.735   2.492  -7.999  1.00  0.00           N
ATOM   1803  H   LYS   109      29.873   2.009  -8.888  1.00  0.00           H
ATOM   1804  CA  LYS   109      28.591   3.404  -7.862  1.00  0.00           C
ATOM   1805  HA  LYS   109      28.366   3.525  -6.801  1.00  0.00           H
ATOM   1806  C   LYS   109      27.335   2.814  -8.495  1.00  0.00           C
ATOM   1807  O   LYS   109      26.429   2.391  -7.787  1.00  0.00           O
ATOM   1808  CB  LYS   109      28.898   4.803  -8.437  1.00  0.00           C
ATOM   1809 1HB  LYS   109      27.948   5.292  -8.647  1.00  0.00           H
ATOM   1810 2HB  LYS   109      29.412   5.385  -7.674  1.00  0.00           H
ATOM   1811  CG  LYS   109      29.760   4.826  -9.711  1.00  0.00           C
ATOM   1812 1HG  LYS   109      30.775   4.530  -9.460  1.00  0.00           H
ATOM   1813 2HG  LYS   109      29.360   4.120 -10.431  1.00  0.00           H
ATOM   1814  CD  LYS   109      29.797   6.183 -10.378  1.00  0.00           C
ATOM   1815 1HD  LYS   109      28.781   6.531 -10.551  1.00  0.00           H
ATOM   1816 2HD  LYS   109      30.305   6.890  -9.729  1.00  0.00           H
ATOM   1817  CE  LYS   109      30.523   6.075 -11.714  1.00  0.00           C
ATOM   1818 1HE  LYS   109      31.507   5.637 -11.552  1.00  0.00           H
ATOM   1819 2HE  LYS   109      29.956   5.408 -12.363  1.00  0.00           H
ATOM   1820  NZ  LYS   109      30.687   7.393 -12.403  1.00  0.00           N
ATOM   1821 1HZ  LYS   109      30.947   7.250 -13.372  1.00  0.00           H
ATOM   1822 2HZ  LYS   109      31.412   7.948 -11.958  1.00  0.00           H
ATOM   1823 3HZ  LYS   109      29.812   7.916 -12.384  1.00  0.00           H
ATOM   1824  N   THR   110      27.308   2.695  -9.813  1.00  0.00           N
ATOM   1825  H   THR   110      28.092   3.014 -10.368  1.00  0.00           H
ATOM   1826  CA  THR   110      26.168   2.160 -10.539  1.00  0.00           C
ATOM   1827  HA  THR   110      25.267   2.712 -10.264  1.00  0.00           H
ATOM   1828  C   THR   110      25.965   0.687 -10.218  1.00  0.00           C
ATOM   1829  O   THR   110      24.838   0.208 -10.122  1.00  0.00           O
ATOM   1830  CB  THR   110      26.439   2.318 -12.041  1.00  0.00           C
ATOM   1831  HB  THR   110      26.844   1.387 -12.438  1.00  0.00           H
ATOM   1832  OG1 THR   110      27.419   3.350 -12.197  1.00  0.00           O
ATOM   1833  HG1 THR   110      27.856   3.238 -13.063  1.00  0.00           H
ATOM   1834  CG2 THR   110      25.192   2.715 -12.809  1.00  0.00           C
ATOM   1835 1HG2 THR   110      25.436   2.850 -13.863  1.00  0.00           H
ATOM   1836 2HG2 THR   110      24.786   3.647 -12.414  1.00  0.00           H
ATOM   1837 3HG2 THR   110      24.443   1.926 -12.720  1.00  0.00           H
ATOM   1838  N   LYS   111      27.062  -0.031 -10.002  1.00  0.00           N
ATOM   1839  H   LYS   111      27.980   0.388 -10.141  1.00  0.00           H
ATOM   1840  CA  LYS   111      26.967  -1.428  -9.576  1.00  0.00           C
ATOM   1841  HA  LYS   111      26.231  -1.954 -10.187  1.00  0.00           H
ATOM   1842  C   LYS   111      26.547  -1.523  -8.116  1.00  0.00           C
ATOM   1843  O   LYS   111      25.840  -2.453  -7.726  1.00  0.00           O
ATOM   1844  CB  LYS   111      28.315  -2.124  -9.696  1.00  0.00           C
ATOM   1845 1HB  LYS   111      29.020  -1.573  -9.088  1.00  0.00           H
ATOM   1846 2HB  LYS   111      28.214  -3.129  -9.279  1.00  0.00           H
ATOM   1847  CG  LYS   111      28.907  -2.242 -11.076  1.00  0.00           C
ATOM   1848 1HG  LYS   111      28.264  -2.850 -11.710  1.00  0.00           H
ATOM   1849 2HG  LYS   111      29.044  -1.257 -11.513  1.00  0.00           H
ATOM   1850  CD  LYS   111      30.254  -2.910 -10.898  1.00  0.00           C
ATOM   1851 1HD  LYS   111      30.860  -2.310 -10.220  1.00  0.00           H
ATOM   1852 2HD  LYS   111      30.101  -3.890 -10.452  1.00  0.00           H
ATOM   1853  CE  LYS   111      31.005  -3.079 -12.196  1.00  0.00           C
ATOM   1854 1HE  LYS   111      30.420  -3.683 -12.888  1.00  0.00           H
ATOM   1855 2HE  LYS   111      31.210  -2.105 -12.636  1.00  0.00           H
ATOM   1856  NZ  LYS   111      32.285  -3.773 -11.858  1.00  0.00           N
ATOM   1857 1HZ  LYS   111      32.837  -3.919 -12.698  1.00  0.00           H
ATOM   1858 2HZ  LYS   111      32.095  -4.671 -11.421  1.00  0.00           H
ATOM   1859 3HZ  LYS   111      32.823  -3.206 -11.209  1.00  0.00           H
ATOM   1860  N   GLN   112      27.019  -0.577  -7.315  1.00  0.00           N
ATOM   1861  H   GLN   112      27.592   0.152  -7.705  1.00  0.00           H
ATOM   1862  CA  GLN   112      26.768  -0.568  -5.876  1.00  0.00           C
ATOM   1863  HA  GLN   112      27.088  -1.526  -5.466  1.00  0.00           H
ATOM   1864  C   GLN   112      25.270  -0.402  -5.633  1.00  0.00           C
ATOM   1865  O   GLN   112      24.702  -1.136  -4.824  1.00  0.00           O
ATOM   1866  CB  GLN   112      27.573   0.546  -5.206  1.00  0.00           C
ATOM   1867 1HB  GLN   112      28.547   0.592  -5.685  1.00  0.00           H
ATOM   1868 2HB  GLN   112      27.070   1.496  -5.375  1.00  0.00           H
ATOM   1869  CG  GLN   112      27.811   0.376  -3.719  1.00  0.00           C
ATOM   1870 1HG  GLN   112      26.857   0.327  -3.198  1.00  0.00           H
ATOM   1871 2HG  GLN   112      28.356  -0.549  -3.548  1.00  0.00           H
ATOM   1872  CD  GLN   112      28.618   1.529  -3.169  1.00  0.00           C
ATOM   1873  OE1 GLN   112      28.078   2.607  -2.942  1.00  0.00           O
ATOM   1874  NE2 GLN   112      29.898   1.352  -3.001  1.00  0.00           N
ATOM   1875 1HE2 GLN   112      30.465   2.126  -2.703  1.00  0.00           H
ATOM   1876 2HE2 GLN   112      30.325   0.441  -3.162  1.00  0.00           H
ATOM   1877  N   TYR   113      24.664   0.503  -6.398  1.00  0.00           N
ATOM   1878  H   TYR   113      25.239   1.237  -6.821  1.00  0.00           H
ATOM   1879  CA  TYR   113      23.262   0.487  -6.832  1.00  0.00           C
ATOM   1880  HA  TYR   113      23.091  -0.368  -7.486  1.00  0.00           H
ATOM   1881  C   TYR   113      23.038   1.773  -7.612  1.00  0.00           C
ATOM   1882  O   TYR   113      23.371   2.849  -7.133  1.00  0.00           O
ATOM   1883  CB  TYR   113      22.235   0.475  -5.694  1.00  0.00           C
ATOM   1884 1HB  TYR   113      22.737   0.718  -4.763  1.00  0.00           H
ATOM   1885 2HB  TYR   113      21.485   1.235  -5.895  1.00  0.00           H
ATOM   1886  CG  TYR   113      21.525  -0.849  -5.543  1.00  0.00           C
ATOM   1887  CD1 TYR   113      21.694  -1.625  -4.377  1.00  0.00           C
ATOM   1888  HD1 TYR   113      22.286  -1.241  -3.558  1.00  0.00           H
ATOM   1889  CD2 TYR   113      20.698  -1.347  -6.572  1.00  0.00           C
ATOM   1890  HD2 TYR   113      20.524  -0.759  -7.465  1.00  0.00           H
ATOM   1891  CE1 TYR   113      21.114  -2.910  -4.269  1.00  0.00           C
ATOM   1892  HE1 TYR   113      21.272  -3.505  -3.380  1.00  0.00           H
ATOM   1893  CE2 TYR   113      20.102  -2.633  -6.463  1.00  0.00           C
ATOM   1894  HE2 TYR   113      19.475  -3.014  -7.257  1.00  0.00           H
ATOM   1895  CZ  TYR   113      20.342  -3.410  -5.323  1.00  0.00           C
ATOM   1896  OH  TYR   113      19.832  -4.676  -5.226  1.00  0.00           O
ATOM   1897  HH  TYR   113      20.128  -5.125  -4.429  1.00  0.00           H
ATOM   1898  N   GLU   114      22.423   1.689  -8.780  1.00  0.00           N
ATOM   1899  H   GLU   114      22.212   0.766  -9.181  1.00  0.00           H
ATOM   1900  CA  GLU   114      22.045   2.879  -9.539  1.00  0.00           C
ATOM   1901  HA  GLU   114      22.912   3.531  -9.669  1.00  0.00           H
ATOM   1902  C   GLU   114      20.938   3.636  -8.802  1.00  0.00           C
ATOM   1903  O   GLU   114      20.831   4.867  -8.866  1.00  0.00           O
ATOM   1904  CB  GLU   114      21.522   2.439 -10.905  1.00  0.00           C
ATOM   1905 1HB  GLU   114      22.266   1.789 -11.361  1.00  0.00           H
ATOM   1906 2HB  GLU   114      20.612   1.865 -10.743  1.00  0.00           H
ATOM   1907  CG  GLU   114      21.214   3.576 -11.866  1.00  0.00           C
ATOM   1908 1HG  GLU   114      20.507   4.257 -11.399  1.00  0.00           H
ATOM   1909 2HG  GLU   114      22.134   4.118 -12.078  1.00  0.00           H
ATOM   1910  CD  GLU   114      20.609   3.082 -13.166  1.00  0.00           C
ATOM   1911  OE1 GLU   114      20.424   1.858 -13.351  1.00  0.00           O
ATOM   1912  OE2 GLU   114      20.296   3.925 -14.040  1.00  0.00           O
ATOM   1913  N   ILE   115      20.116   2.879  -8.087  1.00  0.00           N
ATOM   1914  H   ILE   115      20.274   1.880  -8.065  1.00  0.00           H
ATOM   1915  CA  ILE   115      18.973   3.422  -7.354  1.00  0.00           C
ATOM   1916  HA  ILE   115      18.357   3.997  -8.045  1.00  0.00           H
ATOM   1917  C   ILE   115      19.479   4.359  -6.258  1.00  0.00           C
ATOM   1918  O   ILE   115      19.051   5.514  -6.141  1.00  0.00           O
ATOM   1919  CB  ILE   115      18.121   2.277  -6.734  1.00  0.00           C
ATOM   1920  HB  ILE   115      18.759   1.708  -6.055  1.00  0.00           H
ATOM   1921  CG1 ILE   115      17.637   1.321  -7.843  1.00  0.00           C
ATOM   1922 1HG1 ILE   115      16.927   1.854  -8.472  1.00  0.00           H
ATOM   1923 2HG1 ILE   115      18.479   1.024  -8.463  1.00  0.00           H
ATOM   1924  CG2 ILE   115      16.934   2.849  -5.923  1.00  0.00           C
ATOM   1925 1HG2 ILE   115      16.377   2.041  -5.450  1.00  0.00           H
ATOM   1926 2HG2 ILE   115      16.261   3.408  -6.575  1.00  0.00           H
ATOM   1927 3HG2 ILE   115      17.289   3.508  -5.132  1.00  0.00           H
ATOM   1928  CD1 ILE   115      16.977   0.037  -7.348  1.00  0.00           C
ATOM   1929 1HD1 ILE   115      16.771  -0.612  -8.196  1.00  0.00           H
ATOM   1930 2HD1 ILE   115      16.035   0.266  -6.853  1.00  0.00           H
ATOM   1931 3HD1 ILE   115      17.639  -0.482  -6.654  1.00  0.00           H
ATOM   1932  N   CYS   116      20.444   3.880  -5.486  1.00  0.00           N
ATOM   1933  H   CYS   116      20.737   2.918  -5.586  1.00  0.00           H
ATOM   1934  CA  CYS   116      21.142   4.695  -4.506  1.00  0.00           C
ATOM   1935  HA  CYS   116      21.379   5.666  -4.941  1.00  0.00           H
ATOM   1936  C   CYS   116      22.417   3.957  -4.132  1.00  0.00           C
ATOM   1937  O   CYS   116      22.351   2.884  -3.541  1.00  0.00           O
ATOM   1938  CB  CYS   116      20.292   4.895  -3.249  1.00  0.00           C
ATOM   1939 1HB  CYS   116      19.242   4.895  -3.530  1.00  0.00           H
ATOM   1940 2HB  CYS   116      20.464   4.066  -2.563  1.00  0.00           H
ATOM   1941  SG  CYS   116      20.666   6.451  -2.428  1.00  0.00           S
ATOM   1942  HG  CYS   116      19.869   6.267  -1.370  1.00  0.00           H
ATOM   1943  N   CYS   117      23.575   4.495  -4.473  1.00  0.00           N
ATOM   1944  H   CYS   117      23.607   5.338  -5.020  1.00  0.00           H
ATOM   1945  CA  CYS   117      24.822   3.895  -4.026  1.00  0.00           C
ATOM   1946  HA  CYS   117      24.813   2.824  -4.240  1.00  0.00           H
ATOM   1947  C   CYS   117      24.862   4.150  -2.520  1.00  0.00           C
ATOM   1948  O   CYS   117      24.270   5.124  -2.065  1.00  0.00           O
ATOM   1949  CB  CYS   117      25.987   4.573  -4.738  1.00  0.00           C
ATOM   1950 1HB  CYS   117      26.279   5.454  -4.172  1.00  0.00           H
ATOM   1951 2HB  CYS   117      26.833   3.888  -4.775  1.00  0.00           H
ATOM   1952  SG  CYS   117      25.540   5.092  -6.406  1.00  0.00           S
ATOM   1953  HG  CYS   117      25.034   3.915  -6.815  1.00  0.00           H
ATOM   1954  N   GLN   118      25.576   3.360  -1.734  1.00  0.00           N
ATOM   1955  H   GLN   118      26.132   2.606  -2.126  1.00  0.00           H
ATOM   1956  CA  GLN   118      25.587   3.580  -0.289  1.00  0.00           C
ATOM   1957  HA  GLN   118      24.561   3.555   0.090  1.00  0.00           H
ATOM   1958  C   GLN   118      26.185   4.925   0.071  1.00  0.00           C
ATOM   1959  O   GLN   118      25.742   5.575   0.995  1.00  0.00           O
ATOM   1960  CB  GLN   118      26.409   2.529   0.434  1.00  0.00           C
ATOM   1961 1HB  GLN   118      27.400   2.483  -0.014  1.00  0.00           H
ATOM   1962 2HB  GLN   118      26.511   2.854   1.466  1.00  0.00           H
ATOM   1963  CG  GLN   118      25.796   1.158   0.445  1.00  0.00           C
ATOM   1964 1HG  GLN   118      24.758   1.232   0.761  1.00  0.00           H
ATOM   1965 2HG  GLN   118      25.841   0.724  -0.551  1.00  0.00           H
ATOM   1966  CD  GLN   118      26.532   0.277   1.413  1.00  0.00           C
ATOM   1967  OE1 GLN   118      27.722   0.449   1.620  1.00  0.00           O
ATOM   1968  NE2 GLN   118      25.845  -0.634   2.038  1.00  0.00           N
ATOM   1969 1HE2 GLN   118      26.309  -1.201   2.729  1.00  0.00           H
ATOM   1970 2HE2 GLN   118      24.866  -0.773   1.814  1.00  0.00           H
ATOM   1971  N   PHE   119      27.167   5.381  -0.690  1.00  0.00           N
ATOM   1972  H   PHE   119      27.512   4.820  -1.458  1.00  0.00           H
ATOM   1973  CA  PHE   119      27.770   6.682  -0.416  1.00  0.00           C
ATOM   1974  HA  PHE   119      28.105   6.706   0.624  1.00  0.00           H
ATOM   1975  C   PHE   119      26.737   7.795  -0.596  1.00  0.00           C
ATOM   1976  O   PHE   119      26.727   8.772   0.149  1.00  0.00           O
ATOM   1977  CB  PHE   119      28.968   6.921  -1.336  1.00  0.00           C
ATOM   1978 1HB  PHE   119      28.667   6.711  -2.362  1.00  0.00           H
ATOM   1979 2HB  PHE   119      29.248   7.970  -1.269  1.00  0.00           H
ATOM   1980  CG  PHE   119      30.182   6.085  -0.997  1.00  0.00           C
ATOM   1981  CD1 PHE   119      30.194   4.697  -1.216  1.00  0.00           C
ATOM   1982  HD1 PHE   119      29.321   4.207  -1.610  1.00  0.00           H
ATOM   1983  CD2 PHE   119      31.336   6.693  -0.469  1.00  0.00           C
ATOM   1984  HD2 PHE   119      31.345   7.758  -0.278  1.00  0.00           H
ATOM   1985  CE1 PHE   119      31.329   3.920  -0.918  1.00  0.00           C
ATOM   1986  HE1 PHE   119      31.303   2.847  -1.056  1.00  0.00           H
ATOM   1987  CE2 PHE   119      32.507   5.939  -0.218  1.00  0.00           C
ATOM   1988  HE2 PHE   119      33.400   6.424   0.157  1.00  0.00           H
ATOM   1989  CZ  PHE   119      32.500   4.547  -0.444  1.00  0.00           C
ATOM   1990  HZ  PHE   119      33.381   3.959  -0.239  1.00  0.00           H
ATOM   1991  N   LYS   120      25.828   7.621  -1.549  1.00  0.00           N
ATOM   1992  H   LYS   120      25.842   6.780  -2.107  1.00  0.00           H
ATOM   1993  CA  LYS   120      24.754   8.588  -1.761  1.00  0.00           C
ATOM   1994  HA  LYS   120      25.167   9.599  -1.767  1.00  0.00           H
ATOM   1995  C   LYS   120      23.748   8.486  -0.633  1.00  0.00           C
ATOM   1996  O   LYS   120      23.319   9.483  -0.081  1.00  0.00           O
ATOM   1997  CB  LYS   120      23.997   8.324  -3.061  1.00  0.00           C
ATOM   1998 1HB  LYS   120      23.564   7.326  -3.025  1.00  0.00           H
ATOM   1999 2HB  LYS   120      23.179   9.041  -3.109  1.00  0.00           H
ATOM   2000  CG  LYS   120      24.801   8.439  -4.330  1.00  0.00           C
ATOM   2001 1HG  LYS   120      25.264   9.419  -4.366  1.00  0.00           H
ATOM   2002 2HG  LYS   120      25.573   7.673  -4.363  1.00  0.00           H
ATOM   2003  CD  LYS   120      23.854   8.275  -5.508  1.00  0.00           C
ATOM   2004 1HD  LYS   120      23.414   7.278  -5.486  1.00  0.00           H
ATOM   2005 2HD  LYS   120      23.049   8.998  -5.414  1.00  0.00           H
ATOM   2006  CE  LYS   120      24.542   8.497  -6.838  1.00  0.00           C
ATOM   2007 1HE  LYS   120      25.086   9.438  -6.817  1.00  0.00           H
ATOM   2008 2HE  LYS   120      25.247   7.689  -7.029  1.00  0.00           H
ATOM   2009  NZ  LYS   120      23.538   8.553  -7.937  1.00  0.00           N
ATOM   2010 1HZ  LYS   120      24.009   8.662  -8.830  1.00  0.00           H
ATOM   2011 2HZ  LYS   120      22.910   9.339  -7.800  1.00  0.00           H
ATOM   2012 3HZ  LYS   120      22.985   7.702  -7.947  1.00  0.00           H
ATOM   2013  N   GLU   121      23.383   7.260  -0.289  1.00  0.00           N
ATOM   2014  H   GLU   121      23.786   6.462  -0.776  1.00  0.00           H
ATOM   2015  CA  GLU   121      22.375   7.010   0.735  1.00  0.00           C
ATOM   2016  HA  GLU   121      21.448   7.514   0.454  1.00  0.00           H
ATOM   2017  C   GLU   121      22.834   7.574   2.066  1.00  0.00           C
ATOM   2018  O   GLU   121      22.055   8.179   2.791  1.00  0.00           O
ATOM   2019  CB  GLU   121      22.115   5.506   0.874  1.00  0.00           C
ATOM   2020 1HB  GLU   121      21.856   5.109  -0.105  1.00  0.00           H
ATOM   2021 2HB  GLU   121      23.032   5.025   1.207  1.00  0.00           H
ATOM   2022  CG  GLU   121      20.999   5.157   1.846  1.00  0.00           C
ATOM   2023 1HG  GLU   121      21.287   5.464   2.849  1.00  0.00           H
ATOM   2024 2HG  GLU   121      20.102   5.702   1.556  1.00  0.00           H
ATOM   2025  CD  GLU   121      20.690   3.670   1.852  1.00  0.00           C
ATOM   2026  OE1 GLU   121      21.626   2.839   1.823  1.00  0.00           O
ATOM   2027  OE2 GLU   121      19.494   3.296   1.850  1.00  0.00           O
ATOM   2028  N   TYR   122      24.110   7.410   2.381  1.00  0.00           N
ATOM   2029  H   TYR   122      24.731   6.889   1.757  1.00  0.00           H
ATOM   2030  CA  TYR   122      24.632   7.918   3.637  1.00  0.00           C
ATOM   2031  HA  TYR   122      23.998   7.554   4.448  1.00  0.00           H
ATOM   2032  C   TYR   122      24.552   9.438   3.636  1.00  0.00           C
ATOM   2033  O   TYR   122      24.105  10.005   4.616  1.00  0.00           O
ATOM   2034  CB  TYR   122      26.069   7.448   3.889  1.00  0.00           C
ATOM   2035 1HB  TYR   122      26.691   7.812   3.073  1.00  0.00           H
ATOM   2036 2HB  TYR   122      26.415   7.916   4.809  1.00  0.00           H
ATOM   2037  CG  TYR   122      26.287   5.940   4.015  1.00  0.00           C
ATOM   2038  CD1 TYR   122      27.603   5.420   3.997  1.00  0.00           C
ATOM   2039  HD1 TYR   122      28.445   6.094   3.898  1.00  0.00           H
ATOM   2040  CD2 TYR   122      25.211   5.020   4.160  1.00  0.00           C
ATOM   2041  HD2 TYR   122      24.184   5.361   4.199  1.00  0.00           H
ATOM   2042  CE1 TYR   122      27.843   4.022   4.123  1.00  0.00           C
ATOM   2043  HE1 TYR   122      28.851   3.641   4.136  1.00  0.00           H
ATOM   2044  CE2 TYR   122      25.456   3.619   4.261  1.00  0.00           C
ATOM   2045  HE2 TYR   122      24.631   2.926   4.358  1.00  0.00           H
ATOM   2046  CZ  TYR   122      26.767   3.139   4.248  1.00  0.00           C
ATOM   2047  OH  TYR   122      26.995   1.789   4.361  1.00  0.00           O
ATOM   2048  HH  TYR   122      27.929   1.563   4.334  1.00  0.00           H
ATOM   2049  N   VAL   123      24.924  10.127   2.565  1.00  0.00           N
ATOM   2050  H   VAL   123      25.282   9.655   1.738  1.00  0.00           H
ATOM   2051  CA  VAL   123      24.804  11.589   2.570  1.00  0.00           C
ATOM   2052  HA  VAL   123      25.285  11.966   3.474  1.00  0.00           H
ATOM   2053  C   VAL   123      23.350  12.026   2.646  1.00  0.00           C
ATOM   2054  O   VAL   123      23.017  12.887   3.459  1.00  0.00           O
ATOM   2055  CB  VAL   123      25.509  12.237   1.350  1.00  0.00           C
ATOM   2056  HB  VAL   123      25.179  11.734   0.439  1.00  0.00           H
ATOM   2057  CG1 VAL   123      25.205  13.741   1.208  1.00  0.00           C
ATOM   2058 1HG1 VAL   123      25.784  14.158   0.386  1.00  0.00           H
ATOM   2059 2HG1 VAL   123      25.449  14.265   2.133  1.00  0.00           H
ATOM   2060 3HG1 VAL   123      24.147  13.883   0.978  1.00  0.00           H
ATOM   2061  CG2 VAL   123      27.007  12.063   1.506  1.00  0.00           C
ATOM   2062 1HG2 VAL   123      27.523  12.567   0.694  1.00  0.00           H
ATOM   2063 2HG2 VAL   123      27.258  11.004   1.473  1.00  0.00           H
ATOM   2064 3HG2 VAL   123      27.343  12.480   2.456  1.00  0.00           H
ATOM   2065  N   ASP   124      22.470  11.434   1.854  1.00  0.00           N
ATOM   2066  H   ASP   124      22.776  10.706   1.194  1.00  0.00           H
ATOM   2067  CA  ASP   124      21.064  11.829   1.858  1.00  0.00           C
ATOM   2068  HA  ASP   124      20.975  12.883   1.585  1.00  0.00           H
ATOM   2069  C   ASP   124      20.467  11.636   3.249  1.00  0.00           C
ATOM   2070  O   ASP   124      19.821  12.525   3.809  1.00  0.00           O
ATOM   2071  CB  ASP   124      20.235  10.974   0.890  1.00  0.00           C
ATOM   2072 1HB  ASP   124      20.548   9.933   0.964  1.00  0.00           H
ATOM   2073 2HB  ASP   124      19.196  11.046   1.203  1.00  0.00           H
ATOM   2074  CG  ASP   124      20.308  11.432  -0.559  1.00  0.00           C
ATOM   2075  OD1 ASP   124      21.383  11.698  -1.119  1.00  0.00           O
ATOM   2076  OD2 ASP   124      19.220  11.459  -1.184  1.00  0.00           O
ATOM   2077  N   ASN   125      20.664  10.458   3.816  1.00  0.00           N
ATOM   2078  H   ASN   125      21.250   9.756   3.345  1.00  0.00           H
ATOM   2079  CA  ASN   125      19.957  10.080   5.033  1.00  0.00           C
ATOM   2080  HA  ASN   125      18.927  10.438   4.965  1.00  0.00           H
ATOM   2081  C   ASN   125      20.586  10.712   6.270  1.00  0.00           C
ATOM   2082  O   ASN   125      19.892  11.079   7.216  1.00  0.00           O
ATOM   2083  CB  ASN   125      19.928   8.554   5.181  1.00  0.00           C
ATOM   2084 1HB  ASN   125      20.945   8.164   5.126  1.00  0.00           H
ATOM   2085 2HB  ASN   125      19.528   8.310   6.159  1.00  0.00           H
ATOM   2086  CG  ASN   125      19.073   7.864   4.132  1.00  0.00           C
ATOM   2087  OD1 ASN   125      18.644   8.440   3.135  1.00  0.00           O
ATOM   2088  ND2 ASN   125      18.805   6.613   4.355  1.00  0.00           N
ATOM   2089 1HD2 ASN   125      18.200   6.116   3.725  1.00  0.00           H
ATOM   2090 2HD2 ASN   125      19.231   6.148   5.152  1.00  0.00           H
ATOM   2091  N   THR   126      21.897  10.898   6.292  1.00  0.00           N
ATOM   2092  H   THR   126      22.489  10.604   5.510  1.00  0.00           H
ATOM   2093  CA  THR   126      22.507  11.490   7.480  1.00  0.00           C
ATOM   2094  HA  THR   126      21.946  11.146   8.351  1.00  0.00           H
ATOM   2095  C   THR   126      22.395  13.005   7.443  1.00  0.00           C
ATOM   2096  O   THR   126      22.425  13.633   8.495  1.00  0.00           O
ATOM   2097  CB  THR   126      23.968  11.066   7.713  1.00  0.00           C
ATOM   2098  HB  THR   126      24.330  11.524   8.634  1.00  0.00           H
ATOM   2099  OG1 THR   126      24.784  11.519   6.637  1.00  0.00           O
ATOM   2100  HG1 THR   126      24.608  10.939   5.869  1.00  0.00           H
ATOM   2101  CG2 THR   126      24.096   9.550   7.815  1.00  0.00           C
ATOM   2102 1HG2 THR   126      25.147   9.276   7.862  1.00  0.00           H
ATOM   2103 2HG2 THR   126      23.653   9.054   6.953  1.00  0.00           H
ATOM   2104 3HG2 THR   126      23.592   9.199   8.716  1.00  0.00           H
ATOM   2105  N   SER   127      22.189  13.606   6.274  1.00  0.00           N
ATOM   2106  H   SER   127      22.255  13.077   5.405  1.00  0.00           H
ATOM   2107  CA  SER   127      21.875  15.038   6.212  1.00  0.00           C
ATOM   2108  HA  SER   127      22.444  15.550   6.987  1.00  0.00           H
ATOM   2109  C   SER   127      20.401  15.297   6.495  1.00  0.00           C
ATOM   2110  O   SER   127      20.027  16.380   6.950  1.00  0.00           O
ATOM   2111  CB  SER   127      22.260  15.663   4.870  1.00  0.00           C
ATOM   2112 1HB  SER   127      22.063  16.732   4.910  1.00  0.00           H
ATOM   2113 2HB  SER   127      23.324  15.505   4.698  1.00  0.00           H
ATOM   2114  OG  SER   127      21.531  15.098   3.797  1.00  0.00           O
ATOM   2115  HG  SER   127      21.925  14.229   3.586  1.00  0.00           H
ATOM   2116  N   ARG   128      19.554  14.292   6.295  1.00  0.00           N
ATOM   2117  H   ARG   128      19.854  13.469   5.774  1.00  0.00           H
ATOM   2118  CA  ARG   128      18.196  14.354   6.829  1.00  0.00           C
ATOM   2119  HA  ARG   128      17.714  15.278   6.501  1.00  0.00           H
ATOM   2120  C   ARG   128      18.295  14.366   8.348  1.00  0.00           C
ATOM   2121  O   ARG   128      17.708  15.215   9.015  1.00  0.00           O
ATOM   2122  CB  ARG   128      17.352  13.149   6.391  1.00  0.00           C
ATOM   2123 1HB  ARG   128      17.360  13.070   5.303  1.00  0.00           H
ATOM   2124 2HB  ARG   128      17.792  12.248   6.803  1.00  0.00           H
ATOM   2125  CG  ARG   128      15.914  13.246   6.875  1.00  0.00           C
ATOM   2126 1HG  ARG   128      15.909  13.535   7.924  1.00  0.00           H
ATOM   2127 2HG  ARG   128      15.416  14.024   6.310  1.00  0.00           H
ATOM   2128  CD  ARG   128      15.126  11.946   6.755  1.00  0.00           C
ATOM   2129 1HD  ARG   128      14.091  12.137   7.033  1.00  0.00           H
ATOM   2130 2HD  ARG   128      15.149  11.606   5.721  1.00  0.00           H
ATOM   2131  NE  ARG   128      15.673  10.893   7.626  1.00  0.00           N
ATOM   2132  HE  ARG   128      16.198  10.148   7.158  1.00  0.00           H
ATOM   2133  CZ  ARG   128      15.542  10.802   8.946  1.00  0.00           C
ATOM   2134  NH1 ARG   128      14.843  11.628   9.680  1.00  0.00           N
ATOM   2135 1HH1 ARG   128      14.327  12.389   9.243  1.00  0.00           H
ATOM   2136 2HH1 ARG   128      14.844  11.513  10.692  1.00  0.00           H
ATOM   2137  NH2 ARG   128      16.152   9.854   9.587  1.00  0.00           N
ATOM   2138 1HH2 ARG   128      16.788   9.227   9.091  1.00  0.00           H
ATOM   2139 2HH2 ARG   128      16.035   9.780  10.593  1.00  0.00           H
ATOM   2140  N   THR   129      19.026  13.407   8.895  1.00  0.00           N
ATOM   2141  H   THR   129      19.485  12.726   8.294  1.00  0.00           H
ATOM   2142  CA  THR   129      19.108  13.229  10.341  1.00  0.00           C
ATOM   2143  HA  THR   129      18.090  13.173  10.728  1.00  0.00           H
ATOM   2144  C   THR   129      19.815  14.369  11.082  1.00  0.00           C
ATOM   2145  O   THR   129      19.346  14.809  12.130  1.00  0.00           O
ATOM   2146  CB  THR   129      19.810  11.893  10.660  1.00  0.00           C
ATOM   2147  HB  THR   129      20.849  11.932  10.327  1.00  0.00           H
ATOM   2148  OG1 THR   129      19.129  10.844   9.969  1.00  0.00           O
ATOM   2149  HG1 THR   129      19.455  10.787   9.058  1.00  0.00           H
ATOM   2150  CG2 THR   129      19.761  11.550  12.137  1.00  0.00           C
ATOM   2151 1HG2 THR   129      20.187  10.561  12.288  1.00  0.00           H
ATOM   2152 2HG2 THR   129      18.727  11.543  12.482  1.00  0.00           H
ATOM   2153 3HG2 THR   129      20.333  12.273  12.717  1.00  0.00           H
ATOM   2154  N   GLY   130      20.927  14.864  10.557  1.00  0.00           N
ATOM   2155  H   GLY   130      21.281  14.519   9.663  1.00  0.00           H
ATOM   2156  CA  GLY   130      21.695  15.891  11.240  1.00  0.00           C
ATOM   2157 1HA  GLY   130      21.132  16.263  12.090  1.00  0.00           H
ATOM   2158 2HA  GLY   130      22.624  15.461  11.609  1.00  0.00           H
ATOM   2159  C   GLY   130      22.020  17.063  10.343  1.00  0.00           C
ATOM   2160  O   GLY   130      22.365  16.910   9.169  1.00  0.00           O
ATOM   2161  N   ASN   131      21.881  18.259  10.893  1.00  0.00           N
ATOM   2162  H   ASN   131      21.612  18.333  11.872  1.00  0.00           H
ATOM   2163  CA  ASN   131      22.071  19.481  10.120  1.00  0.00           C
ATOM   2164  HA  ASN   131      21.615  19.340   9.139  1.00  0.00           H
ATOM   2165  C   ASN   131      23.545  19.836   9.924  1.00  0.00           C
ATOM   2166  O   ASN   131      23.916  20.450   8.919  1.00  0.00           O
ATOM   2167  CB  ASN   131      21.385  20.667  10.814  1.00  0.00           C
ATOM   2168 1HB  ASN   131      21.374  21.510  10.126  1.00  0.00           H
ATOM   2169 2HB  ASN   131      20.359  20.404  11.050  1.00  0.00           H
ATOM   2170  CG  ASN   131      22.096  21.094  12.081  1.00  0.00           C
ATOM   2171  OD1 ASN   131      22.306  20.305  12.992  1.00  0.00           O
ATOM   2172  ND2 ASN   131      22.518  22.317  12.128  1.00  0.00           N
ATOM   2173 1HD2 ASN   131      23.049  22.619  12.933  1.00  0.00           H
ATOM   2174 2HD2 ASN   131      22.292  22.962  11.381  1.00  0.00           H
ATOM   2175  N   ASP   132      24.385  19.501  10.892  1.00  0.00           N
ATOM   2176  H   ASP   132      24.067  18.940  11.675  1.00  0.00           H
ATOM   2177  CA  ASP   132      25.750  20.015  10.903  1.00  0.00           C
ATOM   2178  HA  ASP   132      25.729  21.049  10.563  1.00  0.00           H
ATOM   2179  C   ASP   132      26.653  19.214   9.973  1.00  0.00           C
ATOM   2180  O   ASP   132      26.592  17.985   9.938  1.00  0.00           O
ATOM   2181  CB  ASP   132      26.316  20.015  12.320  1.00  0.00           C
ATOM   2182 1HB  ASP   132      25.571  20.445  12.993  1.00  0.00           H
ATOM   2183 2HB  ASP   132      26.513  18.992  12.621  1.00  0.00           H
ATOM   2184  CG  ASP   132      27.591  20.823  12.422  1.00  0.00           C
ATOM   2185  OD1 ASP   132      28.648  20.358  11.953  1.00  0.00           O
ATOM   2186  OD2 ASP   132      27.525  21.978  12.905  1.00  0.00           O
ATOM   2187  N   MET   133      27.507  19.905   9.231  1.00  0.00           N
ATOM   2188  H   MET   133      27.546  20.913   9.327  1.00  0.00           H
ATOM   2189  CA  MET   133      28.390  19.263   8.263  1.00  0.00           C
ATOM   2190  HA  MET   133      27.775  18.775   7.507  1.00  0.00           H
ATOM   2191  C   MET   133      29.297  18.206   8.881  1.00  0.00           C
ATOM   2192  O   MET   133      29.560  17.163   8.279  1.00  0.00           O
ATOM   2193  CB  MET   133      29.278  20.309   7.591  1.00  0.00           C
ATOM   2194 1HB  MET   133      29.903  20.779   8.351  1.00  0.00           H
ATOM   2195 2HB  MET   133      29.923  19.796   6.889  1.00  0.00           H
ATOM   2196  CG  MET   133      28.518  21.392   6.857  1.00  0.00           C
ATOM   2197 1HG  MET   133      27.795  20.932   6.188  1.00  0.00           H
ATOM   2198 2HG  MET   133      27.993  22.000   7.586  1.00  0.00           H
ATOM   2199  SD  MET   133      29.605  22.457   5.902  1.00  0.00           S
ATOM   2200  CE  MET   133      28.575  23.926   5.717  1.00  0.00           C
ATOM   2201 1HE  MET   133      29.088  24.653   5.087  1.00  0.00           H
ATOM   2202 2HE  MET   133      28.390  24.372   6.693  1.00  0.00           H
ATOM   2203 3HE  MET   133      27.623  23.661   5.256  1.00  0.00           H
ATOM   2204  N   ARG   134      29.762  18.449  10.100  1.00  0.00           N
ATOM   2205  H   ARG   134      29.477  19.301  10.601  1.00  0.00           H
ATOM   2206  CA  ARG   134      30.660  17.505  10.758  1.00  0.00           C
ATOM   2207  HA  ARG   134      31.465  17.227  10.074  1.00  0.00           H
ATOM   2208  C   ARG   134      29.903  16.259  11.139  1.00  0.00           C
ATOM   2209  O   ARG   134      30.441  15.171  11.086  1.00  0.00           O
ATOM   2210  CB  ARG   134      31.250  18.091  12.036  1.00  0.00           C
ATOM   2211 1HB  ARG   134      30.424  18.337  12.699  1.00  0.00           H
ATOM   2212 2HB  ARG   134      31.854  17.325  12.517  1.00  0.00           H
ATOM   2213  CG  ARG   134      32.108  19.327  11.823  1.00  0.00           C
ATOM   2214 1HG  ARG   134      32.920  19.094  11.137  1.00  0.00           H
ATOM   2215 2HG  ARG   134      31.498  20.124  11.401  1.00  0.00           H
ATOM   2216  CD  ARG   134      32.687  19.793  13.154  1.00  0.00           C
ATOM   2217 1HD  ARG   134      33.317  19.001  13.557  1.00  0.00           H
ATOM   2218 2HD  ARG   134      33.299  20.678  12.997  1.00  0.00           H
ATOM   2219  NE  ARG   134      31.626  20.088  14.127  1.00  0.00           N
ATOM   2220  HE  ARG   134      31.383  19.334  14.774  1.00  0.00           H
ATOM   2221  CZ  ARG   134      30.938  21.217  14.239  1.00  0.00           C
ATOM   2222  NH1 ARG   134      31.124  22.262  13.475  1.00  0.00           N
ATOM   2223 1HH1 ARG   134      31.817  22.223  12.746  1.00  0.00           H
ATOM   2224 2HH1 ARG   134      30.562  23.098  13.617  1.00  0.00           H
ATOM   2225  NH2 ARG   134      30.033  21.307  15.169  1.00  0.00           N
ATOM   2226 1HH2 ARG   134      29.922  20.551  15.843  1.00  0.00           H
ATOM   2227 2HH2 ARG   134      29.436  22.121  15.215  1.00  0.00           H
ATOM   2228  N   GLU   135      28.646  16.408  11.519  1.00  0.00           N
ATOM   2229  H   GLU   135      28.226  17.332  11.516  1.00  0.00           H
ATOM   2230  CA  GLU   135      27.853  15.266  11.961  1.00  0.00           C
ATOM   2231  HA  GLU   135      28.433  14.683  12.680  1.00  0.00           H
ATOM   2232  C   GLU   135      27.539  14.371  10.771  1.00  0.00           C
ATOM   2233  O   GLU   135      27.574  13.149  10.879  1.00  0.00           O
ATOM   2234  CB  GLU   135      26.564  15.738  12.633  1.00  0.00           C
ATOM   2235 1HB  GLU   135      26.031  16.389  11.944  1.00  0.00           H
ATOM   2236 2HB  GLU   135      25.944  14.871  12.850  1.00  0.00           H
ATOM   2237  CG  GLU   135      26.835  16.487  13.928  1.00  0.00           C
ATOM   2238 1HG  GLU   135      27.356  15.820  14.610  1.00  0.00           H
ATOM   2239 2HG  GLU   135      27.481  17.338  13.725  1.00  0.00           H
ATOM   2240  CD  GLU   135      25.571  16.992  14.608  1.00  0.00           C
ATOM   2241  OE1 GLU   135      24.463  16.909  14.033  1.00  0.00           O
ATOM   2242  OE2 GLU   135      25.672  17.452  15.770  1.00  0.00           O
ATOM   2243  N   VAL   136      27.281  14.970   9.617  1.00  0.00           N
ATOM   2244  H   VAL   136      27.246  15.991   9.576  1.00  0.00           H
ATOM   2245  CA  VAL   136      27.059  14.201   8.388  1.00  0.00           C
ATOM   2246  HA  VAL   136      26.277  13.460   8.558  1.00  0.00           H
ATOM   2247  C   VAL   136      28.345  13.461   8.035  1.00  0.00           C
ATOM   2248  O   VAL   136      28.330  12.261   7.754  1.00  0.00           O
ATOM   2249  CB  VAL   136      26.642  15.139   7.219  1.00  0.00           C
ATOM   2250  HB  VAL   136      27.407  15.904   7.109  1.00  0.00           H
ATOM   2251  CG1 VAL   136      26.504  14.398   5.878  1.00  0.00           C
ATOM   2252 1HG1 VAL   136      26.209  15.099   5.099  1.00  0.00           H
ATOM   2253 2HG1 VAL   136      25.749  13.621   5.953  1.00  0.00           H
ATOM   2254 3HG1 VAL   136      27.454  13.945   5.595  1.00  0.00           H
ATOM   2255  CG2 VAL   136      25.320  15.825   7.541  1.00  0.00           C
ATOM   2256 1HG2 VAL   136      25.038  16.475   6.715  1.00  0.00           H
ATOM   2257 2HG2 VAL   136      25.406  16.435   8.435  1.00  0.00           H
ATOM   2258 3HG2 VAL   136      24.542  15.082   7.695  1.00  0.00           H
ATOM   2259  N   ALA   137      29.472  14.159   8.102  1.00  0.00           N
ATOM   2260  H   ALA   137      29.448  15.148   8.352  1.00  0.00           H
ATOM   2261  CA  ALA   137      30.755  13.545   7.790  1.00  0.00           C
ATOM   2262  HA  ALA   137      30.694  13.119   6.786  1.00  0.00           H
ATOM   2263  C   ALA   137      31.079  12.406   8.762  1.00  0.00           C
ATOM   2264  O   ALA   137      31.521  11.346   8.346  1.00  0.00           O
ATOM   2265  CB  ALA   137      31.857  14.606   7.808  1.00  0.00           C
ATOM   2266 1HB  ALA   137      31.631  15.388   7.082  1.00  0.00           H
ATOM   2267 2HB  ALA   137      32.807  14.139   7.556  1.00  0.00           H
ATOM   2268 3HB  ALA   137      31.931  15.050   8.801  1.00  0.00           H
ATOM   2269  N   ASN   138      30.839  12.609  10.049  1.00  0.00           N
ATOM   2270  H   ASN   138      30.480  13.520  10.348  1.00  0.00           H
ATOM   2271  CA  ASN   138      31.129  11.602  11.067  1.00  0.00           C
ATOM   2272  HA  ASN   138      32.173  11.295  10.969  1.00  0.00           H
ATOM   2273  C   ASN   138      30.268  10.363  10.899  1.00  0.00           C
ATOM   2274  O   ASN   138      30.763   9.239  11.008  1.00  0.00           O
ATOM   2275  CB  ASN   138      30.903  12.158  12.479  1.00  0.00           C
ATOM   2276 1HB  ASN   138      29.909  12.596  12.540  1.00  0.00           H
ATOM   2277 2HB  ASN   138      30.964  11.335  13.188  1.00  0.00           H
ATOM   2278  CG  ASN   138      31.925  13.190  12.871  1.00  0.00           C
ATOM   2279  OD1 ASN   138      33.048  13.196  12.369  1.00  0.00           O
ATOM   2280  ND2 ASN   138      31.573  14.055  13.779  1.00  0.00           N
ATOM   2281 1HD2 ASN   138      32.229  14.758  14.088  1.00  0.00           H
ATOM   2282 2HD2 ASN   138      30.632  14.023  14.169  1.00  0.00           H
ATOM   2283  N   LYS   139      28.981  10.537  10.628  1.00  0.00           N
ATOM   2284  H   LYS   139      28.582  11.479  10.571  1.00  0.00           H
ATOM   2285  CA  LYS   139      28.123   9.375  10.422  1.00  0.00           C
ATOM   2286  HA  LYS   139      28.254   8.681  11.254  1.00  0.00           H
ATOM   2287  C   LYS   139      28.544   8.652   9.162  1.00  0.00           C
ATOM   2288  O   LYS   139      28.714   7.445   9.179  1.00  0.00           O
ATOM   2289  CB  LYS   139      26.648   9.747  10.337  1.00  0.00           C
ATOM   2290 1HB  LYS   139      26.521  10.532   9.593  1.00  0.00           H
ATOM   2291 2HB  LYS   139      26.098   8.863  10.016  1.00  0.00           H
ATOM   2292  CG  LYS   139      26.068  10.206  11.654  1.00  0.00           C
ATOM   2293 1HG  LYS   139      26.246   9.445  12.408  1.00  0.00           H
ATOM   2294 2HG  LYS   139      26.563  11.122  11.957  1.00  0.00           H
ATOM   2295  CD  LYS   139      24.573  10.433  11.546  1.00  0.00           C
ATOM   2296 1HD  LYS   139      24.378  11.155  10.759  1.00  0.00           H
ATOM   2297 2HD  LYS   139      24.090   9.491  11.290  1.00  0.00           H
ATOM   2298  CE  LYS   139      23.986  10.955  12.846  1.00  0.00           C
ATOM   2299 1HE  LYS   139      22.904  11.039  12.743  1.00  0.00           H
ATOM   2300 2HE  LYS   139      24.214  10.260  13.656  1.00  0.00           H
ATOM   2301  NZ  LYS   139      24.574  12.294  13.147  1.00  0.00           N
ATOM   2302 1HZ  LYS   139      24.083  12.735  13.921  1.00  0.00           H
ATOM   2303 2HZ  LYS   139      24.496  12.894  12.329  1.00  0.00           H
ATOM   2304 3HZ  LYS   139      25.551  12.187  13.392  1.00  0.00           H
ATOM   2305  N   MET   140      28.780   9.370   8.076  1.00  0.00           N
ATOM   2306  H   MET   140      28.655  10.386   8.087  1.00  0.00           H
ATOM   2307  CA  MET   140      29.193   8.709   6.844  1.00  0.00           C
ATOM   2308  HA  MET   140      28.444   7.952   6.600  1.00  0.00           H
ATOM   2309  C   MET   140      30.534   7.992   7.006  1.00  0.00           C
ATOM   2310  O   MET   140      30.667   6.850   6.588  1.00  0.00           O
ATOM   2311  CB  MET   140      29.255   9.710   5.694  1.00  0.00           C
ATOM   2312 1HB  MET   140      28.295  10.218   5.624  1.00  0.00           H
ATOM   2313 2HB  MET   140      30.023  10.447   5.914  1.00  0.00           H
ATOM   2314  CG  MET   140      29.559   9.065   4.357  1.00  0.00           C
ATOM   2315 1HG  MET   140      30.528   8.573   4.402  1.00  0.00           H
ATOM   2316 2HG  MET   140      28.796   8.325   4.134  1.00  0.00           H
ATOM   2317  SD  MET   140      29.583  10.295   3.063  1.00  0.00           S
ATOM   2318  CE  MET   140      29.848   9.314   1.630  1.00  0.00           C
ATOM   2319 1HE  MET   140      29.883   9.958   0.753  1.00  0.00           H
ATOM   2320 2HE  MET   140      29.031   8.603   1.522  1.00  0.00           H
ATOM   2321 3HE  MET   140      30.792   8.780   1.725  1.00  0.00           H
ATOM   2322  N   LYS   141      31.513   8.621   7.645  1.00  0.00           N
ATOM   2323  H   LYS   141      31.365   9.581   7.977  1.00  0.00           H
ATOM   2324  CA  LYS   141      32.815   7.993   7.885  1.00  0.00           C
ATOM   2325  HA  LYS   141      33.257   7.697   6.932  1.00  0.00           H
ATOM   2326  C   LYS   141      32.640   6.737   8.712  1.00  0.00           C
ATOM   2327  O   LYS   141      33.166   5.693   8.359  1.00  0.00           O
ATOM   2328  CB  LYS   141      33.764   8.962   8.608  1.00  0.00           C
ATOM   2329 1HB  LYS   141      33.892   9.852   7.996  1.00  0.00           H
ATOM   2330 2HB  LYS   141      33.295   9.257   9.545  1.00  0.00           H
ATOM   2331  CG  LYS   141      35.140   8.384   8.936  1.00  0.00           C
ATOM   2332 1HG  LYS   141      35.008   7.491   9.538  1.00  0.00           H
ATOM   2333 2HG  LYS   141      35.662   8.120   8.018  1.00  0.00           H
ATOM   2334  CD  LYS   141      35.975   9.377   9.733  1.00  0.00           C
ATOM   2335 1HD  LYS   141      36.221  10.222   9.096  1.00  0.00           H
ATOM   2336 2HD  LYS   141      35.394   9.731  10.582  1.00  0.00           H
ATOM   2337  CE  LYS   141      37.259   8.736  10.250  1.00  0.00           C
ATOM   2338 1HE  LYS   141      36.995   7.892  10.895  1.00  0.00           H
ATOM   2339 2HE  LYS   141      37.825   8.351   9.409  1.00  0.00           H
ATOM   2340  NZ  LYS   141      38.123   9.692  11.021  1.00  0.00           N
ATOM   2341 1HZ  LYS   141      39.030   9.278  11.204  1.00  0.00           H
ATOM   2342 2HZ  LYS   141      37.683   9.914  11.909  1.00  0.00           H
ATOM   2343 3HZ  LYS   141      38.260  10.547  10.488  1.00  0.00           H
ATOM   2344  N   SER   142      31.885   6.806   9.795  1.00  0.00           N
ATOM   2345  H   SER   142      31.436   7.682  10.056  1.00  0.00           H
ATOM   2346  CA  SER   142      31.738   5.638  10.654  1.00  0.00           C
ATOM   2347  HA  SER   142      32.737   5.251  10.861  1.00  0.00           H
ATOM   2348  C   SER   142      30.963   4.519   9.962  1.00  0.00           C
ATOM   2349  O   SER   142      31.303   3.349  10.123  1.00  0.00           O
ATOM   2350  CB  SER   142      31.101   6.023  11.991  1.00  0.00           C
ATOM   2351 1HB  SER   142      31.005   5.137  12.614  1.00  0.00           H
ATOM   2352 2HB  SER   142      31.744   6.743  12.496  1.00  0.00           H
ATOM   2353  OG  SER   142      29.827   6.606  11.799  1.00  0.00           O
ATOM   2354  HG  SER   142      29.955   7.540  11.570  1.00  0.00           H
ATOM   2355  N   LEU   143      29.963   4.842   9.153  1.00  0.00           N
ATOM   2356  H   LEU   143      29.669   5.821   9.071  1.00  0.00           H
ATOM   2357  CA  LEU   143      29.242   3.824   8.390  1.00  0.00           C
ATOM   2358  HA  LEU   143      28.896   3.044   9.069  1.00  0.00           H
ATOM   2359  C   LEU   143      30.152   3.180   7.354  1.00  0.00           C
ATOM   2360  O   LEU   143      30.145   1.965   7.183  1.00  0.00           O
ATOM   2361  CB  LEU   143      28.039   4.438   7.675  1.00  0.00           C
ATOM   2362 1HB  LEU   143      28.389   5.318   7.138  1.00  0.00           H
ATOM   2363 2HB  LEU   143      27.683   3.719   6.941  1.00  0.00           H
ATOM   2364  CG  LEU   143      26.839   4.845   8.536  1.00  0.00           C
ATOM   2365  HG  LEU   143      27.194   5.414   9.394  1.00  0.00           H
ATOM   2366  CD1 LEU   143      25.923   5.740   7.718  1.00  0.00           C
ATOM   2367 1HD1 LEU   143      25.121   6.111   8.351  1.00  0.00           H
ATOM   2368 2HD1 LEU   143      25.494   5.181   6.888  1.00  0.00           H
ATOM   2369 3HD1 LEU   143      26.478   6.594   7.334  1.00  0.00           H
ATOM   2370  CD2 LEU   143      26.065   3.631   9.050  1.00  0.00           C
ATOM   2371 1HD2 LEU   143      25.189   3.966   9.605  1.00  0.00           H
ATOM   2372 2HD2 LEU   143      26.693   3.043   9.716  1.00  0.00           H
ATOM   2373 3HD2 LEU   143      25.739   3.009   8.214  1.00  0.00           H
ATOM   2374  N   LEU   144      30.959   3.972   6.665  1.00  0.00           N
ATOM   2375  H   LEU   144      30.927   4.986   6.813  1.00  0.00           H
ATOM   2376  CA  LEU   144      31.889   3.434   5.677  1.00  0.00           C
ATOM   2377  HA  LEU   144      31.343   2.779   4.999  1.00  0.00           H
ATOM   2378  C   LEU   144      32.980   2.605   6.335  1.00  0.00           C
ATOM   2379  O   LEU   144      33.349   1.554   5.823  1.00  0.00           O
ATOM   2380  CB  LEU   144      32.540   4.558   4.874  1.00  0.00           C
ATOM   2381 1HB  LEU   144      32.954   5.279   5.578  1.00  0.00           H
ATOM   2382 2HB  LEU   144      33.364   4.122   4.320  1.00  0.00           H
ATOM   2383  CG  LEU   144      31.677   5.308   3.857  1.00  0.00           C
ATOM   2384  HG  LEU   144      30.782   5.685   4.349  1.00  0.00           H
ATOM   2385  CD1 LEU   144      32.473   6.489   3.316  1.00  0.00           C
ATOM   2386 1HD1 LEU   144      31.864   7.046   2.611  1.00  0.00           H
ATOM   2387 2HD1 LEU   144      33.375   6.136   2.815  1.00  0.00           H
ATOM   2388 3HD1 LEU   144      32.753   7.146   4.138  1.00  0.00           H
ATOM   2389  CD2 LEU   144      31.252   4.400   2.714  1.00  0.00           C
ATOM   2390 1HD2 LEU   144      30.656   4.965   1.999  1.00  0.00           H
ATOM   2391 2HD2 LEU   144      30.654   3.574   3.082  1.00  0.00           H
ATOM   2392 3HD2 LEU   144      32.131   3.998   2.212  1.00  0.00           H
ATOM   2393  N   ASP   145      33.460   3.034   7.491  1.00  0.00           N
ATOM   2394  H   ASP   145      33.153   3.940   7.862  1.00  0.00           H
ATOM   2395  CA  ASP   145      34.453   2.275   8.245  1.00  0.00           C
ATOM   2396  HA  ASP   145      35.312   2.058   7.607  1.00  0.00           H
ATOM   2397  C   ASP   145      33.843   0.950   8.697  1.00  0.00           C
ATOM   2398  O   ASP   145      34.515  -0.077   8.704  1.00  0.00           O
ATOM   2399  CB  ASP   145      34.921   3.027   9.497  1.00  0.00           C
ATOM   2400 1HB  ASP   145      34.051   3.412  10.025  1.00  0.00           H
ATOM   2401 2HB  ASP   145      35.430   2.316  10.145  1.00  0.00           H
ATOM   2402  CG  ASP   145      35.886   4.171   9.204  1.00  0.00           C
ATOM   2403  OD1 ASP   145      36.623   4.158   8.193  1.00  0.00           O
ATOM   2404  OD2 ASP   145      35.983   5.067  10.074  1.00  0.00           O
ATOM   2405  N   ASN   146      32.567   0.932   9.056  1.00  0.00           N
ATOM   2406  H   ASN   146      32.030   1.801   9.081  1.00  0.00           H
ATOM   2407  CA  ASN   146      31.936  -0.329   9.443  1.00  0.00           C
ATOM   2408  HA  ASN   146      32.595  -0.848  10.142  1.00  0.00           H
ATOM   2409  C   ASN   146      31.728  -1.230   8.232  1.00  0.00           C
ATOM   2410  O   ASN   146      31.883  -2.447   8.321  1.00  0.00           O
ATOM   2411  CB  ASN   146      30.567  -0.125  10.102  1.00  0.00           C
ATOM   2412 1HB  ASN   146      29.950   0.505   9.464  1.00  0.00           H
ATOM   2413 2HB  ASN   146      30.087  -1.097  10.199  1.00  0.00           H
ATOM   2414  CG  ASN   146      30.654   0.488  11.469  1.00  0.00           C
ATOM   2415  OD1 ASN   146      31.623   0.298  12.203  1.00  0.00           O
ATOM   2416  ND2 ASN   146      29.656   1.244  11.828  1.00  0.00           N
ATOM   2417 1HD2 ASN   146      29.670   1.707  12.731  1.00  0.00           H
ATOM   2418 2HD2 ASN   146      28.867   1.361  11.212  1.00  0.00           H
ATOM   2419  N   THR   147      31.333  -0.651   7.108  1.00  0.00           N
ATOM   2420  H   THR   147      31.207   0.362   7.083  1.00  0.00           H
ATOM   2421  CA  THR   147      30.960  -1.440   5.936  1.00  0.00           C
ATOM   2422  HA  THR   147      30.384  -2.302   6.277  1.00  0.00           H
ATOM   2423  C   THR   147      32.157  -1.951   5.138  1.00  0.00           C
ATOM   2424  O   THR   147      32.196  -3.110   4.735  1.00  0.00           O
ATOM   2425  CB  THR   147      30.066  -0.615   4.985  1.00  0.00           C
ATOM   2426  HB  THR   147      30.646   0.198   4.550  1.00  0.00           H
ATOM   2427  OG1 THR   147      28.972  -0.055   5.715  1.00  0.00           O
ATOM   2428  HG1 THR   147      29.324   0.592   6.351  1.00  0.00           H
ATOM   2429  CG2 THR   147      29.471  -1.469   3.886  1.00  0.00           C
ATOM   2430 1HG2 THR   147      28.694  -0.910   3.380  1.00  0.00           H
ATOM   2431 2HG2 THR   147      29.038  -2.375   4.305  1.00  0.00           H
ATOM   2432 3HG2 THR   147      30.242  -1.736   3.164  1.00  0.00           H
ATOM   2433  N   TYR   148      33.142  -1.096   4.912  1.00  0.00           N
ATOM   2434  H   TYR   148      33.099  -0.156   5.319  1.00  0.00           H
ATOM   2435  CA  TYR   148      34.265  -1.403   4.026  1.00  0.00           C
ATOM   2436  HA  TYR   148      34.082  -2.353   3.522  1.00  0.00           H
ATOM   2437  C   TYR   148      35.590  -1.514   4.769  1.00  0.00           C
ATOM   2438  O   TYR   148      36.634  -1.753   4.156  1.00  0.00           O
ATOM   2439  CB  TYR   148      34.384  -0.307   2.961  1.00  0.00           C
ATOM   2440 1HB  TYR   148      34.550   0.644   3.458  1.00  0.00           H
ATOM   2441 2HB  TYR   148      35.239  -0.521   2.324  1.00  0.00           H
ATOM   2442  CG  TYR   148      33.165  -0.182   2.080  1.00  0.00           C
ATOM   2443  CD1 TYR   148      32.167   0.780   2.352  1.00  0.00           C
ATOM   2444  HD1 TYR   148      32.294   1.469   3.180  1.00  0.00           H
ATOM   2445  CD2 TYR   148      32.997  -1.039   0.972  1.00  0.00           C
ATOM   2446  HD2 TYR   148      33.760  -1.768   0.733  1.00  0.00           H
ATOM   2447  CE1 TYR   148      30.984   0.836   1.566  1.00  0.00           C
ATOM   2448  HE1 TYR   148      30.203   1.550   1.795  1.00  0.00           H
ATOM   2449  CE2 TYR   148      31.829  -0.970   0.173  1.00  0.00           C
ATOM   2450  HE2 TYR   148      31.701  -1.635  -0.671  1.00  0.00           H
ATOM   2451  CZ  TYR   148      30.823  -0.058   0.498  1.00  0.00           C
ATOM   2452  OH  TYR   148      29.659  -0.062  -0.219  1.00  0.00           O
ATOM   2453  HH  TYR   148      28.938   0.349   0.283  1.00  0.00           H
ATOM   2454  N   GLY   149      35.566  -1.291   6.073  1.00  0.00           N
ATOM   2455  H   GLY   149      34.692  -1.088   6.542  1.00  0.00           H
ATOM   2456  CA  GLY   149      36.784  -1.278   6.864  1.00  0.00           C
ATOM   2457 1HA  GLY   149      36.547  -1.605   7.873  1.00  0.00           H
ATOM   2458 2HA  GLY   149      37.513  -1.964   6.438  1.00  0.00           H
ATOM   2459  C   GLY   149      37.387   0.113   6.928  1.00  0.00           C
ATOM   2460  O   GLY   149      37.191   0.939   6.029  1.00  0.00           O
ATOM   2461  N   ARG   150      38.138   0.364   7.993  1.00  0.00           N
ATOM   2462  H   ARG   150      38.267  -0.374   8.682  1.00  0.00           H
ATOM   2463  CA  ARG   150      38.857   1.625   8.198  1.00  0.00           C
ATOM   2464  HA  ARG   150      38.199   2.471   8.030  1.00  0.00           H
ATOM   2465  C   ARG   150      40.015   1.678   7.201  1.00  0.00           C
ATOM   2466  O   ARG   150      40.361   0.612   6.704  1.00  0.00           O
ATOM   2467  CB  ARG   150      39.405   1.639   9.625  1.00  0.00           C
ATOM   2468 1HB  ARG   150      39.808   0.654   9.843  1.00  0.00           H
ATOM   2469 2HB  ARG   150      40.222   2.343   9.664  1.00  0.00           H
ATOM   2470  CG  ARG   150      38.447   2.031  10.717  1.00  0.00           C
ATOM   2471 1HG  ARG   150      38.063   3.026  10.513  1.00  0.00           H
ATOM   2472 2HG  ARG   150      37.625   1.322  10.778  1.00  0.00           H
ATOM   2473  CD  ARG   150      39.231   2.043  12.018  1.00  0.00           C
ATOM   2474 1HD  ARG   150      39.536   1.025  12.255  1.00  0.00           H
ATOM   2475 2HD  ARG   150      40.128   2.644  11.874  1.00  0.00           H
ATOM   2476  NE  ARG   150      38.490   2.607  13.151  1.00  0.00           N
ATOM   2477  HE  ARG   150      38.628   3.596  13.335  1.00  0.00           H
ATOM   2478  CZ  ARG   150      37.688   1.958  13.985  1.00  0.00           C
ATOM   2479  NH1 ARG   150      37.389   0.689  13.876  1.00  0.00           N
ATOM   2480 1HH1 ARG   150      37.800   0.138  13.141  1.00  0.00           H
ATOM   2481 2HH1 ARG   150      36.747   0.257  14.538  1.00  0.00           H
ATOM   2482  NH2 ARG   150      37.189   2.625  14.984  1.00  0.00           N
ATOM   2483 1HH2 ARG   150      37.423   3.598  15.110  1.00  0.00           H
ATOM   2484 2HH2 ARG   150      36.575   2.157  15.646  1.00  0.00           H
ATOM   2485  N   VAL   151      40.663   2.808   6.909  1.00  0.00           N
ATOM   2486  H   VAL   151      41.454   2.714   6.275  1.00  0.00           H
ATOM   2487  CA  VAL   151      40.413   4.153   7.465  1.00  0.00           C
ATOM   2488  HA  VAL   151      39.675   4.080   8.261  1.00  0.00           H
ATOM   2489  C   VAL   151      39.893   5.168   6.437  1.00  0.00           C
ATOM   2490  O   VAL   151      40.669   5.790   5.700  1.00  0.00           O
ATOM   2491  CB  VAL   151      41.716   4.776   8.080  1.00  0.00           C
ATOM   2492  HB  VAL   151      42.376   5.088   7.271  1.00  0.00           H
ATOM   2493  CG1 VAL   151      41.364   5.998   8.950  1.00  0.00           C
ATOM   2494 1HG1 VAL   151      42.278   6.457   9.317  1.00  0.00           H
ATOM   2495 2HG1 VAL   151      40.762   5.690   9.804  1.00  0.00           H
ATOM   2496 3HG1 VAL   151      40.815   6.739   8.368  1.00  0.00           H
ATOM   2497  CG2 VAL   151      42.520   3.780   8.931  1.00  0.00           C
ATOM   2498 1HG2 VAL   151      43.448   4.250   9.258  1.00  0.00           H
ATOM   2499 2HG2 VAL   151      42.783   2.896   8.352  1.00  0.00           H
ATOM   2500 3HG2 VAL   151      41.959   3.485   9.812  1.00  0.00           H
ATOM   2501  N   TRP   152      38.589   5.386   6.391  1.00  0.00           N
ATOM   2502  H   TRP   152      37.938   4.866   6.993  1.00  0.00           H
ATOM   2503  CA  TRP   152      38.046   6.427   5.522  1.00  0.00           C
ATOM   2504  HA  TRP   152      38.491   6.351   4.528  1.00  0.00           H
ATOM   2505  C   TRP   152      38.335   7.804   6.096  1.00  0.00           C
ATOM   2506  O   TRP   152      38.490   7.959   7.306  1.00  0.00           O
ATOM   2507  CB  TRP   152      36.534   6.266   5.394  1.00  0.00           C
ATOM   2508 1HB  TRP   152      36.091   6.194   6.386  1.00  0.00           H
ATOM   2509 2HB  TRP   152      36.120   7.131   4.880  1.00  0.00           H
ATOM   2510  CG  TRP   152      36.219   5.048   4.614  1.00  0.00           C
ATOM   2511  CD1 TRP   152      36.021   3.795   5.092  1.00  0.00           C
ATOM   2512  HD1 TRP   152      36.049   3.532   6.146  1.00  0.00           H
ATOM   2513  CD2 TRP   152      36.104   4.942   3.185  1.00  0.00           C
ATOM   2514  NE1 TRP   152      35.794   2.909   4.083  1.00  0.00           N
ATOM   2515  HE1 TRP   152      35.620   1.920   4.235  1.00  0.00           H
ATOM   2516  CE2 TRP   152      35.859   3.572   2.887  1.00  0.00           C
ATOM   2517  CE3 TRP   152      36.196   5.864   2.121  1.00  0.00           C
ATOM   2518  HE3 TRP   152      36.363   6.912   2.325  1.00  0.00           H
ATOM   2519  CZ2 TRP   152      35.732   3.102   1.564  1.00  0.00           C
ATOM   2520  HZ2 TRP   152      35.551   2.055   1.362  1.00  0.00           H
ATOM   2521  CZ3 TRP   152      36.079   5.395   0.787  1.00  0.00           C
ATOM   2522  HZ3 TRP   152      36.160   6.089  -0.041  1.00  0.00           H
ATOM   2523  CH2 TRP   152      35.863   4.011   0.528  1.00  0.00           C
ATOM   2524  HH2 TRP   152      35.792   3.666  -0.494  1.00  0.00           H
ATOM   2525  N   GLN   153      38.294   8.821   5.248  1.00  0.00           N
ATOM   2526  H   GLN   153      38.356   8.646   4.235  1.00  0.00           H
ATOM   2527  CA  GLN   153      37.996  10.177   5.677  1.00  0.00           C
ATOM   2528  HA  GLN   153      37.590  10.154   6.691  1.00  0.00           H
ATOM   2529  C   GLN   153      36.916  10.692   4.744  1.00  0.00           C
ATOM   2530  O   GLN   153      36.853  10.318   3.571  1.00  0.00           O
ATOM   2531  CB  GLN   153      39.216  11.099   5.658  1.00  0.00           C
ATOM   2532 1HB  GLN   153      39.690  11.064   4.679  1.00  0.00           H
ATOM   2533 2HB  GLN   153      38.871  12.113   5.844  1.00  0.00           H
ATOM   2534  CG  GLN   153      40.226  10.745   6.731  1.00  0.00           C
ATOM   2535 1HG  GLN   153      39.687  10.543   7.653  1.00  0.00           H
ATOM   2536 2HG  GLN   153      40.763   9.845   6.443  1.00  0.00           H
ATOM   2537  CD  GLN   153      41.205  11.857   7.007  1.00  0.00           C
ATOM   2538  OE1 GLN   153      42.051  12.199   6.181  1.00  0.00           O
ATOM   2539  NE2 GLN   153      41.110  12.433   8.174  1.00  0.00           N
ATOM   2540 1HE2 GLN   153      41.775  13.143   8.442  1.00  0.00           H
ATOM   2541 2HE2 GLN   153      40.353  12.172   8.803  1.00  0.00           H
ATOM   2542  N   VAL   154      36.040  11.507   5.309  1.00  0.00           N
ATOM   2543  H   VAL   154      36.148  11.745   6.294  1.00  0.00           H
ATOM   2544  CA  VAL   154      34.909  12.090   4.603  1.00  0.00           C
ATOM   2545  HA  VAL   154      35.025  11.941   3.531  1.00  0.00           H
ATOM   2546  C   VAL   154      34.899  13.575   4.924  1.00  0.00           C
ATOM   2547  O   VAL   154      34.928  13.962   6.097  1.00  0.00           O
ATOM   2548  CB  VAL   154      33.566  11.465   5.068  1.00  0.00           C
ATOM   2549  HB  VAL   154      33.465  11.614   6.144  1.00  0.00           H
ATOM   2550  CG1 VAL   154      32.377  12.137   4.376  1.00  0.00           C
ATOM   2551 1HG1 VAL   154      31.452  11.679   4.711  1.00  0.00           H
ATOM   2552 2HG1 VAL   154      32.459  12.028   3.293  1.00  0.00           H
ATOM   2553 3HG1 VAL   154      32.333  13.194   4.629  1.00  0.00           H
ATOM   2554  CG2 VAL   154      33.546   9.957   4.786  1.00  0.00           C
ATOM   2555 1HG2 VAL   154      32.585   9.542   5.080  1.00  0.00           H
ATOM   2556 2HG2 VAL   154      34.325   9.458   5.360  1.00  0.00           H
ATOM   2557 3HG2 VAL   154      33.709   9.771   3.727  1.00  0.00           H
ATOM   2558  N   VAL   155      34.857  14.415   3.904  1.00  0.00           N
ATOM   2559  H   VAL   155      34.867  14.044   2.945  1.00  0.00           H
ATOM   2560  CA  VAL   155      34.764  15.856   4.095  1.00  0.00           C
ATOM   2561  HA  VAL   155      34.587  16.064   5.148  1.00  0.00           H
ATOM   2562  C   VAL   155      33.568  16.364   3.317  1.00  0.00           C
ATOM   2563  O   VAL   155      33.542  16.346   2.085  1.00  0.00           O
ATOM   2564  CB  VAL   155      36.068  16.585   3.688  1.00  0.00           C
ATOM   2565  HB  VAL   155      36.266  16.403   2.630  1.00  0.00           H
ATOM   2566  CG1 VAL   155      35.950  18.097   3.923  1.00  0.00           C
ATOM   2567 1HG1 VAL   155      36.899  18.583   3.696  1.00  0.00           H
ATOM   2568 2HG1 VAL   155      35.685  18.300   4.961  1.00  0.00           H
ATOM   2569 3HG1 VAL   155      35.191  18.514   3.265  1.00  0.00           H
ATOM   2570  CG2 VAL   155      37.232  16.039   4.514  1.00  0.00           C
ATOM   2571 1HG2 VAL   155      38.132  16.612   4.313  1.00  0.00           H
ATOM   2572 2HG2 VAL   155      37.420  14.998   4.257  1.00  0.00           H
ATOM   2573 3HG2 VAL   155      37.004  16.104   5.573  1.00  0.00           H
ATOM   2574  N   LEU   156      32.573  16.821   4.059  1.00  0.00           N
ATOM   2575  H   LEU   156      32.656  16.806   5.072  1.00  0.00           H
ATOM   2576  CA  LEU   156      31.392  17.447   3.489  1.00  0.00           C
ATOM   2577  HA  LEU   156      31.407  17.362   2.409  1.00  0.00           H
ATOM   2578  C   LEU   156      31.523  18.905   3.893  1.00  0.00           C
ATOM   2579  O   LEU   156      31.416  19.217   5.074  1.00  0.00           O
ATOM   2580  CB  LEU   156      30.111  16.814   4.039  1.00  0.00           C
ATOM   2581 1HB  LEU   156      30.102  15.762   3.760  1.00  0.00           H
ATOM   2582 2HB  LEU   156      30.141  16.872   5.126  1.00  0.00           H
ATOM   2583  CG  LEU   156      28.804  17.466   3.558  1.00  0.00           C
ATOM   2584  HG  LEU   156      29.046  18.284   2.877  1.00  0.00           H
ATOM   2585  CD1 LEU   156      27.924  16.482   2.815  1.00  0.00           C
ATOM   2586 1HD1 LEU   156      26.953  16.930   2.609  1.00  0.00           H
ATOM   2587 2HD1 LEU   156      27.785  15.576   3.402  1.00  0.00           H
ATOM   2588 3HD1 LEU   156      28.399  16.236   1.873  1.00  0.00           H
ATOM   2589  CD2 LEU   156      28.042  18.045   4.729  1.00  0.00           C
ATOM   2590 1HD2 LEU   156      27.074  18.421   4.405  1.00  0.00           H
ATOM   2591 2HD2 LEU   156      28.616  18.865   5.152  1.00  0.00           H
ATOM   2592 3HD2 LEU   156      27.886  17.286   5.491  1.00  0.00           H
ATOM   2593  N   LEU   157      31.865  19.774   2.951  1.00  0.00           N
ATOM   2594  H   LEU   157      32.037  19.442   2.000  1.00  0.00           H
ATOM   2595  CA  LEU   157      32.109  21.182   3.272  1.00  0.00           C
ATOM   2596  HA  LEU   157      31.507  21.423   4.149  1.00  0.00           H
ATOM   2597  C   LEU   157      31.670  22.138   2.167  1.00  0.00           C
ATOM   2598  O   LEU   157      32.238  23.206   1.968  1.00  0.00           O
ATOM   2599  CB  LEU   157      33.577  21.371   3.666  1.00  0.00           C
ATOM   2600 1HB  LEU   157      34.044  20.391   3.675  1.00  0.00           H
ATOM   2601 2HB  LEU   157      34.100  21.984   2.937  1.00  0.00           H
ATOM   2602  CG  LEU   157      33.740  21.985   5.063  1.00  0.00           C
ATOM   2603  HG  LEU   157      33.089  21.443   5.750  1.00  0.00           H
ATOM   2604  CD1 LEU   157      35.170  21.776   5.526  1.00  0.00           C
ATOM   2605 1HD1 LEU   157      35.306  22.226   6.509  1.00  0.00           H
ATOM   2606 2HD1 LEU   157      35.865  22.224   4.824  1.00  0.00           H
ATOM   2607 3HD1 LEU   157      35.374  20.710   5.601  1.00  0.00           H
ATOM   2608  CD2 LEU   157      33.381  23.474   5.131  1.00  0.00           C
ATOM   2609 1HD2 LEU   157      33.537  23.843   6.145  1.00  0.00           H
ATOM   2610 2HD2 LEU   157      32.332  23.617   4.876  1.00  0.00           H
ATOM   2611 3HD2 LEU   157      33.997  24.043   4.442  1.00  0.00           H
ATOM   2612  N   THR   158      30.624  21.736   1.459  1.00  0.00           N
ATOM   2613  H   THR   158      30.267  20.812   1.657  1.00  0.00           H
ATOM   2614  CA  THR   158      29.895  22.565   0.475  1.00  0.00           C
ATOM   2615  HA  THR   158      29.127  21.929   0.048  1.00  0.00           H
ATOM   2616  C   THR   158      30.634  23.164  -0.720  1.00  0.00           C
ATOM   2617  O   THR   158      30.050  23.944  -1.468  1.00  0.00           O
ATOM   2618  CB  THR   158      29.148  23.761   1.135  1.00  0.00           C
ATOM   2619  HB  THR   158      28.530  24.246   0.386  1.00  0.00           H
ATOM   2620  OG1 THR   158      30.066  24.730   1.650  1.00  0.00           O
ATOM   2621  HG1 THR   158      30.849  24.262   1.991  1.00  0.00           H
ATOM   2622  CG2 THR   158      28.262  23.328   2.260  1.00  0.00           C
ATOM   2623 1HG2 THR   158      27.840  24.212   2.737  1.00  0.00           H
ATOM   2624 2HG2 THR   158      28.815  22.763   3.006  1.00  0.00           H
ATOM   2625 3HG2 THR   158      27.444  22.731   1.870  1.00  0.00           H
ATOM   2626  N   GLY   159      31.894  22.818  -0.930  1.00  0.00           N
ATOM   2627  H   GLY   159      32.361  22.152  -0.316  1.00  0.00           H
ATOM   2628  CA  GLY   159      32.667  23.401  -2.011  1.00  0.00           C
ATOM   2629 1HA  GLY   159      33.318  22.640  -2.433  1.00  0.00           H
ATOM   2630 2HA  GLY   159      32.008  23.767  -2.794  1.00  0.00           H
ATOM   2631  C   GLY   159      33.522  24.541  -1.493  1.00  0.00           C
ATOM   2632  O   GLY   159      34.184  25.239  -2.263  1.00  0.00           O
ATOM   2633  N   SER   160      33.528  24.747  -0.181  1.00  0.00           N
ATOM   2634  H   SER   160      32.960  24.168   0.439  1.00  0.00           H
ATOM   2635  CA  SER   160      34.343  25.801   0.412  1.00  0.00           C
ATOM   2636  HA  SER   160      34.209  26.720  -0.161  1.00  0.00           H
ATOM   2637  C   SER   160      35.819  25.430   0.415  1.00  0.00           C
ATOM   2638  O   SER   160      36.671  26.309   0.339  1.00  0.00           O
ATOM   2639  CB  SER   160      33.924  26.053   1.857  1.00  0.00           C
ATOM   2640 1HB  SER   160      34.100  25.153   2.441  1.00  0.00           H
ATOM   2641 2HB  SER   160      34.518  26.869   2.268  1.00  0.00           H
ATOM   2642  OG  SER   160      32.550  26.382   1.927  1.00  0.00           O
ATOM   2643  HG  SER   160      32.369  26.712   2.823  1.00  0.00           H
ATOM   2644  N   TYR   161      36.129  24.143   0.525  1.00  0.00           N
ATOM   2645  H   TYR   161      35.391  23.442   0.530  1.00  0.00           H
ATOM   2646  CA  TYR   161      37.515  23.692   0.672  1.00  0.00           C
ATOM   2647  HA  TYR   161      38.165  24.556   0.813  1.00  0.00           H
ATOM   2648  C   TYR   161      38.063  22.908  -0.504  1.00  0.00           C
ATOM   2649  O   TYR   161      37.492  21.891  -0.911  1.00  0.00           O
ATOM   2650  CB  TYR   161      37.652  22.815   1.912  1.00  0.00           C
ATOM   2651 1HB  TYR   161      36.725  22.267   2.069  1.00  0.00           H
ATOM   2652 2HB  TYR   161      38.457  22.101   1.743  1.00  0.00           H
ATOM   2653  CG  TYR   161      37.993  23.614   3.144  1.00  0.00           C
ATOM   2654  CD1 TYR   161      37.015  24.389   3.805  1.00  0.00           C
ATOM   2655  HD1 TYR   161      36.005  24.423   3.422  1.00  0.00           H
ATOM   2656  CD2 TYR   161      39.310  23.609   3.648  1.00  0.00           C
ATOM   2657  HD2 TYR   161      40.087  23.054   3.131  1.00  0.00           H
ATOM   2658  CE1 TYR   161      37.341  25.115   4.982  1.00  0.00           C
ATOM   2659  HE1 TYR   161      36.584  25.693   5.497  1.00  0.00           H
ATOM   2660  CE2 TYR   161      39.640  24.331   4.821  1.00  0.00           C
ATOM   2661  HE2 TYR   161      40.654  24.322   5.200  1.00  0.00           H
ATOM   2662  CZ  TYR   161      38.647  25.062   5.482  1.00  0.00           C
ATOM   2663  OH  TYR   161      38.961  25.718   6.640  1.00  0.00           O
ATOM   2664  HH  TYR   161      39.844  25.476   6.960  1.00  0.00           H
ATOM   2665  N   TRP   162      39.217  23.340  -0.990  1.00  0.00           N
ATOM   2666  H   TRP   162      39.662  24.164  -0.589  1.00  0.00           H
ATOM   2667  CA  TRP   162      39.943  22.598  -2.010  1.00  0.00           C
ATOM   2668  HA  TRP   162      39.249  22.127  -2.710  1.00  0.00           H
ATOM   2669  C   TRP   162      40.749  21.540  -1.277  1.00  0.00           C
ATOM   2670  O   TRP   162      41.353  21.820  -0.234  1.00  0.00           O
ATOM   2671  CB  TRP   162      40.904  23.509  -2.765  1.00  0.00           C
ATOM   2672 1HB  TRP   162      41.483  24.088  -2.051  1.00  0.00           H
ATOM   2673 2HB  TRP   162      41.581  22.889  -3.347  1.00  0.00           H
ATOM   2674  CG  TRP   162      40.208  24.438  -3.691  1.00  0.00           C
ATOM   2675  CD1 TRP   162      39.809  25.715  -3.438  1.00  0.00           C
ATOM   2676  HD1 TRP   162      39.945  26.222  -2.485  1.00  0.00           H
ATOM   2677  CD2 TRP   162      39.833  24.175  -5.054  1.00  0.00           C
ATOM   2678  NE1 TRP   162      39.229  26.279  -4.540  1.00  0.00           N
ATOM   2679  HE1 TRP   162      38.862  27.236  -4.573  1.00  0.00           H
ATOM   2680  CE2 TRP   162      39.234  25.364  -5.560  1.00  0.00           C
ATOM   2681  CE3 TRP   162      39.988  23.069  -5.919  1.00  0.00           C
ATOM   2682  HE3 TRP   162      40.430  22.150  -5.554  1.00  0.00           H
ATOM   2683  CZ2 TRP   162      38.805  25.477  -6.896  1.00  0.00           C
ATOM   2684  HZ2 TRP   162      38.351  26.392  -7.252  1.00  0.00           H
ATOM   2685  CZ3 TRP   162      39.555  23.179  -7.267  1.00  0.00           C
ATOM   2686  HZ3 TRP   162      39.660  22.335  -7.940  1.00  0.00           H
ATOM   2687  CH2 TRP   162      38.969  24.389  -7.738  1.00  0.00           C
ATOM   2688  HH2 TRP   162      38.637  24.459  -8.768  1.00  0.00           H
ATOM   2689  N   MET   163      40.774  20.329  -1.808  1.00  0.00           N
ATOM   2690  H   MET   163      40.248  20.133  -2.667  1.00  0.00           H
ATOM   2691  CA  MET   163      41.538  19.245  -1.209  1.00  0.00           C
ATOM   2692  HA  MET   163      42.255  19.652  -0.496  1.00  0.00           H
ATOM   2693  C   MET   163      42.295  18.528  -2.301  1.00  0.00           C
ATOM   2694  O   MET   163      41.805  18.433  -3.422  1.00  0.00           O
ATOM   2695  CB  MET   163      40.615  18.269  -0.486  1.00  0.00           C
ATOM   2696 1HB  MET   163      39.925  17.825  -1.201  1.00  0.00           H
ATOM   2697 2HB  MET   163      41.228  17.482  -0.056  1.00  0.00           H
ATOM   2698  CG  MET   163      39.817  18.942   0.613  1.00  0.00           C
ATOM   2699 1HG  MET   163      40.478  19.587   1.185  1.00  0.00           H
ATOM   2700 2HG  MET   163      39.040  19.554   0.161  1.00  0.00           H
ATOM   2701  SD  MET   163      39.078  17.770   1.734  1.00  0.00           S
ATOM   2702  CE  MET   163      40.505  17.375   2.743  1.00  0.00           C
ATOM   2703 1HE  MET   163      40.204  16.747   3.580  1.00  0.00           H
ATOM   2704 2HE  MET   163      40.949  18.291   3.131  1.00  0.00           H
ATOM   2705 3HE  MET   163      41.243  16.836   2.148  1.00  0.00           H
ATOM   2706  N   ASN   164      43.488  18.047  -2.001  1.00  0.00           N
ATOM   2707  H   ASN   164      43.868  18.200  -1.069  1.00  0.00           H
ATOM   2708  CA  ASN   164      44.255  17.291  -2.985  1.00  0.00           C
ATOM   2709  HA  ASN   164      43.872  17.483  -3.989  1.00  0.00           H
ATOM   2710  C   ASN   164      44.088  15.808  -2.700  1.00  0.00           C
ATOM   2711  O   ASN   164      43.481  15.099  -3.504  1.00  0.00           O
ATOM   2712  CB  ASN   164      45.734  17.681  -2.952  1.00  0.00           C
ATOM   2713 1HB  ASN   164      45.830  18.735  -3.205  1.00  0.00           H
ATOM   2714 2HB  ASN   164      46.129  17.532  -1.952  1.00  0.00           H
ATOM   2715  CG  ASN   164      46.560  16.876  -3.923  1.00  0.00           C
ATOM   2716  OD1 ASN   164      46.253  16.803  -5.105  1.00  0.00           O
ATOM   2717  ND2 ASN   164      47.595  16.253  -3.442  1.00  0.00           N
ATOM   2718 1HD2 ASN   164      48.201  15.743  -4.069  1.00  0.00           H
ATOM   2719 2HD2 ASN   164      47.798  16.285  -2.446  1.00  0.00           H
ATOM   2720  N   PHE   165      44.614  15.405  -1.545  1.00  0.00           N
ATOM   2721  H   PHE   165      45.025  16.105  -0.942  1.00  0.00           H
ATOM   2722  CA  PHE   165      44.740  14.020  -1.081  1.00  0.00           C
ATOM   2723  HA  PHE   165      45.509  14.050  -0.309  1.00  0.00           H
ATOM   2724  C   PHE   165      45.268  12.996  -2.100  1.00  0.00           C
ATOM   2725  O   PHE   165      45.490  13.253  -3.290  1.00  0.00           O
ATOM   2726  CB  PHE   165      43.470  13.539  -0.340  1.00  0.00           C
ATOM   2727 1HB  PHE   165      43.668  12.569   0.110  1.00  0.00           H
ATOM   2728 2HB  PHE   165      43.261  14.237   0.468  1.00  0.00           H
ATOM   2729  CG  PHE   165      42.227  13.425  -1.194  1.00  0.00           C
ATOM   2730  CD1 PHE   165      41.982  12.282  -1.979  1.00  0.00           C
ATOM   2731  HD1 PHE   165      42.704  11.482  -2.002  1.00  0.00           H
ATOM   2732  CD2 PHE   165      41.261  14.448  -1.165  1.00  0.00           C
ATOM   2733  HD2 PHE   165      41.427  15.323  -0.553  1.00  0.00           H
ATOM   2734  CE1 PHE   165      40.787  12.155  -2.733  1.00  0.00           C
ATOM   2735  HE1 PHE   165      40.608  11.267  -3.327  1.00  0.00           H
ATOM   2736  CE2 PHE   165      40.065  14.344  -1.914  1.00  0.00           C
ATOM   2737  HE2 PHE   165      39.333  15.140  -1.879  1.00  0.00           H
ATOM   2738  CZ  PHE   165      39.825  13.190  -2.699  1.00  0.00           C
ATOM   2739  HZ  PHE   165      38.909  13.099  -3.268  1.00  0.00           H
ATOM   2740  N   SER   166      45.502  11.794  -1.611  1.00  0.00           N
ATOM   2741  H   SER   166      45.363  11.608  -0.614  1.00  0.00           H
ATOM   2742  CA  SER   166      45.827  10.656  -2.449  1.00  0.00           C
ATOM   2743  HA  SER   166      45.725  10.889  -3.506  1.00  0.00           H
ATOM   2744  C   SER   166      44.745   9.701  -2.007  1.00  0.00           C
ATOM   2745  O   SER   166      44.274   9.826  -0.877  1.00  0.00           O
ATOM   2746  CB  SER   166      47.222  10.120  -2.149  1.00  0.00           C
ATOM   2747 1HB  SER   166      47.275   9.834  -1.101  1.00  0.00           H
ATOM   2748 2HB  SER   166      47.418   9.248  -2.771  1.00  0.00           H
ATOM   2749  OG  SER   166      48.191  11.118  -2.399  1.00  0.00           O
ATOM   2750  HG  SER   166      47.981  11.562  -3.236  1.00  0.00           H
ATOM   2751  N   HIS   167      44.329   8.783  -2.859  1.00  0.00           N
ATOM   2752  H   HIS   167      44.724   8.728  -3.801  1.00  0.00           H
ATOM   2753  CA  HIS   167      43.333   7.801  -2.472  1.00  0.00           C
ATOM   2754  HA  HIS   167      43.300   7.704  -1.386  1.00  0.00           H
ATOM   2755  C   HIS   167      43.773   6.488  -3.082  1.00  0.00           C
ATOM   2756  O   HIS   167      44.511   6.469  -4.073  1.00  0.00           O
ATOM   2757  CB  HIS   167      41.952   8.193  -2.978  1.00  0.00           C
ATOM   2758 1HB  HIS   167      41.228   7.497  -2.556  1.00  0.00           H
ATOM   2759 2HB  HIS   167      41.719   9.198  -2.626  1.00  0.00           H
ATOM   2760  CG  HIS   167      41.826   8.161  -4.469  1.00  0.00           C
ATOM   2761  ND1 HIS   167      41.483   7.045  -5.191  1.00  0.00           N
ATOM   2762  HD1 HIS   167      41.289   6.114  -4.804  1.00  0.00           H
ATOM   2763  CD2 HIS   167      42.019   9.131  -5.400  1.00  0.00           C
ATOM   2764  HD2 HIS   167      42.308  10.150  -5.175  1.00  0.00           H
ATOM   2765  CE1 HIS   167      41.472   7.368  -6.482  1.00  0.00           C
ATOM   2766  HE1 HIS   167      41.224   6.678  -7.279  1.00  0.00           H
ATOM   2767  NE2 HIS   167      41.809   8.629  -6.666  1.00  0.00           N
ATOM   2768  N   GLU   168      43.345   5.384  -2.501  1.00  0.00           N
ATOM   2769  H   GLU   168      42.775   5.430  -1.651  1.00  0.00           H
ATOM   2770  CA  GLU   168      43.655   4.085  -3.069  1.00  0.00           C
ATOM   2771  HA  GLU   168      44.653   4.112  -3.507  1.00  0.00           H
ATOM   2772  C   GLU   168      42.638   3.770  -4.169  1.00  0.00           C
ATOM   2773  O   GLU   168      41.528   4.336  -4.175  1.00  0.00           O
ATOM   2774  CB  GLU   168      43.630   3.036  -1.962  1.00  0.00           C
ATOM   2775 1HB  GLU   168      42.662   3.079  -1.476  1.00  0.00           H
ATOM   2776 2HB  GLU   168      43.764   2.050  -2.403  1.00  0.00           H
ATOM   2777  CG  GLU   168      44.708   3.255  -0.914  1.00  0.00           C
ATOM   2778 1HG  GLU   168      44.536   4.207  -0.417  1.00  0.00           H
ATOM   2779 2HG  GLU   168      44.639   2.459  -0.177  1.00  0.00           H
ATOM   2780  CD  GLU   168      46.106   3.253  -1.506  1.00  0.00           C
ATOM   2781  OE1 GLU   168      46.494   2.230  -2.117  1.00  0.00           O
ATOM   2782  OE2 GLU   168      46.843   4.264  -1.407  1.00  0.00           O
ATOM   2783  N   PRO   169      43.003   2.901  -5.131  1.00  0.00           N
ATOM   2784  CA  PRO   169      41.982   2.534  -6.118  1.00  0.00           C
ATOM   2785  HA  PRO   169      41.656   3.415  -6.674  1.00  0.00           H
ATOM   2786  C   PRO   169      40.796   1.838  -5.471  1.00  0.00           C
ATOM   2787  O   PRO   169      40.933   1.220  -4.411  1.00  0.00           O
ATOM   2788  CB  PRO   169      42.717   1.552  -7.035  1.00  0.00           C
ATOM   2789 1HB  PRO   169      42.542   0.532  -6.701  1.00  0.00           H
ATOM   2790 2HB  PRO   169      42.400   1.675  -8.068  1.00  0.00           H
ATOM   2791  CG  PRO   169      44.147   1.900  -6.870  1.00  0.00           C
ATOM   2792 1HG  PRO   169      44.789   1.072  -7.157  1.00  0.00           H
ATOM   2793 2HG  PRO   169      44.385   2.790  -7.449  1.00  0.00           H
ATOM   2794  CD  PRO   169      44.265   2.187  -5.406  1.00  0.00           C
ATOM   2795 1HD  PRO   169      44.311   1.263  -4.830  1.00  0.00           H
ATOM   2796 2HD  PRO   169      45.130   2.819  -5.210  1.00  0.00           H
ATOM   2797  N   PHE   170      39.646   1.950  -6.122  1.00  0.00           N
ATOM   2798  H   PHE   170      39.633   2.490  -6.994  1.00  0.00           H
ATOM   2799  CA  PHE   170      38.376   1.348  -5.704  1.00  0.00           C
ATOM   2800  HA  PHE   170      37.622   1.663  -6.429  1.00  0.00           H
ATOM   2801  C   PHE   170      37.911   1.804  -4.319  1.00  0.00           C
ATOM   2802  O   PHE   170      37.163   1.079  -3.653  1.00  0.00           O
ATOM   2803  CB  PHE   170      38.450  -0.184  -5.762  1.00  0.00           C
ATOM   2804 1HB  PHE   170      38.932  -0.539  -4.856  1.00  0.00           H
ATOM   2805 2HB  PHE   170      37.439  -0.588  -5.797  1.00  0.00           H
ATOM   2806  CG  PHE   170      39.237  -0.712  -6.931  1.00  0.00           C
ATOM   2807  CD1 PHE   170      40.366  -1.525  -6.710  1.00  0.00           C
ATOM   2808  HD1 PHE   170      40.658  -1.779  -5.697  1.00  0.00           H
ATOM   2809  CD2 PHE   170      38.873  -0.393  -8.252  1.00  0.00           C
ATOM   2810  HD2 PHE   170      38.006   0.229  -8.439  1.00  0.00           H
ATOM   2811  CE1 PHE   170      41.126  -2.025  -7.796  1.00  0.00           C
ATOM   2812  HE1 PHE   170      41.980  -2.666  -7.613  1.00  0.00           H
ATOM   2813  CE2 PHE   170      39.633  -0.870  -9.347  1.00  0.00           C
ATOM   2814  HE2 PHE   170      39.350  -0.603 -10.356  1.00  0.00           H
ATOM   2815  CZ  PHE   170      40.760  -1.692  -9.119  1.00  0.00           C
ATOM   2816  HZ  PHE   170      41.339  -2.066  -9.956  1.00  0.00           H
ATOM   2817  N   LEU   171      38.420   2.948  -3.868  1.00  0.00           N
ATOM   2818  H   LEU   171      39.048   3.463  -4.474  1.00  0.00           H
ATOM   2819  CA  LEU   171      38.192   3.474  -2.520  1.00  0.00           C
ATOM   2820  HA  LEU   171      37.274   3.038  -2.135  1.00  0.00           H
ATOM   2821  C   LEU   171      38.018   5.002  -2.456  1.00  0.00           C
ATOM   2822  O   LEU   171      38.412   5.630  -1.470  1.00  0.00           O
ATOM   2823  CB  LEU   171      39.340   3.028  -1.598  1.00  0.00           C
ATOM   2824 1HB  LEU   171      40.280   3.275  -2.092  1.00  0.00           H
ATOM   2825 2HB  LEU   171      39.287   3.593  -0.676  1.00  0.00           H
ATOM   2826  CG  LEU   171      39.378   1.549  -1.189  1.00  0.00           C
ATOM   2827  HG  LEU   171      39.302   0.935  -2.084  1.00  0.00           H
ATOM   2828  CD1 LEU   171      40.694   1.213  -0.520  1.00  0.00           C
ATOM   2829 1HD1 LEU   171      40.647   0.220  -0.075  1.00  0.00           H
ATOM   2830 2HD1 LEU   171      40.935   1.947   0.247  1.00  0.00           H
ATOM   2831 3HD1 LEU   171      41.474   1.209  -1.276  1.00  0.00           H
ATOM   2832  CD2 LEU   171      38.225   1.182  -0.251  1.00  0.00           C
ATOM   2833 1HD2 LEU   171      38.293   0.130   0.014  1.00  0.00           H
ATOM   2834 2HD2 LEU   171      37.272   1.343  -0.754  1.00  0.00           H
ATOM   2835 3HD2 LEU   171      38.260   1.792   0.652  1.00  0.00           H
ATOM   2836  N   SER   172      37.457   5.634  -3.484  1.00  0.00           N
ATOM   2837  H   SER   172      37.204   5.122  -4.330  1.00  0.00           H
ATOM   2838  CA  SER   172      37.129   7.067  -3.386  1.00  0.00           C
ATOM   2839  HA  SER   172      36.818   7.265  -2.362  1.00  0.00           H
ATOM   2840  C   SER   172      36.013   7.541  -4.309  1.00  0.00           C
ATOM   2841  O   SER   172      35.903   7.081  -5.438  1.00  0.00           O
ATOM   2842  CB  SER   172      38.356   7.929  -3.687  1.00  0.00           C
ATOM   2843 1HB  SER   172      39.141   7.676  -2.975  1.00  0.00           H
ATOM   2844 2HB  SER   172      38.711   7.713  -4.691  1.00  0.00           H
ATOM   2845  OG  SER   172      38.073   9.316  -3.591  1.00  0.00           O
ATOM   2846  HG  SER   172      37.684   9.491  -2.721  1.00  0.00           H
ATOM   2847  N   ILE   173      35.218   8.502  -3.861  1.00  0.00           N
ATOM   2848  H   ILE   173      35.353   8.881  -2.917  1.00  0.00           H
ATOM   2849  CA  ILE   173      34.186   9.119  -4.687  1.00  0.00           C
ATOM   2850  HA  ILE   173      34.508   9.107  -5.729  1.00  0.00           H
ATOM   2851  C   ILE   173      34.091  10.576  -4.238  1.00  0.00           C
ATOM   2852  O   ILE   173      34.346  10.903  -3.077  1.00  0.00           O
ATOM   2853  CB  ILE   173      32.838   8.336  -4.564  1.00  0.00           C
ATOM   2854  HB  ILE   173      33.058   7.284  -4.751  1.00  0.00           H
ATOM   2855  CG1 ILE   173      31.833   8.791  -5.637  1.00  0.00           C
ATOM   2856 1HG1 ILE   173      31.495   9.800  -5.400  1.00  0.00           H
ATOM   2857 2HG1 ILE   173      32.355   8.832  -6.587  1.00  0.00           H
ATOM   2858  CG2 ILE   173      32.262   8.445  -3.145  1.00  0.00           C
ATOM   2859 1HG2 ILE   173      31.369   7.830  -3.061  1.00  0.00           H
ATOM   2860 2HG2 ILE   173      32.014   9.479  -2.911  1.00  0.00           H
ATOM   2861 3HG2 ILE   173      32.992   8.083  -2.421  1.00  0.00           H
ATOM   2862  CD1 ILE   173      30.601   7.896  -5.816  1.00  0.00           C
ATOM   2863 1HD1 ILE   173      30.006   8.265  -6.649  1.00  0.00           H
ATOM   2864 2HD1 ILE   173      29.989   7.909  -4.914  1.00  0.00           H
ATOM   2865 3HD1 ILE   173      30.913   6.872  -6.024  1.00  0.00           H
ATOM   2866  N   GLN   174      33.764  11.463  -5.164  1.00  0.00           N
ATOM   2867  H   GLN   174      33.599  11.149  -6.130  1.00  0.00           H
ATOM   2868  CA  GLN   174      33.615  12.885  -4.891  1.00  0.00           C
ATOM   2869  HA  GLN   174      33.543  13.073  -3.819  1.00  0.00           H
ATOM   2870  C   GLN   174      32.329  13.287  -5.582  1.00  0.00           C
ATOM   2871  O   GLN   174      32.165  12.998  -6.769  1.00  0.00           O
ATOM   2872  CB  GLN   174      34.792  13.655  -5.488  1.00  0.00           C
ATOM   2873 1HB  GLN   174      34.837  13.438  -6.552  1.00  0.00           H
ATOM   2874 2HB  GLN   174      34.615  14.721  -5.364  1.00  0.00           H
ATOM   2875  CG  GLN   174      36.135  13.298  -4.871  1.00  0.00           C
ATOM   2876 1HG  GLN   174      36.123  13.528  -3.809  1.00  0.00           H
ATOM   2877 2HG  GLN   174      36.311  12.234  -4.989  1.00  0.00           H
ATOM   2878  CD  GLN   174      37.266  14.039  -5.531  1.00  0.00           C
ATOM   2879  OE1 GLN   174      37.394  15.256  -5.401  1.00  0.00           O
ATOM   2880  NE2 GLN   174      38.076  13.336  -6.269  1.00  0.00           N
ATOM   2881 1HE2 GLN   174      38.831  13.799  -6.763  1.00  0.00           H
ATOM   2882 2HE2 GLN   174      37.937  12.332  -6.351  1.00  0.00           H
ATOM   2883  N   PHE   175      31.395  13.898  -4.873  1.00  0.00           N
ATOM   2884  H   PHE   175      31.550  14.138  -3.883  1.00  0.00           H
ATOM   2885  CA  PHE   175      30.112  14.233  -5.471  1.00  0.00           C
ATOM   2886  HA  PHE   175      30.272  14.515  -6.510  1.00  0.00           H
ATOM   2887  C   PHE   175      29.469  15.416  -4.772  1.00  0.00           C
ATOM   2888  O   PHE   175      29.866  15.796  -3.677  1.00  0.00           O
ATOM   2889  CB  PHE   175      29.174  13.019  -5.446  1.00  0.00           C
ATOM   2890 1HB  PHE   175      28.233  13.293  -5.917  1.00  0.00           H
ATOM   2891 2HB  PHE   175      29.625  12.224  -6.035  1.00  0.00           H
ATOM   2892  CG  PHE   175      28.896  12.470  -4.075  1.00  0.00           C
ATOM   2893  CD1 PHE   175      27.748  12.862  -3.363  1.00  0.00           C
ATOM   2894  HD1 PHE   175      27.101  13.636  -3.757  1.00  0.00           H
ATOM   2895  CD2 PHE   175      29.748  11.497  -3.519  1.00  0.00           C
ATOM   2896  HD2 PHE   175      30.652  11.216  -4.039  1.00  0.00           H
ATOM   2897  CE1 PHE   175      27.410  12.230  -2.144  1.00  0.00           C
ATOM   2898  HE1 PHE   175      26.508  12.515  -1.616  1.00  0.00           H
ATOM   2899  CE2 PHE   175      29.434  10.871  -2.293  1.00  0.00           C
ATOM   2900  HE2 PHE   175      30.093  10.121  -1.877  1.00  0.00           H
ATOM   2901  CZ  PHE   175      28.251  11.218  -1.622  1.00  0.00           C
ATOM   2902  HZ  PHE   175      27.989  10.715  -0.704  1.00  0.00           H
ATOM   2903  N   LYS   176      28.474  16.006  -5.413  1.00  0.00           N
ATOM   2904  H   LYS   176      28.206  15.665  -6.344  1.00  0.00           H
ATOM   2905  CA  LYS   176      27.713  17.097  -4.823  1.00  0.00           C
ATOM   2906  HA  LYS   176      28.192  17.438  -3.913  1.00  0.00           H
ATOM   2907  C   LYS   176      26.349  16.546  -4.502  1.00  0.00           C
ATOM   2908  O   LYS   176      25.886  15.668  -5.221  1.00  0.00           O
ATOM   2909  CB  LYS   176      27.580  18.265  -5.797  1.00  0.00           C
ATOM   2910 1HB  LYS   176      26.923  17.964  -6.610  1.00  0.00           H
ATOM   2911 2HB  LYS   176      27.119  19.100  -5.268  1.00  0.00           H
ATOM   2912  CG  LYS   176      28.910  18.700  -6.383  1.00  0.00           C
ATOM   2913 1HG  LYS   176      29.654  18.694  -5.593  1.00  0.00           H
ATOM   2914 2HG  LYS   176      29.208  17.991  -7.152  1.00  0.00           H
ATOM   2915  CD  LYS   176      28.881  20.091  -6.984  1.00  0.00           C
ATOM   2916 1HD  LYS   176      28.583  20.794  -6.210  1.00  0.00           H
ATOM   2917 2HD  LYS   176      29.887  20.341  -7.316  1.00  0.00           H
ATOM   2918  CE  LYS   176      27.930  20.223  -8.160  1.00  0.00           C
ATOM   2919 1HE  LYS   176      28.187  19.481  -8.915  1.00  0.00           H
ATOM   2920 2HE  LYS   176      26.909  20.048  -7.827  1.00  0.00           H
ATOM   2921  NZ  LYS   176      28.027  21.591  -8.757  1.00  0.00           N
ATOM   2922 1HZ  LYS   176      27.348  21.692  -9.507  1.00  0.00           H
ATOM   2923 2HZ  LYS   176      28.952  21.734  -9.143  1.00  0.00           H
ATOM   2924 3HZ  LYS   176      27.852  22.299  -8.050  1.00  0.00           H
ATOM   2925  N   TYR   177      25.693  17.084  -3.490  1.00  0.00           N
ATOM   2926  H   TYR   177      26.145  17.803  -2.914  1.00  0.00           H
ATOM   2927  CA  TYR   177      24.285  16.804  -3.262  1.00  0.00           C
ATOM   2928  HA  TYR   177      23.844  16.464  -4.200  1.00  0.00           H
ATOM   2929  C   TYR   177      23.638  18.101  -2.849  1.00  0.00           C
ATOM   2930  O   TYR   177      23.979  18.647  -1.793  1.00  0.00           O
ATOM   2931  CB  TYR   177      24.029  15.766  -2.172  1.00  0.00           C
ATOM   2932 1HB  TYR   177      24.605  14.874  -2.391  1.00  0.00           H
ATOM   2933 2HB  TYR   177      24.351  16.153  -1.208  1.00  0.00           H
ATOM   2934  CG  TYR   177      22.556  15.420  -2.106  1.00  0.00           C
ATOM   2935  CD1 TYR   177      21.880  14.982  -3.264  1.00  0.00           C
ATOM   2936  HD1 TYR   177      22.419  14.853  -4.193  1.00  0.00           H
ATOM   2937  CD2 TYR   177      21.817  15.566  -0.908  1.00  0.00           C
ATOM   2938  HD2 TYR   177      22.311  15.885   0.001  1.00  0.00           H
ATOM   2939  CE1 TYR   177      20.505  14.685  -3.234  1.00  0.00           C
ATOM   2940  HE1 TYR   177      20.008  14.325  -4.120  1.00  0.00           H
ATOM   2941  CE2 TYR   177      20.417  15.286  -0.881  1.00  0.00           C
ATOM   2942  HE2 TYR   177      19.850  15.404   0.033  1.00  0.00           H
ATOM   2943  CZ  TYR   177      19.786  14.845  -2.054  1.00  0.00           C
ATOM   2944  OH  TYR   177      18.451  14.563  -2.107  1.00  0.00           O
ATOM   2945  HH  TYR   177      17.977  14.838  -1.306  1.00  0.00           H
ATOM   2946  N   ASN   178      22.739  18.593  -3.692  1.00  0.00           N
ATOM   2947  H   ASN   178      22.511  18.068  -4.530  1.00  0.00           H
ATOM   2948  CA  ASN   178      22.134  19.909  -3.510  1.00  0.00           C
ATOM   2949  HA  ASN   178      21.576  20.156  -4.416  1.00  0.00           H
ATOM   2950  C   ASN   178      23.271  20.936  -3.354  1.00  0.00           C
ATOM   2951  O   ASN   178      24.254  20.904  -4.100  1.00  0.00           O
ATOM   2952  CB  ASN   178      21.150  19.885  -2.327  1.00  0.00           C
ATOM   2953 1HB  ASN   178      20.563  18.971  -2.379  1.00  0.00           H
ATOM   2954 2HB  ASN   178      21.699  19.866  -1.387  1.00  0.00           H
ATOM   2955  CG  ASN   178      20.209  21.060  -2.322  1.00  0.00           C
ATOM   2956  OD1 ASN   178      20.017  21.719  -3.331  1.00  0.00           O
ATOM   2957  ND2 ASN   178      19.668  21.365  -1.183  1.00  0.00           N
ATOM   2958 1HD2 ASN   178      19.013  22.142  -1.133  1.00  0.00           H
ATOM   2959 2HD2 ASN   178      19.885  20.823  -0.345  1.00  0.00           H
ATOM   2960  N   ASN   179      23.176  21.829  -2.381  1.00  0.00           N
ATOM   2961  H   ASN   179      22.372  21.819  -1.772  1.00  0.00           H
ATOM   2962  CA  ASN   179      24.178  22.871  -2.189  1.00  0.00           C
ATOM   2963  HA  ASN   179      24.432  23.298  -3.161  1.00  0.00           H
ATOM   2964  C   ASN   179      25.462  22.343  -1.543  1.00  0.00           C
ATOM   2965  O   ASN   179      26.519  22.977  -1.611  1.00  0.00           O
ATOM   2966  CB  ASN   179      23.567  23.973  -1.325  1.00  0.00           C
ATOM   2967 1HB  ASN   179      23.303  23.557  -0.355  1.00  0.00           H
ATOM   2968 2HB  ASN   179      24.300  24.764  -1.184  1.00  0.00           H
ATOM   2969  CG  ASN   179      22.334  24.573  -1.944  1.00  0.00           C
ATOM   2970  OD1 ASN   179      22.211  24.661  -3.161  1.00  0.00           O
ATOM   2971  ND2 ASN   179      21.379  24.916  -1.127  1.00  0.00           N
ATOM   2972 1HD2 ASN   179      20.514  25.266  -1.507  1.00  0.00           H
ATOM   2973 2HD2 ASN   179      21.519  24.846  -0.127  1.00  0.00           H
ATOM   2974  N   TYR   180      25.379  21.173  -0.928  1.00  0.00           N
ATOM   2975  H   TYR   180      24.518  20.642  -0.971  1.00  0.00           H
ATOM   2976  CA  TYR   180      26.512  20.574  -0.234  1.00  0.00           C
ATOM   2977  HA  TYR   180      27.126  21.368   0.183  1.00  0.00           H
ATOM   2978  C   TYR   180      27.356  19.768  -1.220  1.00  0.00           C
ATOM   2979  O   TYR   180      26.906  19.420  -2.310  1.00  0.00           O
ATOM   2980  CB  TYR   180      26.031  19.688   0.919  1.00  0.00           C
ATOM   2981 1HB  TYR   180      25.309  18.973   0.537  1.00  0.00           H
ATOM   2982 2HB  TYR   180      26.882  19.137   1.313  1.00  0.00           H
ATOM   2983  CG  TYR   180      25.406  20.465   2.064  1.00  0.00           C
ATOM   2984  CD1 TYR   180      24.056  20.887   2.017  1.00  0.00           C
ATOM   2985  HD1 TYR   180      23.445  20.656   1.155  1.00  0.00           H
ATOM   2986  CD2 TYR   180      26.166  20.782   3.210  1.00  0.00           C
ATOM   2987  HD2 TYR   180      27.202  20.474   3.275  1.00  0.00           H
ATOM   2988  CE1 TYR   180      23.484  21.626   3.091  1.00  0.00           C
ATOM   2989  HE1 TYR   180      22.451  21.950   3.042  1.00  0.00           H
ATOM   2990  CE2 TYR   180      25.597  21.525   4.280  1.00  0.00           C
ATOM   2991  HE2 TYR   180      26.184  21.781   5.149  1.00  0.00           H
ATOM   2992  CZ  TYR   180      24.267  21.944   4.206  1.00  0.00           C
ATOM   2993  OH  TYR   180      23.752  22.658   5.256  1.00  0.00           O
ATOM   2994  HH  TYR   180      22.822  22.883   5.143  1.00  0.00           H
ATOM   2995  N   VAL   181      28.591  19.487  -0.831  1.00  0.00           N
ATOM   2996  H   VAL   181      28.901  19.758   0.086  1.00  0.00           H
ATOM   2997  CA  VAL   181      29.552  18.750  -1.645  1.00  0.00           C
ATOM   2998  HA  VAL   181      29.049  18.194  -2.428  1.00  0.00           H
ATOM   2999  C   VAL   181      30.177  17.804  -0.643  1.00  0.00           C
ATOM   3000  O   VAL   181      30.422  18.243   0.483  1.00  0.00           O
ATOM   3001  CB  VAL   181      30.627  19.691  -2.271  1.00  0.00           C
ATOM   3002  HB  VAL   181      31.135  20.213  -1.460  1.00  0.00           H
ATOM   3003  CG1 VAL   181      31.678  18.905  -3.073  1.00  0.00           C
ATOM   3004 1HG1 VAL   181      32.377  19.594  -3.549  1.00  0.00           H
ATOM   3005 2HG1 VAL   181      31.197  18.299  -3.841  1.00  0.00           H
ATOM   3006 3HG1 VAL   181      32.247  18.254  -2.408  1.00  0.00           H
ATOM   3007  CG2 VAL   181      29.964  20.743  -3.173  1.00  0.00           C
ATOM   3008 1HG2 VAL   181      30.726  21.339  -3.676  1.00  0.00           H
ATOM   3009 2HG2 VAL   181      29.341  21.411  -2.584  1.00  0.00           H
ATOM   3010 3HG2 VAL   181      29.341  20.259  -3.920  1.00  0.00           H
ATOM   3011  N   CYS   182      30.407  16.556  -1.032  1.00  0.00           N
ATOM   3012  H   CYS   182      30.197  16.287  -2.001  1.00  0.00           H
ATOM   3013  CA  CYS   182      30.976  15.519  -0.184  1.00  0.00           C
ATOM   3014  HA  CYS   182      31.338  15.960   0.745  1.00  0.00           H
ATOM   3015  C   CYS   182      32.127  14.830  -0.913  1.00  0.00           C
ATOM   3016  O   CYS   182      31.994  14.440  -2.077  1.00  0.00           O
ATOM   3017  CB  CYS   182      29.921  14.462   0.128  1.00  0.00           C
ATOM   3018 1HB  CYS   182      29.003  14.949   0.438  1.00  0.00           H
ATOM   3019 2HB  CYS   182      29.719  13.891  -0.778  1.00  0.00           H
ATOM   3020  SG  CYS   182      30.474  13.342   1.431  1.00  0.00           S
ATOM   3021  HG  CYS   182      29.388  12.564   1.462  1.00  0.00           H
ATOM   3022  N   LEU   183      33.248  14.661  -0.230  1.00  0.00           N
ATOM   3023  H   LEU   183      33.317  15.017   0.727  1.00  0.00           H
ATOM   3024  CA  LEU   183      34.403  13.962  -0.775  1.00  0.00           C
ATOM   3025  HA  LEU   183      34.191  13.584  -1.775  1.00  0.00           H
ATOM   3026  C   LEU   183      34.643  12.821   0.200  1.00  0.00           C
ATOM   3027  O   LEU   183      34.645  13.074   1.403  1.00  0.00           O
ATOM   3028  CB  LEU   183      35.618  14.896  -0.799  1.00  0.00           C
ATOM   3029 1HB  LEU   183      35.919  15.052   0.234  1.00  0.00           H
ATOM   3030 2HB  LEU   183      36.433  14.382  -1.306  1.00  0.00           H
ATOM   3031  CG  LEU   183      35.455  16.299  -1.403  1.00  0.00           C
ATOM   3032  HG  LEU   183      34.726  16.844  -0.802  1.00  0.00           H
ATOM   3033  CD1 LEU   183      36.788  17.029  -1.298  1.00  0.00           C
ATOM   3034 1HD1 LEU   183      36.666  18.060  -1.627  1.00  0.00           H
ATOM   3035 2HD1 LEU   183      37.537  16.544  -1.923  1.00  0.00           H
ATOM   3036 3HD1 LEU   183      37.129  17.030  -0.265  1.00  0.00           H
ATOM   3037  CD2 LEU   183      34.981  16.332  -2.848  1.00  0.00           C
ATOM   3038 1HD2 LEU   183      34.825  17.365  -3.156  1.00  0.00           H
ATOM   3039 2HD2 LEU   183      34.037  15.803  -2.950  1.00  0.00           H
ATOM   3040 3HD2 LEU   183      35.726  15.878  -3.492  1.00  0.00           H
ATOM   3041  N   ALA   184      34.828  11.597  -0.273  1.00  0.00           N
ATOM   3042  H   ALA   184      34.804  11.419  -1.282  1.00  0.00           H
ATOM   3043  CA  ALA   184      35.082  10.464   0.611  1.00  0.00           C
ATOM   3044  HA  ALA   184      35.414  10.826   1.585  1.00  0.00           H
ATOM   3045  C   ALA   184      36.198   9.628  -0.008  1.00  0.00           C
ATOM   3046  O   ALA   184      36.157   9.339  -1.206  1.00  0.00           O
ATOM   3047  CB  ALA   184      33.802   9.636   0.781  1.00  0.00           C
ATOM   3048 1HB  ALA   184      33.024  10.256   1.229  1.00  0.00           H
ATOM   3049 2HB  ALA   184      34.003   8.783   1.430  1.00  0.00           H
ATOM   3050 3HB  ALA   184      33.466   9.278  -0.192  1.00  0.00           H
ATOM   3051  N   TRP   185      37.195   9.257   0.780  1.00  0.00           N
ATOM   3052  H   TRP   185      37.215   9.540   1.767  1.00  0.00           H
ATOM   3053  CA  TRP   185      38.300   8.450   0.275  1.00  0.00           C
ATOM   3054  HA  TRP   185      37.906   7.743  -0.450  1.00  0.00           H
ATOM   3055  C   TRP   185      38.967   7.677   1.401  1.00  0.00           C
ATOM   3056  O   TRP   185      38.783   8.002   2.573  1.00  0.00           O
ATOM   3057  CB  TRP   185      39.337   9.340  -0.420  1.00  0.00           C
ATOM   3058 1HB  TRP   185      40.063   8.698  -0.908  1.00  0.00           H
ATOM   3059 2HB  TRP   185      38.838   9.938  -1.179  1.00  0.00           H
ATOM   3060  CG  TRP   185      40.073  10.260   0.499  1.00  0.00           C
ATOM   3061  CD1 TRP   185      41.318  10.072   1.019  1.00  0.00           C
ATOM   3062  HD1 TRP   185      41.943   9.210   0.812  1.00  0.00           H
ATOM   3063  CD2 TRP   185      39.631  11.532   1.015  1.00  0.00           C
ATOM   3064  NE1 TRP   185      41.684  11.110   1.825  1.00  0.00           N
ATOM   3065  HE1 TRP   185      42.584  11.188   2.296  1.00  0.00           H
ATOM   3066  CE2 TRP   185      40.660  12.014   1.872  1.00  0.00           C
ATOM   3067  CE3 TRP   185      38.465  12.311   0.850  1.00  0.00           C
ATOM   3068  HE3 TRP   185      37.683  11.985   0.183  1.00  0.00           H
ATOM   3069  CZ2 TRP   185      40.542  13.225   2.580  1.00  0.00           C
ATOM   3070  HZ2 TRP   185      41.341  13.568   3.220  1.00  0.00           H
ATOM   3071  CZ3 TRP   185      38.333  13.519   1.579  1.00  0.00           C
ATOM   3072  HZ3 TRP   185      37.431  14.110   1.489  1.00  0.00           H
ATOM   3073  CH2 TRP   185      39.380  13.958   2.436  1.00  0.00           C
ATOM   3074  HH2 TRP   185      39.270  14.881   2.979  1.00  0.00           H
ATOM   3075  N   ARG   186      39.765   6.681   1.044  1.00  0.00           N
ATOM   3076  H   ARG   186      39.811   6.407   0.062  1.00  0.00           H
ATOM   3077  CA  ARG   186      40.607   5.964   1.997  1.00  0.00           C
ATOM   3078  HA  ARG   186      40.603   6.484   2.957  1.00  0.00           H
ATOM   3079  C   ARG   186      42.035   5.943   1.468  1.00  0.00           C
ATOM   3080  O   ARG   186      42.271   5.677   0.282  1.00  0.00           O
ATOM   3081  CB  ARG   186      40.073   4.542   2.205  1.00  0.00           C
ATOM   3082 1HB  ARG   186      39.081   4.601   2.661  1.00  0.00           H
ATOM   3083 2HB  ARG   186      39.975   4.077   1.231  1.00  0.00           H
ATOM   3084  CG  ARG   186      40.963   3.641   3.043  1.00  0.00           C
ATOM   3085 1HG  ARG   186      41.912   3.513   2.525  1.00  0.00           H
ATOM   3086 2HG  ARG   186      41.152   4.088   4.012  1.00  0.00           H
ATOM   3087  CD  ARG   186      40.344   2.283   3.235  1.00  0.00           C
ATOM   3088 1HD  ARG   186      39.459   2.373   3.863  1.00  0.00           H
ATOM   3089 2HD  ARG   186      40.053   1.894   2.263  1.00  0.00           H
ATOM   3090  NE  ARG   186      41.307   1.360   3.845  1.00  0.00           N
ATOM   3091  HE  ARG   186      42.146   1.775   4.261  1.00  0.00           H
ATOM   3092  CZ  ARG   186      41.224   0.038   3.894  1.00  0.00           C
ATOM   3093  NH1 ARG   186      40.224  -0.643   3.412  1.00  0.00           N
ATOM   3094 1HH1 ARG   186      39.421  -0.142   3.044  1.00  0.00           H
ATOM   3095 2HH1 ARG   186      40.244  -1.653   3.438  1.00  0.00           H
ATOM   3096  NH2 ARG   186      42.190  -0.632   4.446  1.00  0.00           N
ATOM   3097 1HH2 ARG   186      42.906  -0.121   4.957  1.00  0.00           H
ATOM   3098 2HH2 ARG   186      42.189  -1.642   4.414  1.00  0.00           H
ATOM   3099  N   THR   187      42.956   6.235   2.375  1.00  0.00           N
ATOM   3100  H   THR   187      42.661   6.515   3.302  1.00  0.00           H
ATOM   3101  CA  THR   187      44.397   6.143   2.175  1.00  0.00           C
ATOM   3102  HA  THR   187      44.653   5.280   1.566  1.00  0.00           H
ATOM   3103  C   THR   187      44.909   6.012   3.606  1.00  0.00           C
ATOM   3104  O   THR   187      44.149   6.363   4.525  1.00  0.00           O
ATOM   3105  CB  THR   187      44.991   7.429   1.582  1.00  0.00           C
ATOM   3106  HB  THR   187      45.688   7.873   2.296  1.00  0.00           H
ATOM   3107  OG1 THR   187      43.930   8.351   1.335  1.00  0.00           O
ATOM   3108  HG1 THR   187      44.196   8.943   0.605  1.00  0.00           H
ATOM   3109  CG2 THR   187      45.722   7.138   0.284  1.00  0.00           C
ATOM   3110 1HG2 THR   187      46.123   8.063  -0.120  1.00  0.00           H
ATOM   3111 2HG2 THR   187      45.041   6.683  -0.430  1.00  0.00           H
ATOM   3112 3HG2 THR   187      46.547   6.453   0.460  1.00  0.00           H
ATOM   3113  N   PRO   188      46.168   5.589   3.847  1.00  0.00           N
ATOM   3114  CA  PRO   188      47.295   5.082   3.053  1.00  0.00           C
ATOM   3115  HA  PRO   188      47.469   5.706   2.179  1.00  0.00           H
ATOM   3116  C   PRO   188      46.998   3.643   2.611  1.00  0.00           C
ATOM   3117  O   PRO   188      45.918   3.381   2.104  1.00  0.00           O
ATOM   3118  CB  PRO   188      48.473   5.239   4.020  1.00  0.00           C
ATOM   3119 1HB  PRO   188      49.276   4.538   3.817  1.00  0.00           H
ATOM   3120 2HB  PRO   188      48.850   6.257   3.969  1.00  0.00           H
ATOM   3121  CG  PRO   188      47.880   5.001   5.329  1.00  0.00           C
ATOM   3122 1HG  PRO   188      47.795   3.934   5.507  1.00  0.00           H
ATOM   3123 2HG  PRO   188      48.474   5.469   6.106  1.00  0.00           H
ATOM   3124  CD  PRO   188      46.524   5.622   5.277  1.00  0.00           C
ATOM   3125 1HD  PRO   188      45.820   5.036   5.866  1.00  0.00           H
ATOM   3126 2HD  PRO   188      46.565   6.653   5.629  1.00  0.00           H
ATOM   3127  N   SER   189      47.871   2.672   2.841  1.00  0.00           N
ATOM   3128  H   SER   189      48.799   2.874   3.194  1.00  0.00           H
ATOM   3129  CA  SER   189      47.500   1.276   2.614  1.00  0.00           C
ATOM   3130  HA  SER   189      46.979   1.178   1.659  1.00  0.00           H
ATOM   3131  C   SER   189      46.570   0.784   3.728  1.00  0.00           C
ATOM   3132  O   SER   189      45.924  -0.261   3.600  1.00  0.00           O
ATOM   3133  CB  SER   189      48.759   0.422   2.571  1.00  0.00           C
ATOM   3134 1HB  SER   189      48.483  -0.621   2.426  1.00  0.00           H
ATOM   3135 2HB  SER   189      49.378   0.747   1.737  1.00  0.00           H
ATOM   3136  OG  SER   189      49.497   0.566   3.774  1.00  0.00           O
ATOM   3137  HG  SER   189      50.328   0.060   3.664  1.00  0.00           H
ATOM   3138  N   GLN   190      46.501   1.547   4.814  1.00  0.00           N
ATOM   3139  H   GLN   190      47.063   2.376   4.854  1.00  0.00           H
ATOM   3140  CA  GLN   190      45.599   1.273   5.932  1.00  0.00           C
ATOM   3141  HA  GLN   190      45.596   0.204   6.141  1.00  0.00           H
ATOM   3142  C   GLN   190      44.172   1.693   5.626  1.00  0.00           C
ATOM   3143  O   GLN   190      43.934   2.455   4.670  1.00  0.00           O
ATOM   3144  OXT GLN   190      43.279   1.223   6.347  1.00  0.00           O
ATOM   3145  CB  GLN   190      46.044   2.016   7.189  1.00  0.00           C
ATOM   3146 1HB  GLN   190      46.030   3.083   6.991  1.00  0.00           H
ATOM   3147 2HB  GLN   190      45.315   1.809   7.970  1.00  0.00           H
ATOM   3148  CG  GLN   190      47.418   1.620   7.706  1.00  0.00           C
ATOM   3149 1HG  GLN   190      47.472   0.536   7.773  1.00  0.00           H
ATOM   3150 2HG  GLN   190      48.184   1.969   7.017  1.00  0.00           H
ATOM   3151  CD  GLN   190      47.677   2.198   9.080  1.00  0.00           C
ATOM   3152  OE1 GLN   190      47.045   3.170   9.487  1.00  0.00           O
ATOM   3153  NE2 GLN   190      48.556   1.594   9.824  1.00  0.00           N
ATOM   3154 1HE2 GLN   190      48.702   1.923  10.775  1.00  0.00           H
ATOM   3155 2HE2 GLN   190      49.080   0.812   9.460  1.00  0.00           H
TER    3156      GLN   190
END
