# Supplementary material for: Comparative biochemical analysis of three members of the Schistosoma mansoni TAL family: Differences in ion and drug binding properties
Source: Biochimie. 2015 Jan;108:40–7. doi: 10.1016/j.biochi.2014.10.015 (PMC4300400; doi:10.1016/j.biochi.2014.10.015)
Supplement: Supplementary file 3 [file mmc3.zip › SmTAL2_mini.pdb]

REMARK YASARA *************************************************************
REMARK YASARA *                                                           *
REMARK YASARA *                     Y  A  S  A  R  A                      *
REMARK YASARA *                                                           *
REMARK YASARA *   Yet Another Scientific Artificial Reality Application   *
REMARK YASARA *                                                           *
REMARK YASARA *            MOLECULE STRUCTURE FILE, PDB FORMAT            *
REMARK YASARA *                                                           *
REMARK YASARA * Just use YASARA every day to make your questions go away! *
REMARK YASARA *                                                           *
REMARK YASARA *                      www.YASARA.org                       *
REMARK YASARA *                                                           *
REMARK YASARA *************************************************************
REMARK YASARA
REMARK YASARA Original filename: 00017199.pdb
REMARK YASARA Written on:        Wed Jan 08 17:57:14 2014
REMARK YASARA Number of objects: 1
REMARK YASARA Number of atoms:   3041
REMARK YASARA Please address questions or suggestions to: Eliza@yasara.org
REMARK YASARA
SEQRES   1    184  MET ASP SER PRO MET GLU LYS PHE ILE GLN THR TYR LEU 
SEQRES   2    184  THR LEU LEU ARG ASP GLY ASP GLU THR VAL GLU THR SER 
SEQRES   3    184  LYS LEU SER GLU SER CYS ARG LYS GLU LYS LEU ASP MET 
SEQRES   4    184  LYS GLN VAL ASN GLU TRP ILE ALA LEU PHE ASP VAL ASP 
SEQRES   5    184  LYS ASP GLN LYS ILE THR PHE GLU GLU PHE CYS ARG GLY 
SEQRES   6    184  LEU GLY LEU LYS GLN ASN GLU MET ARG ILE GLU ARG ASN 
SEQRES   7    184  HIS ILE LYS THR VAL GLN SER GLY ARG GLU GLN SER LEU 
SEQRES   8    184  PRO GLU GLY VAL SER ILE ILE ALA SER THR MET PRO LYS 
SEQRES   9    184  PRO LYS GLN VAL GLU VAL THR GLN LEU PHE LYS ASP ILE 
SEQRES  10    184  TYR ASN GLU VAL LYS LYS ASP PRO ASP MET ASN LYS VAL 
SEQRES  11    184  VAL LYS THR PHE LYS SER GLU LEU GLU ARG ARG TYR GLY 
SEQRES  12    184  ARG VAL TRP GLN VAL ASN ALA VAL THR HIS SER TYR TRP 
SEQRES  13    184  ALA SER PHE SER HIS GLU PRO PHE GLN SER ILE GLN PHE 
SEQRES  14    184  GLN TYR ASP ASN LYS ILE ILE LEU ALA TRP ARG THR PRO 
SEQRES  15    184  SER ASN 
ATOM      1  N   MET     1      -8.521  20.257 -10.108  1.00  0.00           N
ATOM      2 1H   MET     1      -9.307  20.851  -9.890  1.00  0.00           H
ATOM      3 2H   MET     1      -8.022  20.648 -10.894  1.00  0.00           H
ATOM      4 3H   MET     1      -7.905  20.218  -9.308  1.00  0.00           H
ATOM      5  CA  MET     1      -9.000  18.891 -10.437  1.00  0.00           C
ATOM      6  HA  MET     1      -9.490  18.492  -9.555  1.00  0.00           H
ATOM      7  C   MET     1      -7.843  17.963 -10.746  1.00  0.00           C
ATOM      8  O   MET     1      -7.853  16.809 -10.316  1.00  0.00           O
ATOM      9  CB  MET     1     -10.001  18.909 -11.587  1.00  0.00           C
ATOM     10 1HB  MET     1      -9.709  19.665 -12.309  1.00  0.00           H
ATOM     11 2HB  MET     1      -9.981  17.944 -12.079  1.00  0.00           H
ATOM     12  CG  MET     1     -11.419  19.178 -11.123  1.00  0.00           C
ATOM     13 1HG  MET     1     -11.452  20.149 -10.638  1.00  0.00           H
ATOM     14 2HG  MET     1     -12.076  19.199 -11.985  1.00  0.00           H
ATOM     15  SD  MET     1     -12.014  17.919  -9.960  1.00  0.00           S
ATOM     16  CE  MET     1     -12.155  16.417 -10.977  1.00  0.00           C
ATOM     17 1HE  MET     1     -12.552  15.604 -10.372  1.00  0.00           H
ATOM     18 2HE  MET     1     -11.177  16.130 -11.363  1.00  0.00           H
ATOM     19 3HE  MET     1     -12.830  16.602 -11.811  1.00  0.00           H
ATOM     20  N   ASP     2      -6.839  18.410 -11.481  1.00  0.00           N
ATOM     21  H   ASP     2      -6.901  19.316 -11.950  1.00  0.00           H
ATOM     22  CA  ASP     2      -5.595  17.659 -11.624  1.00  0.00           C
ATOM     23  HA  ASP     2      -5.783  16.592 -11.519  1.00  0.00           H
ATOM     24  C   ASP     2      -4.594  18.094 -10.558  1.00  0.00           C
ATOM     25  O   ASP     2      -4.182  19.254 -10.511  1.00  0.00           O
ATOM     26  CB  ASP     2      -4.982  17.918 -12.996  1.00  0.00           C
ATOM     27 1HB  ASP     2      -5.464  18.782 -13.443  1.00  0.00           H
ATOM     28 2HB  ASP     2      -3.924  18.133 -12.878  1.00  0.00           H
ATOM     29  CG  ASP     2      -5.114  16.737 -13.920  1.00  0.00           C
ATOM     30  OD1 ASP     2      -4.640  15.639 -13.563  1.00  0.00           O
ATOM     31  OD2 ASP     2      -5.665  16.881 -15.028  1.00  0.00           O
ATOM     32  N   SER     3      -4.147  17.169  -9.729  1.00  0.00           N
ATOM     33  H   SER     3      -4.504  16.222  -9.759  1.00  0.00           H
ATOM     34  CA  SER     3      -3.092  17.452  -8.765  1.00  0.00           C
ATOM     35  HA  SER     3      -3.432  18.235  -8.088  1.00  0.00           H
ATOM     36  C   SER     3      -1.785  17.926  -9.407  1.00  0.00           C
ATOM     37  O   SER     3      -1.173  18.872  -8.903  1.00  0.00           O
ATOM     38  CB  SER     3      -2.836  16.191  -7.956  1.00  0.00           C
ATOM     39 1HB  SER     3      -1.776  16.102  -7.762  1.00  0.00           H
ATOM     40 2HB  SER     3      -3.373  16.246  -7.017  1.00  0.00           H
ATOM     41  OG  SER     3      -3.295  15.071  -8.688  1.00  0.00           O
ATOM     42  HG  SER     3      -3.272  14.287  -8.119  1.00  0.00           H
ATOM     43  N   PRO     4      -1.340  17.325 -10.533  1.00  0.00           N
ATOM     44  CA  PRO     4      -0.190  18.024 -11.113  1.00  0.00           C
ATOM     45  HA  PRO     4       0.616  18.051 -10.387  1.00  0.00           H
ATOM     46  C   PRO     4      -0.448  19.435 -11.629  1.00  0.00           C
ATOM     47  O   PRO     4       0.456  20.245 -11.611  1.00  0.00           O
ATOM     48  CB  PRO     4       0.211  17.124 -12.277  1.00  0.00           C
ATOM     49 1HB  PRO     4      -0.239  17.482 -13.198  1.00  0.00           H
ATOM     50 2HB  PRO     4       1.291  17.086 -12.368  1.00  0.00           H
ATOM     51  CG  PRO     4      -0.326  15.798 -11.923  1.00  0.00           C
ATOM     52 1HG  PRO     4      -0.425  15.166 -12.800  1.00  0.00           H
ATOM     53 2HG  PRO     4       0.306  15.326 -11.173  1.00  0.00           H
ATOM     54  CD  PRO     4      -1.655  16.137 -11.345  1.00  0.00           C
ATOM     55 1HD  PRO     4      -2.368  16.384 -12.128  1.00  0.00           H
ATOM     56 2HD  PRO     4      -2.018  15.318 -10.735  1.00  0.00           H
ATOM     57  N   MET     5      -1.655  19.791 -12.037  1.00  0.00           N
ATOM     58  H   MET     5      -2.418  19.135 -12.040  1.00  0.00           H
ATOM     59  CA  MET     5      -1.897  21.174 -12.448  1.00  0.00           C
ATOM     60  HA  MET     5      -1.131  21.470 -13.162  1.00  0.00           H
ATOM     61  C   MET     5      -1.774  22.092 -11.242  1.00  0.00           C
ATOM     62  O   MET     5      -1.221  23.172 -11.361  1.00  0.00           O
ATOM     63  CB  MET     5      -3.264  21.348 -13.107  1.00  0.00           C
ATOM     64 1HB  MET     5      -4.007  20.857 -12.497  1.00  0.00           H
ATOM     65 2HB  MET     5      -3.501  22.406 -13.142  1.00  0.00           H
ATOM     66  CG  MET     5      -3.338  20.782 -14.517  1.00  0.00           C
ATOM     67 1HG  MET     5      -3.017  19.744 -14.497  1.00  0.00           H
ATOM     68 2HG  MET     5      -4.370  20.819 -14.860  1.00  0.00           H
ATOM     69  SD  MET     5      -2.313  21.687 -15.689  1.00  0.00           S
ATOM     70  CE  MET     5      -3.260  23.224 -15.892  1.00  0.00           C
ATOM     71 1HE  MET     5      -2.786  23.850 -16.646  1.00  0.00           H
ATOM     72 2HE  MET     5      -3.289  23.770 -14.951  1.00  0.00           H
ATOM     73 3HE  MET     5      -4.275  22.992 -16.208  1.00  0.00           H
ATOM     74  N   GLU     6      -2.170  21.644 -10.060  1.00  0.00           N
ATOM     75  H   GLU     6      -2.628  20.743  -9.988  1.00  0.00           H
ATOM     76  CA  GLU     6      -1.940  22.436  -8.848  1.00  0.00           C
ATOM     77  HA  GLU     6      -2.373  23.425  -8.981  1.00  0.00           H
ATOM     78  C   GLU     6      -0.445  22.599  -8.598  1.00  0.00           C
ATOM     79  O   GLU     6       0.024  23.655  -8.176  1.00  0.00           O
ATOM     80  CB  GLU     6      -2.555  21.784  -7.608  1.00  0.00           C
ATOM     81 1HB  GLU     6      -2.151  20.785  -7.503  1.00  0.00           H
ATOM     82 2HB  GLU     6      -2.249  22.369  -6.747  1.00  0.00           H
ATOM     83  CG  GLU     6      -4.066  21.698  -7.598  1.00  0.00           C
ATOM     84 1HG  GLU     6      -4.466  22.691  -7.781  1.00  0.00           H
ATOM     85 2HG  GLU     6      -4.394  21.036  -8.394  1.00  0.00           H
ATOM     86  CD  GLU     6      -4.618  21.197  -6.271  1.00  0.00           C
ATOM     87  OE1 GLU     6      -3.866  20.643  -5.439  1.00  0.00           O
ATOM     88  OE2 GLU     6      -5.827  21.374  -6.016  1.00  0.00           O
ATOM     89  N   LYS     7       0.323  21.563  -8.903  1.00  0.00           N
ATOM     90  H   LYS     7      -0.113  20.718  -9.253  1.00  0.00           H
ATOM     91  CA  LYS     7       1.776  21.616  -8.752  1.00  0.00           C
ATOM     92  HA  LYS     7       1.987  21.925  -7.730  1.00  0.00           H
ATOM     93  C   LYS     7       2.349  22.685  -9.658  1.00  0.00           C
ATOM     94  O   LYS     7       3.211  23.448  -9.235  1.00  0.00           O
ATOM     95  CB  LYS     7       2.390  20.221  -8.964  1.00  0.00           C
ATOM     96 1HB  LYS     7       2.961  20.008  -8.076  1.00  0.00           H
ATOM     97 2HB  LYS     7       1.574  19.505  -9.001  1.00  0.00           H
ATOM     98  CG  LYS     7       3.321  19.959 -10.162  1.00  0.00           C
ATOM     99 1HG  LYS     7       2.839  20.260 -11.083  1.00  0.00           H
ATOM    100 2HG  LYS     7       4.233  20.533 -10.051  1.00  0.00           H
ATOM    101  CD  LYS     7       3.656  18.469 -10.261  1.00  0.00           C
ATOM    102 1HD  LYS     7       4.066  18.120  -9.318  1.00  0.00           H
ATOM    103 2HD  LYS     7       2.745  17.920 -10.467  1.00  0.00           H
ATOM    104  CE  LYS     7       4.653  18.198 -11.378  1.00  0.00           C
ATOM    105 1HE  LYS     7       4.314  18.720 -12.263  1.00  0.00           H
ATOM    106 2HE  LYS     7       5.619  18.606 -11.096  1.00  0.00           H
ATOM    107  NZ  LYS     7       4.812  16.748 -11.734  1.00  0.00           N
ATOM    108 1HZ  LYS     7       5.624  16.630 -12.326  1.00  0.00           H
ATOM    109 2HZ  LYS     7       4.001  16.429 -12.254  1.00  0.00           H
ATOM    110 3HZ  LYS     7       4.918  16.184 -10.899  1.00  0.00           H
ATOM    111  N   PHE     8       1.831  22.789 -10.868  1.00  0.00           N
ATOM    112  H   PHE     8       1.117  22.134 -11.167  1.00  0.00           H
ATOM    113  CA  PHE     8       2.298  23.801 -11.798  1.00  0.00           C
ATOM    114  HA  PHE     8       3.379  23.851 -11.712  1.00  0.00           H
ATOM    115  C   PHE     8       1.786  25.197 -11.490  1.00  0.00           C
ATOM    116  O   PHE     8       2.502  26.153 -11.757  1.00  0.00           O
ATOM    117  CB  PHE     8       1.987  23.382 -13.229  1.00  0.00           C
ATOM    118 1HB  PHE     8       0.930  23.145 -13.318  1.00  0.00           H
ATOM    119 2HB  PHE     8       2.206  24.217 -13.887  1.00  0.00           H
ATOM    120  CG  PHE     8       2.811  22.210 -13.677  1.00  0.00           C
ATOM    121  CD1 PHE     8       4.206  22.335 -13.789  1.00  0.00           C
ATOM    122  HD1 PHE     8       4.680  23.283 -13.597  1.00  0.00           H
ATOM    123  CD2 PHE     8       2.217  20.972 -13.947  1.00  0.00           C
ATOM    124  HD2 PHE     8       1.146  20.870 -13.899  1.00  0.00           H
ATOM    125  CE1 PHE     8       5.007  21.230 -14.144  1.00  0.00           C
ATOM    126  HE1 PHE     8       6.072  21.347 -14.241  1.00  0.00           H
ATOM    127  CE2 PHE     8       3.008  19.845 -14.270  1.00  0.00           C
ATOM    128  HE2 PHE     8       2.540  18.892 -14.449  1.00  0.00           H
ATOM    129  CZ  PHE     8       4.408  19.980 -14.382  1.00  0.00           C
ATOM    130  HZ  PHE     8       5.011  19.134 -14.662  1.00  0.00           H
ATOM    131  N   ILE     9       0.625  25.344 -10.866  1.00  0.00           N
ATOM    132  H   ILE     9       0.025  24.538 -10.712  1.00  0.00           H
ATOM    133  CA  ILE     9       0.193  26.663 -10.391  1.00  0.00           C
ATOM    134  HA  ILE     9       0.165  27.365 -11.222  1.00  0.00           H
ATOM    135  C   ILE     9       1.266  27.114  -9.424  1.00  0.00           C
ATOM    136  O   ILE     9       1.789  28.217  -9.507  1.00  0.00           O
ATOM    137  CB  ILE     9      -1.190  26.662  -9.657  1.00  0.00           C
ATOM    138  HB  ILE     9      -1.168  25.913  -8.868  1.00  0.00           H
ATOM    139  CG1 ILE     9      -2.324  26.320 -10.631  1.00  0.00           C
ATOM    140 1HG1 ILE     9      -2.438  27.145 -11.327  1.00  0.00           H
ATOM    141 2HG1 ILE     9      -2.038  25.448 -11.197  1.00  0.00           H
ATOM    142  CG2 ILE     9      -1.479  28.039  -9.016  1.00  0.00           C
ATOM    143 1HG2 ILE     9      -2.449  28.039  -8.524  1.00  0.00           H
ATOM    144 2HG2 ILE     9      -1.471  28.820  -9.776  1.00  0.00           H
ATOM    145 3HG2 ILE     9      -0.731  28.269  -8.266  1.00  0.00           H
ATOM    146  CD1 ILE     9      -3.685  26.029 -10.006  1.00  0.00           C
ATOM    147 1HD1 ILE     9      -4.365  25.678 -10.781  1.00  0.00           H
ATOM    148 2HD1 ILE     9      -4.101  26.932  -9.563  1.00  0.00           H
ATOM    149 3HD1 ILE     9      -3.593  25.259  -9.243  1.00  0.00           H
ATOM    150  N   GLN    10       1.660  26.234  -8.525  1.00  0.00           N
ATOM    151  H   GLN    10       1.247  25.303  -8.510  1.00  0.00           H
ATOM    152  CA  GLN    10       2.633  26.612  -7.522  1.00  0.00           C
ATOM    153  HA  GLN    10       2.348  27.590  -7.147  1.00  0.00           H
ATOM    154  C   GLN    10       4.066  26.761  -8.023  1.00  0.00           C
ATOM    155  O   GLN    10       4.854  27.431  -7.358  1.00  0.00           O
ATOM    156  CB  GLN    10       2.550  25.655  -6.346  1.00  0.00           C
ATOM    157 1HB  GLN    10       2.729  24.641  -6.694  1.00  0.00           H
ATOM    158 2HB  GLN    10       3.318  25.929  -5.627  1.00  0.00           H
ATOM    159  CG  GLN    10       1.195  25.728  -5.654  1.00  0.00           C
ATOM    160 1HG  GLN    10       1.021  26.749  -5.327  1.00  0.00           H
ATOM    161 2HG  GLN    10       0.410  25.455  -6.350  1.00  0.00           H
ATOM    162  CD  GLN    10       1.102  24.821  -4.461  1.00  0.00           C
ATOM    163  OE1 GLN    10       2.104  24.317  -3.959  1.00  0.00           O
ATOM    164  NE2 GLN    10      -0.095  24.589  -4.002  1.00  0.00           N
ATOM    165 1HE2 GLN    10      -0.221  24.010  -3.188  1.00  0.00           H
ATOM    166 2HE2 GLN    10      -0.898  25.005  -4.460  1.00  0.00           H
ATOM    167  N   THR    11       4.454  26.192  -9.155  1.00  0.00           N
ATOM    168  H   THR    11       3.828  25.574  -9.660  1.00  0.00           H
ATOM    169  CA  THR    11       5.774  26.495  -9.722  1.00  0.00           C
ATOM    170  HA  THR    11       6.517  26.522  -8.932  1.00  0.00           H
ATOM    171  C   THR    11       5.740  27.862 -10.364  1.00  0.00           C
ATOM    172  O   THR    11       6.630  28.678 -10.147  1.00  0.00           O
ATOM    173  CB  THR    11       6.232  25.490 -10.803  1.00  0.00           C
ATOM    174  HB  THR    11       7.172  25.818 -11.238  1.00  0.00           H
ATOM    175  OG1 THR    11       5.248  25.362 -11.819  1.00  0.00           O
ATOM    176  HG1 THR    11       5.430  26.004 -12.515  1.00  0.00           H
ATOM    177  CG2 THR    11       6.401  24.122 -10.247  1.00  0.00           C
ATOM    178 1HG2 THR    11       6.596  23.439 -11.071  1.00  0.00           H
ATOM    179 2HG2 THR    11       5.507  23.794  -9.737  1.00  0.00           H
ATOM    180 3HG2 THR    11       7.242  24.109  -9.572  1.00  0.00           H
ATOM    181  N   TYR    12       4.683  28.106 -11.116  1.00  0.00           N
ATOM    182  H   TYR    12       3.970  27.387 -11.230  1.00  0.00           H
ATOM    183  CA  TYR    12       4.504  29.341 -11.854  1.00  0.00           C
ATOM    184  HA  TYR    12       5.350  29.493 -12.523  1.00  0.00           H
ATOM    185  C   TYR    12       4.430  30.503 -10.874  1.00  0.00           C
ATOM    186  O   TYR    12       5.068  31.535 -11.056  1.00  0.00           O
ATOM    187  CB  TYR    12       3.228  29.174 -12.673  1.00  0.00           C
ATOM    188 1HB  TYR    12       3.295  28.228 -13.203  1.00  0.00           H
ATOM    189 2HB  TYR    12       2.378  29.120 -11.999  1.00  0.00           H
ATOM    190  CG  TYR    12       2.963  30.243 -13.688  1.00  0.00           C
ATOM    191  CD1 TYR    12       3.633  30.245 -14.925  1.00  0.00           C
ATOM    192  HD1 TYR    12       4.386  29.497 -15.132  1.00  0.00           H
ATOM    193  CD2 TYR    12       1.994  31.226 -13.441  1.00  0.00           C
ATOM    194  HD2 TYR    12       1.458  31.231 -12.506  1.00  0.00           H
ATOM    195  CE1 TYR    12       3.328  31.215 -15.904  1.00  0.00           C
ATOM    196  HE1 TYR    12       3.829  31.204 -16.856  1.00  0.00           H
ATOM    197  CE2 TYR    12       1.704  32.203 -14.408  1.00  0.00           C
ATOM    198  HE2 TYR    12       0.954  32.952 -14.222  1.00  0.00           H
ATOM    199  CZ  TYR    12       2.378  32.193 -15.618  1.00  0.00           C
ATOM    200  OH  TYR    12       2.055  33.170 -16.501  1.00  0.00           O
ATOM    201  HH  TYR    12       2.539  33.104 -17.341  1.00  0.00           H
ATOM    202  N   LEU    13       3.727  30.289  -9.771  1.00  0.00           N
ATOM    203  H   LEU    13       3.203  29.421  -9.691  1.00  0.00           H
ATOM    204  CA  LEU    13       3.628  31.255  -8.679  1.00  0.00           C
ATOM    205  HA  LEU    13       3.122  32.139  -9.048  1.00  0.00           H
ATOM    206  C   LEU    13       4.954  31.710  -8.102  1.00  0.00           C
ATOM    207  O   LEU    13       5.053  32.823  -7.605  1.00  0.00           O
ATOM    208  CB  LEU    13       2.810  30.673  -7.526  1.00  0.00           C
ATOM    209 1HB  LEU    13       2.989  29.606  -7.504  1.00  0.00           H
ATOM    210 2HB  LEU    13       3.195  31.083  -6.598  1.00  0.00           H
ATOM    211  CG  LEU    13       1.299  30.921  -7.541  1.00  0.00           C
ATOM    212  HG  LEU    13       0.904  30.644  -8.515  1.00  0.00           H
ATOM    213  CD1 LEU    13       0.637  30.056  -6.484  1.00  0.00           C
ATOM    214 1HD1 LEU    13      -0.440  30.224  -6.500  1.00  0.00           H
ATOM    215 2HD1 LEU    13       1.016  30.304  -5.496  1.00  0.00           H
ATOM    216 3HD1 LEU    13       0.820  29.008  -6.692  1.00  0.00           H
ATOM    217  CD2 LEU    13       0.956  32.380  -7.265  1.00  0.00           C
ATOM    218 1HD2 LEU    13      -0.122  32.515  -7.342  1.00  0.00           H
ATOM    219 2HD2 LEU    13       1.434  33.031  -7.989  1.00  0.00           H
ATOM    220 3HD2 LEU    13       1.279  32.662  -6.263  1.00  0.00           H
ATOM    221  N   THR    14       5.987  30.889  -8.159  1.00  0.00           N
ATOM    222  H   THR    14       5.904  29.976  -8.588  1.00  0.00           H
ATOM    223  CA  THR    14       7.276  31.316  -7.638  1.00  0.00           C
ATOM    224  HA  THR    14       7.127  31.738  -6.646  1.00  0.00           H
ATOM    225  C   THR    14       7.891  32.386  -8.531  1.00  0.00           C
ATOM    226  O   THR    14       8.553  33.294  -8.053  1.00  0.00           O
ATOM    227  CB  THR    14       8.251  30.140  -7.539  1.00  0.00           C
ATOM    228  HB  THR    14       8.808  30.047  -8.469  1.00  0.00           H
ATOM    229  OG1 THR    14       7.531  28.933  -7.308  1.00  0.00           O
ATOM    230  HG1 THR    14       6.959  29.060  -6.538  1.00  0.00           H
ATOM    231  CG2 THR    14       9.199  30.297  -6.382  1.00  0.00           C
ATOM    232 1HG2 THR    14       9.819  29.413  -6.290  1.00  0.00           H
ATOM    233 2HG2 THR    14       8.640  30.436  -5.460  1.00  0.00           H
ATOM    234 3HG2 THR    14       9.833  31.166  -6.537  1.00  0.00           H
ATOM    235  N   LEU    15       7.665  32.292  -9.831  1.00  0.00           N
ATOM    236  H   LEU    15       7.080  31.547 -10.190  1.00  0.00           H
ATOM    237  CA  LEU    15       8.197  33.276 -10.772  1.00  0.00           C
ATOM    238  HA  LEU    15       9.196  33.571 -10.459  1.00  0.00           H
ATOM    239  C   LEU    15       7.299  34.504 -10.778  1.00  0.00           C
ATOM    240  O   LEU    15       7.756  35.625 -11.000  1.00  0.00           O
ATOM    241  CB  LEU    15       8.259  32.661 -12.166  1.00  0.00           C
ATOM    242 1HB  LEU    15       8.374  31.599 -12.020  1.00  0.00           H
ATOM    243 2HB  LEU    15       7.285  32.800 -12.622  1.00  0.00           H
ATOM    244  CG  LEU    15       9.329  33.079 -13.185  1.00  0.00           C
ATOM    245  HG  LEU    15       9.153  32.499 -14.086  1.00  0.00           H
ATOM    246  CD1 LEU    15       9.313  34.546 -13.572  1.00  0.00           C
ATOM    247 1HD1 LEU    15       9.981  34.708 -14.412  1.00  0.00           H
ATOM    248 2HD1 LEU    15       9.625  35.161 -12.731  1.00  0.00           H
ATOM    249 3HD1 LEU    15       8.309  34.841 -13.863  1.00  0.00           H
ATOM    250  CD2 LEU    15      10.724  32.735 -12.682  1.00  0.00           C
ATOM    251 1HD2 LEU    15      11.449  32.926 -13.469  1.00  0.00           H
ATOM    252 2HD2 LEU    15      10.773  31.683 -12.421  1.00  0.00           H
ATOM    253 3HD2 LEU    15      10.981  33.345 -11.819  1.00  0.00           H
ATOM    254  N   LEU    16       6.032  34.297 -10.448  1.00  0.00           N
ATOM    255  H   LEU    16       5.711  33.344 -10.331  1.00  0.00           H
ATOM    256  CA  LEU    16       5.072  35.377 -10.215  1.00  0.00           C
ATOM    257  HA  LEU    16       5.159  36.093 -11.030  1.00  0.00           H
ATOM    258  C   LEU    16       5.346  36.128  -8.913  1.00  0.00           C
ATOM    259  O   LEU    16       4.468  36.279  -8.071  1.00  0.00           O
ATOM    260  CB  LEU    16       3.622  34.873 -10.169  1.00  0.00           C
ATOM    261 1HB  LEU    16       3.532  34.200  -9.325  1.00  0.00           H
ATOM    262 2HB  LEU    16       3.007  35.737  -9.951  1.00  0.00           H
ATOM    263  CG  LEU    16       2.950  34.202 -11.367  1.00  0.00           C
ATOM    264  HG  LEU    16       3.428  33.256 -11.574  1.00  0.00           H
ATOM    265  CD1 LEU    16       1.485  33.948 -11.028  1.00  0.00           C
ATOM    266 1HD1 LEU    16       0.977  33.527 -11.891  1.00  0.00           H
ATOM    267 2HD1 LEU    16       0.985  34.869 -10.734  1.00  0.00           H
ATOM    268 3HD1 LEU    16       1.416  33.228 -10.218  1.00  0.00           H
ATOM    269  CD2 LEU    16       3.050  35.059 -12.595  1.00  0.00           C
ATOM    270 1HD2 LEU    16       2.505  34.597 -13.414  1.00  0.00           H
ATOM    271 2HD2 LEU    16       4.092  35.137 -12.899  1.00  0.00           H
ATOM    272 3HD2 LEU    16       2.659  36.052 -12.404  1.00  0.00           H
ATOM    273  N   ARG    17       6.537  36.684  -8.780  1.00  0.00           N
ATOM    274  H   ARG    17       7.230  36.487  -9.499  1.00  0.00           H
ATOM    275  CA  ARG    17       6.887  37.575  -7.679  1.00  0.00           C
ATOM    276  HA  ARG    17       6.782  37.044  -6.732  1.00  0.00           H
ATOM    277  C   ARG    17       5.932  38.758  -7.653  1.00  0.00           C
ATOM    278  O   ARG    17       5.519  39.205  -6.591  1.00  0.00           O
ATOM    279  CB  ARG    17       8.340  38.030  -7.869  1.00  0.00           C
ATOM    280 1HB  ARG    17       8.985  37.159  -7.781  1.00  0.00           H
ATOM    281 2HB  ARG    17       8.442  38.418  -8.877  1.00  0.00           H
ATOM    282  CG  ARG    17       8.835  39.107  -6.913  1.00  0.00           C
ATOM    283 1HG  ARG    17       9.821  39.432  -7.227  1.00  0.00           H
ATOM    284 2HG  ARG    17       8.164  39.957  -6.970  1.00  0.00           H
ATOM    285  CD  ARG    17       8.900  38.637  -5.472  1.00  0.00           C
ATOM    286 1HD  ARG    17       7.956  38.179  -5.208  1.00  0.00           H
ATOM    287 2HD  ARG    17       9.686  37.894  -5.372  1.00  0.00           H
ATOM    288  NE  ARG    17       9.148  39.746  -4.546  1.00  0.00           N
ATOM    289  HE  ARG    17      10.104  39.897  -4.266  1.00  0.00           H
ATOM    290  CZ  ARG    17       8.234  40.546  -4.018  1.00  0.00           C
ATOM    291  NH1 ARG    17       6.968  40.528  -4.330  1.00  0.00           N
ATOM    292 1HH1 ARG    17       6.624  39.896  -5.042  1.00  0.00           H
ATOM    293 2HH1 ARG    17       6.323  41.152  -3.873  1.00  0.00           H
ATOM    294  NH2 ARG    17       8.609  41.423  -3.137  1.00  0.00           N
ATOM    295 1HH2 ARG    17       9.571  41.431  -2.814  1.00  0.00           H
ATOM    296 2HH2 ARG    17       7.949  42.082  -2.770  1.00  0.00           H
ATOM    297  N   ASP    18       5.547  39.231  -8.826  1.00  0.00           N
ATOM    298  H   ASP    18       5.925  38.831  -9.665  1.00  0.00           H
ATOM    299  CA  ASP    18       4.601  40.340  -8.933  1.00  0.00           C
ATOM    300  HA  ASP    18       4.814  41.074  -8.158  1.00  0.00           H
ATOM    301  C   ASP    18       3.153  39.889  -8.802  1.00  0.00           C
ATOM    302  O   ASP    18       2.258  40.691  -8.560  1.00  0.00           O
ATOM    303  CB  ASP    18       4.736  41.011 -10.293  1.00  0.00           C
ATOM    304 1HB  ASP    18       4.549  40.272 -11.063  1.00  0.00           H
ATOM    305 2HB  ASP    18       3.992  41.794 -10.375  1.00  0.00           H
ATOM    306  CG  ASP    18       6.104  41.607 -10.518  1.00  0.00           C
ATOM    307  OD1 ASP    18       6.632  42.360  -9.673  1.00  0.00           O
ATOM    308  OD2 ASP    18       6.689  41.305 -11.577  1.00  0.00           O
ATOM    309  N   GLY    19       2.900  38.605  -8.994  1.00  0.00           N
ATOM    310  H   GLY    19       3.660  37.957  -9.121  1.00  0.00           H
ATOM    311  CA  GLY    19       1.540  38.096  -8.987  1.00  0.00           C
ATOM    312 1HA  GLY    19       1.563  37.018  -8.863  1.00  0.00           H
ATOM    313 2HA  GLY    19       1.008  38.524  -8.141  1.00  0.00           H
ATOM    314  C   GLY    19       0.767  38.431 -10.244  1.00  0.00           C
ATOM    315  O   GLY    19      -0.452  38.361 -10.260  1.00  0.00           O
ATOM    316  N   ASP    20       1.455  38.823 -11.304  1.00  0.00           N
ATOM    317  H   ASP    20       2.464  38.769 -11.292  1.00  0.00           H
ATOM    318  CA  ASP    20       0.818  39.452 -12.469  1.00  0.00           C
ATOM    319  HA  ASP    20       0.060  40.147 -12.107  1.00  0.00           H
ATOM    320  C   ASP    20       0.141  38.473 -13.425  1.00  0.00           C
ATOM    321  O   ASP    20      -0.397  38.851 -14.463  1.00  0.00           O
ATOM    322  CB  ASP    20       1.882  40.236 -13.236  1.00  0.00           C
ATOM    323 1HB  ASP    20       2.522  40.747 -12.523  1.00  0.00           H
ATOM    324 2HB  ASP    20       2.485  39.536 -13.807  1.00  0.00           H
ATOM    325  CG  ASP    20       1.300  41.264 -14.186  1.00  0.00           C
ATOM    326  OD1 ASP    20       0.202  41.806 -13.941  1.00  0.00           O
ATOM    327  OD2 ASP    20       1.978  41.583 -15.184  1.00  0.00           O
ATOM    328  N   GLU    21       0.201  37.200 -13.064  1.00  0.00           N
ATOM    329  H   GLU    21       0.650  36.991 -12.191  1.00  0.00           H
ATOM    330  CA  GLU    21      -0.348  36.076 -13.831  1.00  0.00           C
ATOM    331  HA  GLU    21      -0.090  35.168 -13.290  1.00  0.00           H
ATOM    332  C   GLU    21       0.291  35.939 -15.214  1.00  0.00           C
ATOM    333  O   GLU    21      -0.281  35.347 -16.124  1.00  0.00           O
ATOM    334  CB  GLU    21      -1.882  36.113 -13.894  1.00  0.00           C
ATOM    335 1HB  GLU    21      -2.198  37.000 -14.432  1.00  0.00           H
ATOM    336 2HB  GLU    21      -2.229  35.239 -14.436  1.00  0.00           H
ATOM    337  CG  GLU    21      -2.535  36.104 -12.514  1.00  0.00           C
ATOM    338 1HG  GLU    21      -2.160  35.250 -11.956  1.00  0.00           H
ATOM    339 2HG  GLU    21      -2.256  37.009 -11.983  1.00  0.00           H
ATOM    340  CD  GLU    21      -4.051  36.027 -12.567  1.00  0.00           C
ATOM    341  OE1 GLU    21      -4.669  36.404 -13.580  1.00  0.00           O
ATOM    342  OE2 GLU    21      -4.671  35.646 -11.552  1.00  0.00           O
ATOM    343  N   THR    22       1.490  36.482 -15.356  1.00  0.00           N
ATOM    344  H   THR    22       1.882  37.018 -14.602  1.00  0.00           H
ATOM    345  CA  THR    22       2.325  36.312 -16.542  1.00  0.00           C
ATOM    346  HA  THR    22       2.027  35.425 -17.092  1.00  0.00           H
ATOM    347  C   THR    22       3.765  36.173 -16.088  1.00  0.00           C
ATOM    348  O   THR    22       4.134  36.742 -15.052  1.00  0.00           O
ATOM    349  CB  THR    22       2.270  37.517 -17.487  1.00  0.00           C
ATOM    350  HB  THR    22       2.997  37.373 -18.283  1.00  0.00           H
ATOM    351  OG1 THR    22       2.567  38.717 -16.771  1.00  0.00           O
ATOM    352  HG1 THR    22       1.754  39.024 -16.358  1.00  0.00           H
ATOM    353  CG2 THR    22       0.912  37.673 -18.094  1.00  0.00           C
ATOM    354 1HG2 THR    22       0.910  38.494 -18.802  1.00  0.00           H
ATOM    355 2HG2 THR    22       0.181  37.871 -17.319  1.00  0.00           H
ATOM    356 3HG2 THR    22       0.637  36.760 -18.624  1.00  0.00           H
ATOM    357  N   VAL    23       4.582  35.476 -16.860  1.00  0.00           N
ATOM    358  H   VAL    23       4.223  34.985 -17.669  1.00  0.00           H
ATOM    359  CA  VAL    23       6.023  35.435 -16.622  1.00  0.00           C
ATOM    360  HA  VAL    23       6.262  36.114 -15.809  1.00  0.00           H
ATOM    361  C   VAL    23       6.683  35.974 -17.883  1.00  0.00           C
ATOM    362  O   VAL    23       6.152  35.803 -18.981  1.00  0.00           O
ATOM    363  CB  VAL    23       6.533  34.022 -16.219  1.00  0.00           C
ATOM    364  HB  VAL    23       7.604  34.084 -16.043  1.00  0.00           H
ATOM    365  CG1 VAL    23       5.850  33.567 -14.926  1.00  0.00           C
ATOM    366 1HG1 VAL    23       6.219  32.581 -14.642  1.00  0.00           H
ATOM    367 2HG1 VAL    23       4.773  33.507 -15.061  1.00  0.00           H
ATOM    368 3HG1 VAL    23       6.063  34.273 -14.126  1.00  0.00           H
ATOM    369  CG2 VAL    23       6.298  32.983 -17.301  1.00  0.00           C
ATOM    370 1HG2 VAL    23       6.702  32.023 -16.982  1.00  0.00           H
ATOM    371 2HG2 VAL    23       6.802  33.278 -18.218  1.00  0.00           H
ATOM    372 3HG2 VAL    23       5.235  32.870 -17.494  1.00  0.00           H
ATOM    373  N   GLU    24       7.779  36.694 -17.717  1.00  0.00           N
ATOM    374  H   GLU    24       8.185  36.785 -16.797  1.00  0.00           H
ATOM    375  CA  GLU    24       8.400  37.456 -18.795  1.00  0.00           C
ATOM    376  HA  GLU    24       8.070  37.074 -19.761  1.00  0.00           H
ATOM    377  C   GLU    24       9.919  37.315 -18.676  1.00  0.00           C
ATOM    378  O   GLU    24      10.419  36.934 -17.610  1.00  0.00           O
ATOM    379  CB  GLU    24       7.955  38.916 -18.649  1.00  0.00           C
ATOM    380 1HB  GLU    24       6.887  38.913 -18.457  1.00  0.00           H
ATOM    381 2HB  GLU    24       8.443  39.342 -17.778  1.00  0.00           H
ATOM    382  CG  GLU    24       8.193  39.822 -19.848  1.00  0.00           C
ATOM    383 1HG  GLU    24       8.472  39.212 -20.705  1.00  0.00           H
ATOM    384 2HG  GLU    24       7.267  40.342 -20.081  1.00  0.00           H
ATOM    385  CD  GLU    24       9.274  40.847 -19.590  1.00  0.00           C
ATOM    386  OE1 GLU    24       9.065  41.796 -18.806  1.00  0.00           O
ATOM    387  OE2 GLU    24      10.386  40.697 -20.137  1.00  0.00           O
ATOM    388  N   THR    25      10.650  37.644 -19.732  1.00  0.00           N
ATOM    389  H   THR    25      10.196  38.009 -20.556  1.00  0.00           H
ATOM    390  CA  THR    25      12.108  37.524 -19.788  1.00  0.00           C
ATOM    391  HA  THR    25      12.377  36.471 -19.805  1.00  0.00           H
ATOM    392  C   THR    25      12.798  38.193 -18.615  1.00  0.00           C
ATOM    393  O   THR    25      13.740  37.648 -18.042  1.00  0.00           O
ATOM    394  CB  THR    25      12.640  38.219 -21.061  1.00  0.00           C
ATOM    395  HB  THR    25      12.583  39.295 -20.921  1.00  0.00           H
ATOM    396  OG1 THR    25      11.811  37.870 -22.170  1.00  0.00           O
ATOM    397  HG1 THR    25      12.391  37.568 -22.893  1.00  0.00           H
ATOM    398  CG2 THR    25      14.064  37.838 -21.399  1.00  0.00           C
ATOM    399 1HG2 THR    25      14.412  38.463 -22.220  1.00  0.00           H
ATOM    400 2HG2 THR    25      14.106  36.798 -21.707  1.00  0.00           H
ATOM    401 3HG2 THR    25      14.715  37.995 -20.542  1.00  0.00           H
ATOM    402  N   SER    26      12.290  39.345 -18.218  1.00  0.00           N
ATOM    403  H   SER    26      11.483  39.724 -18.703  1.00  0.00           H
ATOM    404  CA  SER    26      12.866  40.134 -17.142  1.00  0.00           C
ATOM    405  HA  SER    26      13.865  40.447 -17.438  1.00  0.00           H
ATOM    406  C   SER    26      13.006  39.420 -15.809  1.00  0.00           C
ATOM    407  O   SER    26      13.969  39.679 -15.097  1.00  0.00           O
ATOM    408  CB  SER    26      12.000  41.367 -16.957  1.00  0.00           C
ATOM    409 1HB  SER    26      12.347  41.936 -16.103  1.00  0.00           H
ATOM    410 2HB  SER    26      12.061  41.981 -17.847  1.00  0.00           H
ATOM    411  OG  SER    26      10.658  40.960 -16.772  1.00  0.00           O
ATOM    412  HG  SER    26      10.105  41.422 -17.428  1.00  0.00           H
ATOM    413  N   LYS    27      12.108  38.502 -15.475  1.00  0.00           N
ATOM    414  H   LYS    27      11.314  38.353 -16.085  1.00  0.00           H
ATOM    415  CA  LYS    27      12.252  37.700 -14.255  1.00  0.00           C
ATOM    416  HA  LYS    27      13.067  38.113 -13.669  1.00  0.00           H
ATOM    417  C   LYS    27      12.626  36.252 -14.501  1.00  0.00           C
ATOM    418  O   LYS    27      13.242  35.633 -13.636  1.00  0.00           O
ATOM    419  CB  LYS    27      11.010  37.795 -13.378  1.00  0.00           C
ATOM    420 1HB  LYS    27      10.121  37.624 -13.979  1.00  0.00           H
ATOM    421 2HB  LYS    27      11.075  37.023 -12.616  1.00  0.00           H
ATOM    422  CG  LYS    27      10.914  39.132 -12.672  1.00  0.00           C
ATOM    423 1HG  LYS    27      11.848  39.308 -12.147  1.00  0.00           H
ATOM    424 2HG  LYS    27      10.770  39.918 -13.404  1.00  0.00           H
ATOM    425  CD  LYS    27       9.785  39.153 -11.658  1.00  0.00           C
ATOM    426 1HD  LYS    27       8.829  39.067 -12.171  1.00  0.00           H
ATOM    427 2HD  LYS    27       9.904  38.309 -10.984  1.00  0.00           H
ATOM    428  CE  LYS    27       9.820  40.436 -10.840  1.00  0.00           C
ATOM    429 1HE  LYS    27       9.089  40.363 -10.039  1.00  0.00           H
ATOM    430 2HE  LYS    27      10.806  40.542 -10.394  1.00  0.00           H
ATOM    431  NZ  LYS    27       9.517  41.658 -11.639  1.00  0.00           N
ATOM    432 1HZ  LYS    27       9.634  42.479 -11.062  1.00  0.00           H
ATOM    433 2HZ  LYS    27       8.556  41.619 -11.964  1.00  0.00           H
ATOM    434 3HZ  LYS    27      10.135  41.726 -12.437  1.00  0.00           H
ATOM    435  N   LEU    28      12.355  35.726 -15.684  1.00  0.00           N
ATOM    436  H   LEU    28      11.810  36.251 -16.362  1.00  0.00           H
ATOM    437  CA  LEU    28      12.828  34.388 -16.038  1.00  0.00           C
ATOM    438  HA  LEU    28      12.534  33.686 -15.262  1.00  0.00           H
ATOM    439  C   LEU    28      14.351  34.372 -16.115  1.00  0.00           C
ATOM    440  O   LEU    28      14.993  33.405 -15.710  1.00  0.00           O
ATOM    441  CB  LEU    28      12.219  33.941 -17.371  1.00  0.00           C
ATOM    442 1HB  LEU    28      12.277  34.778 -18.061  1.00  0.00           H
ATOM    443 2HB  LEU    28      12.829  33.137 -17.775  1.00  0.00           H
ATOM    444  CG  LEU    28      10.766  33.444 -17.318  1.00  0.00           C
ATOM    445  HG  LEU    28      10.174  34.151 -16.742  1.00  0.00           H
ATOM    446  CD1 LEU    28      10.179  33.371 -18.714  1.00  0.00           C
ATOM    447 1HD1 LEU    28       9.157  32.999 -18.664  1.00  0.00           H
ATOM    448 2HD1 LEU    28      10.770  32.702 -19.338  1.00  0.00           H
ATOM    449 3HD1 LEU    28      10.162  34.364 -19.156  1.00  0.00           H
ATOM    450  CD2 LEU    28      10.658  32.066 -16.667  1.00  0.00           C
ATOM    451 1HD2 LEU    28       9.611  31.764 -16.613  1.00  0.00           H
ATOM    452 2HD2 LEU    28      11.055  32.090 -15.658  1.00  0.00           H
ATOM    453 3HD2 LEU    28      11.207  31.327 -17.247  1.00  0.00           H
ATOM    454  N   SER    29      14.945  35.459 -16.576  1.00  0.00           N
ATOM    455  H   SER    29      14.388  36.227 -16.935  1.00  0.00           H
ATOM    456  CA  SER    29      16.400  35.580 -16.600  1.00  0.00           C
ATOM    457  HA  SER    29      16.821  34.705 -17.093  1.00  0.00           H
ATOM    458  C   SER    29      16.999  35.664 -15.202  1.00  0.00           C
ATOM    459  O   SER    29      18.099  35.176 -14.974  1.00  0.00           O
ATOM    460  CB  SER    29      16.805  36.827 -17.381  1.00  0.00           C
ATOM    461 1HB  SER    29      17.886  36.941 -17.346  1.00  0.00           H
ATOM    462 2HB  SER    29      16.492  36.717 -18.416  1.00  0.00           H
ATOM    463  OG  SER    29      16.178  37.973 -16.836  1.00  0.00           O
ATOM    464  HG  SER    29      15.339  38.105 -17.304  1.00  0.00           H
ATOM    465  N   GLU    30      16.280  36.236 -14.247  1.00  0.00           N
ATOM    466  H   GLU    30      15.370  36.604 -14.465  1.00  0.00           H
ATOM    467  CA  GLU    30      16.797  36.369 -12.885  1.00  0.00           C
ATOM    468  HA  GLU    30      17.758  36.879 -12.905  1.00  0.00           H
ATOM    469  C   GLU    30      16.965  35.001 -12.267  1.00  0.00           C
ATOM    470  O   GLU    30      17.964  34.694 -11.622  1.00  0.00           O
ATOM    471  CB  GLU    30      15.830  37.115 -11.973  1.00  0.00           C
ATOM    472 1HB  GLU    30      14.876  36.608 -12.000  1.00  0.00           H
ATOM    473 2HB  GLU    30      16.215  37.056 -10.959  1.00  0.00           H
ATOM    474  CG  GLU    30      15.610  38.558 -12.313  1.00  0.00           C
ATOM    475 1HG  GLU    30      16.564  39.076 -12.282  1.00  0.00           H
ATOM    476 2HG  GLU    30      15.216  38.619 -13.315  1.00  0.00           H
ATOM    477  CD  GLU    30      14.647  39.229 -11.351  1.00  0.00           C
ATOM    478  OE1 GLU    30      14.086  38.554 -10.462  1.00  0.00           O
ATOM    479  OE2 GLU    30      14.490  40.463 -11.420  1.00  0.00           O
ATOM    480  N   SER    31      15.968  34.165 -12.492  1.00  0.00           N
ATOM    481  H   SER    31      15.178  34.463 -13.058  1.00  0.00           H
ATOM    482  CA  SER    31      15.942  32.832 -11.920  1.00  0.00           C
ATOM    483  HA  SER    31      16.218  32.896 -10.870  1.00  0.00           H
ATOM    484  C   SER    31      16.918  31.876 -12.578  1.00  0.00           C
ATOM    485  O   SER    31      17.071  30.753 -12.114  1.00  0.00           O
ATOM    486  CB  SER    31      14.526  32.288 -12.007  1.00  0.00           C
ATOM    487 1HB  SER    31      14.515  31.246 -11.698  1.00  0.00           H
ATOM    488 2HB  SER    31      13.897  32.863 -11.334  1.00  0.00           H
ATOM    489  OG  SER    31      13.994  32.416 -13.308  1.00  0.00           O
ATOM    490  HG  SER    31      14.695  32.379 -13.972  1.00  0.00           H
ATOM    491  N   CYS    32      17.578  32.315 -13.639  1.00  0.00           N
ATOM    492  H   CYS    32      17.385  33.241 -13.996  1.00  0.00           H
ATOM    493  CA  CYS    32      18.571  31.511 -14.337  1.00  0.00           C
ATOM    494  HA  CYS    32      18.693  30.573 -13.804  1.00  0.00           H
ATOM    495  C   CYS    32      19.953  32.153 -14.403  1.00  0.00           C
ATOM    496  O   CYS    32      20.811  31.661 -15.122  1.00  0.00           O
ATOM    497  CB  CYS    32      18.054  31.176 -15.731  1.00  0.00           C
ATOM    498 1HB  CYS    32      17.854  32.103 -16.267  1.00  0.00           H
ATOM    499 2HB  CYS    32      18.820  30.626 -16.275  1.00  0.00           H
ATOM    500  SG  CYS    32      16.548  30.184 -15.672  1.00  0.00           S
ATOM    501  HG  CYS    32      16.190  30.407 -16.949  1.00  0.00           H
ATOM    502  N   ARG    33      20.219  33.185 -13.614  1.00  0.00           N
ATOM    503  H   ARG    33      19.489  33.565 -13.031  1.00  0.00           H
ATOM    504  CA  ARG    33      21.565  33.773 -13.547  1.00  0.00           C
ATOM    505  HA  ARG    33      21.861  34.084 -14.549  1.00  0.00           H
ATOM    506  C   ARG    33      22.589  32.761 -13.054  1.00  0.00           C
ATOM    507  O   ARG    33      23.720  32.726 -13.533  1.00  0.00           O
ATOM    508  CB  ARG    33      21.612  34.984 -12.613  1.00  0.00           C
ATOM    509 1HB  ARG    33      21.289  34.669 -11.626  1.00  0.00           H
ATOM    510 2HB  ARG    33      22.647  35.305 -12.537  1.00  0.00           H
ATOM    511  CG  ARG    33      20.786  36.184 -13.046  1.00  0.00           C
ATOM    512 1HG  ARG    33      21.056  36.460 -14.059  1.00  0.00           H
ATOM    513 2HG  ARG    33      19.738  35.927 -13.022  1.00  0.00           H
ATOM    514  CD  ARG    33      21.035  37.374 -12.129  1.00  0.00           C
ATOM    515 1HD  ARG    33      22.097  37.612 -12.155  1.00  0.00           H
ATOM    516 2HD  ARG    33      20.487  38.234 -12.503  1.00  0.00           H
ATOM    517  NE  ARG    33      20.651  37.094 -10.738  1.00  0.00           N
ATOM    518  HE  ARG    33      21.283  36.492 -10.219  1.00  0.00           H
ATOM    519  CZ  ARG    33      19.590  37.552 -10.093  1.00  0.00           C
ATOM    520  NH1 ARG    33      18.783  38.456 -10.570  1.00  0.00           N
ATOM    521 1HH1 ARG    33      18.972  38.869 -11.465  1.00  0.00           H
ATOM    522 2HH1 ARG    33      17.996  38.768 -10.013  1.00  0.00           H
ATOM    523  NH2 ARG    33      19.337  37.112  -8.899  1.00  0.00           N
ATOM    524 1HH2 ARG    33      19.949  36.425  -8.462  1.00  0.00           H
ATOM    525 2HH2 ARG    33      18.562  37.489  -8.380  1.00  0.00           H
ATOM    526  N   LYS    34      22.178  31.886 -12.150  1.00  0.00           N
ATOM    527  H   LYS    34      21.241  31.995 -11.765  1.00  0.00           H
ATOM    528  CA  LYS    34      23.016  30.777 -11.675  1.00  0.00           C
ATOM    529  HA  LYS    34      23.963  31.175 -11.311  1.00  0.00           H
ATOM    530  C   LYS    34      23.362  29.762 -12.758  1.00  0.00           C
ATOM    531  O   LYS    34      24.351  29.043 -12.662  1.00  0.00           O
ATOM    532  CB  LYS    34      22.291  30.060 -10.534  1.00  0.00           C
ATOM    533 1HB  LYS    34      21.235  30.009 -10.783  1.00  0.00           H
ATOM    534 2HB  LYS    34      22.665  29.043 -10.465  1.00  0.00           H
ATOM    535  CG  LYS    34      22.443  30.698  -9.162  1.00  0.00           C
ATOM    536 1HG  LYS    34      22.296  31.774  -9.230  1.00  0.00           H
ATOM    537 2HG  LYS    34      21.694  30.275  -8.499  1.00  0.00           H
ATOM    538  CD  LYS    34      23.818  30.387  -8.590  1.00  0.00           C
ATOM    539 1HD  LYS    34      23.970  29.312  -8.618  1.00  0.00           H
ATOM    540 2HD  LYS    34      24.586  30.867  -9.192  1.00  0.00           H
ATOM    541  CE  LYS    34      23.953  30.851  -7.158  1.00  0.00           C
ATOM    542 1HE  LYS    34      23.878  31.937  -7.111  1.00  0.00           H
ATOM    543 2HE  LYS    34      23.168  30.405  -6.551  1.00  0.00           H
ATOM    544  NZ  LYS    34      25.282  30.402  -6.658  1.00  0.00           N
ATOM    545 1HZ  LYS    34      25.437  30.736  -5.718  1.00  0.00           H
ATOM    546 2HZ  LYS    34      26.021  30.745  -7.256  1.00  0.00           H
ATOM    547 3HZ  LYS    34      25.326  29.387  -6.658  1.00  0.00           H
ATOM    548  N   GLU    35      22.575  29.728 -13.817  1.00  0.00           N
ATOM    549  H   GLU    35      21.786  30.353 -13.865  1.00  0.00           H
ATOM    550  CA  GLU    35      22.787  28.843 -14.962  1.00  0.00           C
ATOM    551  HA  GLU    35      23.419  28.001 -14.686  1.00  0.00           H
ATOM    552  C   GLU    35      23.450  29.608 -16.104  1.00  0.00           C
ATOM    553  O   GLU    35      23.697  29.059 -17.177  1.00  0.00           O
ATOM    554  CB  GLU    35      21.421  28.332 -15.432  1.00  0.00           C
ATOM    555 1HB  GLU    35      20.650  28.941 -14.967  1.00  0.00           H
ATOM    556 2HB  GLU    35      21.336  28.454 -16.508  1.00  0.00           H
ATOM    557  CG  GLU    35      21.149  26.886 -15.096  1.00  0.00           C
ATOM    558 1HG  GLU    35      21.381  26.712 -14.052  1.00  0.00           H
ATOM    559 2HG  GLU    35      20.093  26.684 -15.258  1.00  0.00           H
ATOM    560  CD  GLU    35      21.964  25.947 -15.952  1.00  0.00           C
ATOM    561  OE1 GLU    35      21.482  25.571 -17.039  1.00  0.00           O
ATOM    562  OE2 GLU    35      23.106  25.588 -15.592  1.00  0.00           O
ATOM    563  N   LYS    36      23.663  30.891 -15.847  1.00  0.00           N
ATOM    564  H   LYS    36      23.711  31.172 -14.879  1.00  0.00           H
ATOM    565  CA  LYS    36      23.632  31.981 -16.827  1.00  0.00           C
ATOM    566  HA  LYS    36      22.943  32.711 -16.407  1.00  0.00           H
ATOM    567  C   LYS    36      23.065  31.671 -18.198  1.00  0.00           C
ATOM    568  O   LYS    36      23.794  31.415 -19.160  1.00  0.00           O
ATOM    569  CB  LYS    36      24.970  32.711 -16.951  1.00  0.00           C
ATOM    570 1HB  LYS    36      25.351  32.898 -15.951  1.00  0.00           H
ATOM    571 2HB  LYS    36      25.688  32.100 -17.492  1.00  0.00           H
ATOM    572  CG  LYS    36      24.778  34.053 -17.663  1.00  0.00           C
ATOM    573 1HG  LYS    36      24.524  33.878 -18.704  1.00  0.00           H
ATOM    574 2HG  LYS    36      23.945  34.563 -17.195  1.00  0.00           H
ATOM    575  CD  LYS    36      25.976  34.966 -17.605  1.00  0.00           C
ATOM    576 1HD  LYS    36      26.259  35.124 -16.568  1.00  0.00           H
ATOM    577 2HD  LYS    36      26.803  34.515 -18.144  1.00  0.00           H
ATOM    578  CE  LYS    36      25.605  36.301 -18.236  1.00  0.00           C
ATOM    579 1HE  LYS    36      25.315  36.131 -19.271  1.00  0.00           H
ATOM    580 2HE  LYS    36      24.746  36.712 -17.707  1.00  0.00           H
ATOM    581  NZ  LYS    36      26.712  37.300 -18.198  1.00  0.00           N
ATOM    582 1HZ  LYS    36      26.440  38.131 -18.709  1.00  0.00           H
ATOM    583 2HZ  LYS    36      27.549  36.922 -18.618  1.00  0.00           H
ATOM    584 3HZ  LYS    36      26.903  37.572 -17.242  1.00  0.00           H
ATOM    585  N   LEU    37      21.759  31.802 -18.318  1.00  0.00           N
ATOM    586  H   LEU    37      21.176  31.963 -17.504  1.00  0.00           H
ATOM    587  CA  LEU    37      21.186  31.901 -19.645  1.00  0.00           C
ATOM    588  HA  LEU    37      21.752  31.277 -20.329  1.00  0.00           H
ATOM    589  C   LEU    37      21.372  33.350 -20.064  1.00  0.00           C
ATOM    590  O   LEU    37      21.040  34.284 -19.329  1.00  0.00           O
ATOM    591  CB  LEU    37      19.720  31.476 -19.690  1.00  0.00           C
ATOM    592 1HB  LEU    37      19.178  32.034 -18.933  1.00  0.00           H
ATOM    593 2HB  LEU    37      19.327  31.760 -20.661  1.00  0.00           H
ATOM    594  CG  LEU    37      19.435  29.982 -19.494  1.00  0.00           C
ATOM    595  HG  LEU    37      19.805  29.681 -18.516  1.00  0.00           H
ATOM    596  CD1 LEU    37      17.931  29.742 -19.537  1.00  0.00           C
ATOM    597 1HD1 LEU    37      17.720  28.693 -19.330  1.00  0.00           H
ATOM    598 2HD1 LEU    37      17.529  30.009 -20.513  1.00  0.00           H
ATOM    599 3HD1 LEU    37      17.440  30.348 -18.778  1.00  0.00           H
ATOM    600  CD2 LEU    37      20.110  29.115 -20.557  1.00  0.00           C
ATOM    601 1HD2 LEU    37      19.831  28.076 -20.411  1.00  0.00           H
ATOM    602 2HD2 LEU    37      21.194  29.182 -20.463  1.00  0.00           H
ATOM    603 3HD2 LEU    37      19.816  29.434 -21.552  1.00  0.00           H
ATOM    604  N   ASP    38      21.949  33.530 -21.235  1.00  0.00           N
ATOM    605  H   ASP    38      22.249  32.710 -21.760  1.00  0.00           H
ATOM    606  CA  ASP    38      22.116  34.843 -21.843  1.00  0.00           C
ATOM    607  HA  ASP    38      22.576  35.534 -21.137  1.00  0.00           H
ATOM    608  C   ASP    38      20.706  35.304 -22.203  1.00  0.00           C
ATOM    609  O   ASP    38      19.840  34.466 -22.425  1.00  0.00           O
ATOM    610  CB  ASP    38      22.981  34.702 -23.096  1.00  0.00           C
ATOM    611 1HB  ASP    38      23.833  34.069 -22.863  1.00  0.00           H
ATOM    612 2HB  ASP    38      22.395  34.221 -23.873  1.00  0.00           H
ATOM    613  CG  ASP    38      23.497  36.027 -23.617  1.00  0.00           C
ATOM    614  OD1 ASP    38      23.105  37.097 -23.105  1.00  0.00           O
ATOM    615  OD2 ASP    38      24.301  36.018 -24.567  1.00  0.00           O
ATOM    616  N   MET    39      20.446  36.596 -22.308  1.00  0.00           N
ATOM    617  H   MET    39      21.203  37.257 -22.197  1.00  0.00           H
ATOM    618  CA  MET    39      19.095  37.088 -22.578  1.00  0.00           C
ATOM    619  HA  MET    39      18.439  36.746 -21.780  1.00  0.00           H
ATOM    620  C   MET    39      18.547  36.538 -23.891  1.00  0.00           C
ATOM    621  O   MET    39      17.367  36.206 -23.998  1.00  0.00           O
ATOM    622  CB  MET    39      19.080  38.616 -22.615  1.00  0.00           C
ATOM    623 1HB  MET    39      19.721  38.948 -23.427  1.00  0.00           H
ATOM    624 2HB  MET    39      18.066  38.948 -22.823  1.00  0.00           H
ATOM    625  CG  MET    39      19.560  39.271 -21.325  1.00  0.00           C
ATOM    626 1HG  MET    39      20.579  38.947 -21.127  1.00  0.00           H
ATOM    627 2HG  MET    39      19.564  40.351 -21.453  1.00  0.00           H
ATOM    628  SD  MET    39      18.538  38.855 -19.898  1.00  0.00           S
ATOM    629  CE  MET    39      17.082  39.881 -20.156  1.00  0.00           C
ATOM    630 1HE  MET    39      16.379  39.734 -19.338  1.00  0.00           H
ATOM    631 2HE  MET    39      16.600  39.617 -21.095  1.00  0.00           H
ATOM    632 3HE  MET    39      17.371  40.931 -20.188  1.00  0.00           H
ATOM    633  N   LYS    40      19.419  36.335 -24.867  1.00  0.00           N
ATOM    634  H   LYS    40      20.370  36.641 -24.750  1.00  0.00           H
ATOM    635  CA  LYS    40      19.015  35.689 -26.114  1.00  0.00           C
ATOM    636  HA  LYS    40      18.133  36.211 -26.484  1.00  0.00           H
ATOM    637  C   LYS    40      18.610  34.232 -25.929  1.00  0.00           C
ATOM    638  O   LYS    40      17.699  33.767 -26.596  1.00  0.00           O
ATOM    639  CB  LYS    40      20.103  35.814 -27.186  1.00  0.00           C
ATOM    640 1HB  LYS    40      19.695  35.433 -28.118  1.00  0.00           H
ATOM    641 2HB  LYS    40      20.325  36.868 -27.324  1.00  0.00           H
ATOM    642  CG  LYS    40      21.413  35.086 -26.910  1.00  0.00           C
ATOM    643 1HG  LYS    40      21.867  35.474 -26.004  1.00  0.00           H
ATOM    644 2HG  LYS    40      21.218  34.025 -26.792  1.00  0.00           H
ATOM    645  CD  LYS    40      22.363  35.272 -28.073  1.00  0.00           C
ATOM    646 1HD  LYS    40      21.859  34.966 -28.984  1.00  0.00           H
ATOM    647 2HD  LYS    40      22.636  36.320 -28.157  1.00  0.00           H
ATOM    648  CE  LYS    40      23.617  34.433 -27.904  1.00  0.00           C
ATOM    649 1HE  LYS    40      24.177  34.791 -27.041  1.00  0.00           H
ATOM    650 2HE  LYS    40      23.336  33.395 -27.734  1.00  0.00           H
ATOM    651  NZ  LYS    40      24.472  34.506 -29.130  1.00  0.00           N
ATOM    652 1HZ  LYS    40      25.357  34.049 -28.961  1.00  0.00           H
ATOM    653 2HZ  LYS    40      24.642  35.473 -29.377  1.00  0.00           H
ATOM    654 3HZ  LYS    40      24.009  34.042 -29.900  1.00  0.00           H
ATOM    655  N   GLN    41      19.221  33.516 -25.000  1.00  0.00           N
ATOM    656  H   GLN    41      19.913  33.948 -24.408  1.00  0.00           H
ATOM    657  CA  GLN    41      18.883  32.115 -24.768  1.00  0.00           C
ATOM    658  HA  GLN    41      18.786  31.599 -25.723  1.00  0.00           H
ATOM    659  C   GLN    41      17.562  32.042 -24.027  1.00  0.00           C
ATOM    660  O   GLN    41      16.751  31.158 -24.287  1.00  0.00           O
ATOM    661  CB  GLN    41      19.941  31.419 -23.916  1.00  0.00           C
ATOM    662 1HB  GLN    41      20.040  31.953 -22.978  1.00  0.00           H
ATOM    663 2HB  GLN    41      19.593  30.414 -23.697  1.00  0.00           H
ATOM    664  CG  GLN    41      21.308  31.313 -24.554  1.00  0.00           C
ATOM    665 1HG  GLN    41      21.221  30.745 -25.469  1.00  0.00           H
ATOM    666 2HG  GLN    41      21.686  32.301 -24.793  1.00  0.00           H
ATOM    667  CD  GLN    41      22.291  30.624 -23.645  1.00  0.00           C
ATOM    668  OE1 GLN    41      22.619  31.131 -22.588  1.00  0.00           O
ATOM    669  NE2 GLN    41      22.738  29.466 -24.020  1.00  0.00           N
ATOM    670 1HE2 GLN    41      23.331  28.942 -23.392  1.00  0.00           H
ATOM    671 2HE2 GLN    41      22.514  29.097 -24.931  1.00  0.00           H
ATOM    672  N   VAL    42      17.330  32.993 -23.132  1.00  0.00           N
ATOM    673  H   VAL    42      18.050  33.679 -22.929  1.00  0.00           H
ATOM    674  CA  VAL    42      16.063  33.069 -22.408  1.00  0.00           C
ATOM    675  HA  VAL    42      15.873  32.106 -21.937  1.00  0.00           H
ATOM    676  C   VAL    42      14.971  33.337 -23.432  1.00  0.00           C
ATOM    677  O   VAL    42      13.961  32.655 -23.456  1.00  0.00           O
ATOM    678  CB  VAL    42      16.056  34.182 -21.316  1.00  0.00           C
ATOM    679  HB  VAL    42      16.225  35.145 -21.792  1.00  0.00           H
ATOM    680  CG1 VAL    42      14.719  34.220 -20.571  1.00  0.00           C
ATOM    681 1HG1 VAL    42      14.746  34.987 -19.800  1.00  0.00           H
ATOM    682 2HG1 VAL    42      14.517  33.252 -20.111  1.00  0.00           H
ATOM    683 3HG1 VAL    42      13.920  34.455 -21.266  1.00  0.00           H
ATOM    684  CG2 VAL    42      17.165  33.959 -20.292  1.00  0.00           C
ATOM    685 1HG2 VAL    42      17.154  34.759 -19.559  1.00  0.00           H
ATOM    686 2HG2 VAL    42      18.135  33.960 -20.771  1.00  0.00           H
ATOM    687 3HG2 VAL    42      17.018  33.006 -19.783  1.00  0.00           H
ATOM    688  N   ASN    43      15.173  34.290 -24.325  1.00  0.00           N
ATOM    689  H   ASN    43      16.017  34.855 -24.284  1.00  0.00           H
ATOM    690  CA  ASN    43      14.161  34.578 -25.336  1.00  0.00           C
ATOM    691  HA  ASN    43      13.204  34.694 -24.831  1.00  0.00           H
ATOM    692  C   ASN    43      13.964  33.465 -26.357  1.00  0.00           C
ATOM    693  O   ASN    43      12.856  33.276 -26.844  1.00  0.00           O
ATOM    694  CB  ASN    43      14.489  35.881 -26.064  1.00  0.00           C
ATOM    695 1HB  ASN    43      15.555  35.933 -26.260  1.00  0.00           H
ATOM    696 2HB  ASN    43      13.967  35.888 -27.013  1.00  0.00           H
ATOM    697  CG  ASN    43      14.049  37.099 -25.297  1.00  0.00           C
ATOM    698  OD1 ASN    43      13.227  37.021 -24.398  1.00  0.00           O
ATOM    699  ND2 ASN    43      14.571  38.232 -25.656  1.00  0.00           N
ATOM    700 1HD2 ASN    43      14.256  39.075 -25.201  1.00  0.00           H
ATOM    701 2HD2 ASN    43      15.254  38.260 -26.395  1.00  0.00           H
ATOM    702  N   GLU    44      14.993  32.700 -26.680  1.00  0.00           N
ATOM    703  H   GLU    44      15.919  32.919 -26.327  1.00  0.00           H
ATOM    704  CA  GLU    44      14.829  31.541 -27.560  1.00  0.00           C
ATOM    705  HA  GLU    44      14.303  31.830 -28.469  1.00  0.00           H
ATOM    706  C   GLU    44      14.021  30.457 -26.861  1.00  0.00           C
ATOM    707  O   GLU    44      13.245  29.735 -27.488  1.00  0.00           O
ATOM    708  CB  GLU    44      16.183  30.947 -27.934  1.00  0.00           C
ATOM    709 1HB  GLU    44      16.817  30.953 -27.052  1.00  0.00           H
ATOM    710 2HB  GLU    44      16.030  29.919 -28.243  1.00  0.00           H
ATOM    711  CG  GLU    44      16.885  31.672 -29.060  1.00  0.00           C
ATOM    712 1HG  GLU    44      16.249  31.651 -29.939  1.00  0.00           H
ATOM    713 2HG  GLU    44      17.041  32.707 -28.781  1.00  0.00           H
ATOM    714  CD  GLU    44      18.225  31.052 -29.406  1.00  0.00           C
ATOM    715  OE1 GLU    44      18.674  30.083 -28.754  1.00  0.00           O
ATOM    716  OE2 GLU    44      18.854  31.521 -30.375  1.00  0.00           O
ATOM    717  N   TRP    45      14.199  30.350 -25.555  1.00  0.00           N
ATOM    718  H   TRP    45      14.872  30.950 -25.089  1.00  0.00           H
ATOM    719  CA  TRP    45      13.470  29.376 -24.757  1.00  0.00           C
ATOM    720  HA  TRP    45      13.498  28.412 -25.259  1.00  0.00           H
ATOM    721  C   TRP    45      12.013  29.792 -24.612  1.00  0.00           C
ATOM    722  O   TRP    45      11.113  28.977 -24.752  1.00  0.00           O
ATOM    723  CB  TRP    45      14.124  29.233 -23.384  1.00  0.00           C
ATOM    724 1HB  TRP    45      15.175  28.995 -23.515  1.00  0.00           H
ATOM    725 2HB  TRP    45      14.040  30.166 -22.838  1.00  0.00           H
ATOM    726  CG  TRP    45      13.484  28.157 -22.593  1.00  0.00           C
ATOM    727  CD1 TRP    45      13.824  26.848 -22.575  1.00  0.00           C
ATOM    728  HD1 TRP    45      14.660  26.430 -23.120  1.00  0.00           H
ATOM    729  CD2 TRP    45      12.336  28.270 -21.741  1.00  0.00           C
ATOM    730  NE1 TRP    45      12.961  26.120 -21.810  1.00  0.00           N
ATOM    731  HE1 TRP    45      13.013  25.113 -21.687  1.00  0.00           H
ATOM    732  CE2 TRP    45      12.012  26.958 -21.304  1.00  0.00           C
ATOM    733  CE3 TRP    45      11.513  29.341 -21.341  1.00  0.00           C
ATOM    734  HE3 TRP    45      11.744  30.348 -21.644  1.00  0.00           H
ATOM    735  CZ2 TRP    45      10.865  26.684 -20.542  1.00  0.00           C
ATOM    736  HZ2 TRP    45      10.630  25.674 -20.247  1.00  0.00           H
ATOM    737  CZ3 TRP    45      10.363  29.070 -20.566  1.00  0.00           C
ATOM    738  HZ3 TRP    45       9.725  29.878 -20.251  1.00  0.00           H
ATOM    739  CH2 TRP    45      10.033  27.734 -20.208  1.00  0.00           C
ATOM    740  HH2 TRP    45       9.125  27.540 -19.660  1.00  0.00           H
ATOM    741  N   ILE    46      11.768  31.074 -24.391  1.00  0.00           N
ATOM    742  H   ILE    46      12.549  31.713 -24.272  1.00  0.00           H
ATOM    743  CA  ILE    46      10.405  31.594 -24.290  1.00  0.00           C
ATOM    744  HA  ILE    46       9.867  31.043 -23.521  1.00  0.00           H
ATOM    745  C   ILE    46       9.704  31.329 -25.607  1.00  0.00           C
ATOM    746  O   ILE    46       8.561  30.894 -25.613  1.00  0.00           O
ATOM    747  CB  ILE    46      10.387  33.108 -23.937  1.00  0.00           C
ATOM    748  HB  ILE    46      11.074  33.625 -24.606  1.00  0.00           H
ATOM    749  CG1 ILE    46      10.857  33.291 -22.487  1.00  0.00           C
ATOM    750 1HG1 ILE    46      10.080  32.922 -21.825  1.00  0.00           H
ATOM    751 2HG1 ILE    46      11.740  32.688 -22.318  1.00  0.00           H
ATOM    752  CG2 ILE    46       8.982  33.732 -24.110  1.00  0.00           C
ATOM    753 1HG2 ILE    46       8.984  34.784 -23.837  1.00  0.00           H
ATOM    754 2HG2 ILE    46       8.258  33.207 -23.490  1.00  0.00           H
ATOM    755 3HG2 ILE    46       8.667  33.660 -25.149  1.00  0.00           H
ATOM    756  CD1 ILE    46      11.186  34.711 -22.092  1.00  0.00           C
ATOM    757 1HD1 ILE    46      11.596  34.715 -21.086  1.00  0.00           H
ATOM    758 2HD1 ILE    46      10.290  35.328 -22.104  1.00  0.00           H
ATOM    759 3HD1 ILE    46      11.925  35.126 -22.776  1.00  0.00           H
ATOM    760  N   ALA    47      10.417  31.483 -26.711  1.00  0.00           N
ATOM    761  H   ALA    47      11.374  31.803 -26.640  1.00  0.00           H
ATOM    762  CA  ALA    47       9.862  31.260 -28.039  1.00  0.00           C
ATOM    763  HA  ALA    47       8.948  31.839 -28.099  1.00  0.00           H
ATOM    764  C   ALA    47       9.473  29.816 -28.366  1.00  0.00           C
ATOM    765  O   ALA    47       8.891  29.562 -29.426  1.00  0.00           O
ATOM    766  CB  ALA    47      10.818  31.827 -29.077  1.00  0.00           C
ATOM    767 1HB  ALA    47      11.067  32.849 -28.811  1.00  0.00           H
ATOM    768 2HB  ALA    47      10.333  31.838 -30.048  1.00  0.00           H
ATOM    769 3HB  ALA    47      11.727  31.231 -29.122  1.00  0.00           H
ATOM    770  N   LEU    48       9.747  28.883 -27.467  1.00  0.00           N
ATOM    771  H   LEU    48      10.283  29.130 -26.642  1.00  0.00           H
ATOM    772  CA  LEU    48       9.242  27.517 -27.574  1.00  0.00           C
ATOM    773  HA  LEU    48       9.199  27.216 -28.619  1.00  0.00           H
ATOM    774  C   LEU    48       7.849  27.414 -26.957  1.00  0.00           C
ATOM    775  O   LEU    48       7.048  26.565 -27.355  1.00  0.00           O
ATOM    776  CB  LEU    48      10.148  26.561 -26.797  1.00  0.00           C
ATOM    777 1HB  LEU    48      10.106  26.876 -25.766  1.00  0.00           H
ATOM    778 2HB  LEU    48       9.709  25.569 -26.848  1.00  0.00           H
ATOM    779  CG  LEU    48      11.631  26.432 -27.150  1.00  0.00           C
ATOM    780  HG  LEU    48      12.060  27.426 -27.238  1.00  0.00           H
ATOM    781  CD1 LEU    48      12.361  25.704 -26.029  1.00  0.00           C
ATOM    782 1HD1 LEU    48      13.422  25.639 -26.263  1.00  0.00           H
ATOM    783 2HD1 LEU    48      11.958  24.700 -25.900  1.00  0.00           H
ATOM    784 3HD1 LEU    48      12.246  26.258 -25.098  1.00  0.00           H
ATOM    785  CD2 LEU    48      11.836  25.701 -28.459  1.00  0.00           C
ATOM    786 1HD2 LEU    48      12.899  25.634 -28.683  1.00  0.00           H
ATOM    787 2HD2 LEU    48      11.346  26.241 -29.263  1.00  0.00           H
ATOM    788 3HD2 LEU    48      11.418  24.700 -28.393  1.00  0.00           H
ATOM    789  N   PHE    49       7.562  28.249 -25.971  1.00  0.00           N
ATOM    790  H   PHE    49       8.216  28.989 -25.739  1.00  0.00           H
ATOM    791  CA  PHE    49       6.378  28.091 -25.125  1.00  0.00           C
ATOM    792  HA  PHE    49       5.838  27.211 -25.465  1.00  0.00           H
ATOM    793  C   PHE    49       5.355  29.222 -25.104  1.00  0.00           C
ATOM    794  O   PHE    49       4.216  28.969 -24.715  1.00  0.00           O
ATOM    795  CB  PHE    49       6.821  27.810 -23.687  1.00  0.00           C
ATOM    796 1HB  PHE    49       7.413  28.646 -23.327  1.00  0.00           H
ATOM    797 2HB  PHE    49       5.936  27.721 -23.063  1.00  0.00           H
ATOM    798  CG  PHE    49       7.617  26.543 -23.546  1.00  0.00           C
ATOM    799  CD1 PHE    49       9.010  26.580 -23.406  1.00  0.00           C
ATOM    800  HD1 PHE    49       9.521  27.529 -23.349  1.00  0.00           H
ATOM    801  CD2 PHE    49       6.972  25.298 -23.580  1.00  0.00           C
ATOM    802  HD2 PHE    49       5.900  25.256 -23.656  1.00  0.00           H
ATOM    803  CE1 PHE    49       9.765  25.382 -23.361  1.00  0.00           C
ATOM    804  HE1 PHE    49      10.838  25.424 -23.290  1.00  0.00           H
ATOM    805  CE2 PHE    49       7.716  24.091 -23.526  1.00  0.00           C
ATOM    806  HE2 PHE    49       7.215  23.141 -23.576  1.00  0.00           H
ATOM    807  CZ  PHE    49       9.116  24.138 -23.419  1.00  0.00           C
ATOM    808  HZ  PHE    49       9.689  23.227 -23.392  1.00  0.00           H
ATOM    809  N   ASP    50       5.704  30.431 -25.515  1.00  0.00           N
ATOM    810  H   ASP    50       6.658  30.619 -25.817  1.00  0.00           H
ATOM    811  CA  ASP    50       4.749  31.544 -25.544  1.00  0.00           C
ATOM    812  HA  ASP    50       4.101  31.428 -24.678  1.00  0.00           H
ATOM    813  C   ASP    50       3.843  31.457 -26.778  1.00  0.00           C
ATOM    814  O   ASP    50       4.110  32.016 -27.828  1.00  0.00           O
ATOM    815  CB  ASP    50       5.444  32.911 -25.366  1.00  0.00           C
ATOM    816 1HB  ASP    50       4.692  33.653 -25.149  1.00  0.00           H
ATOM    817 2HB  ASP    50       6.116  32.856 -24.517  1.00  0.00           H
ATOM    818  CG  ASP    50       6.222  33.401 -26.574  1.00  0.00           C
ATOM    819  OD1 ASP    50       6.910  32.627 -27.266  1.00  0.00           O
ATOM    820  OD2 ASP    50       6.227  34.633 -26.790  1.00  0.00           O
ATOM    821  N   VAL    51       2.791  30.662 -26.683  1.00  0.00           N
ATOM    822  H   VAL    51       2.568  30.256 -25.790  1.00  0.00           H
ATOM    823  CA  VAL    51       1.988  30.284 -27.847  1.00  0.00           C
ATOM    824  HA  VAL    51       2.653  29.801 -28.557  1.00  0.00           H
ATOM    825  C   VAL    51       1.362  31.481 -28.557  1.00  0.00           C
ATOM    826  O   VAL    51       1.402  31.561 -29.785  1.00  0.00           O
ATOM    827  CB  VAL    51       0.876  29.272 -27.451  1.00  0.00           C
ATOM    828  HB  VAL    51       0.205  29.747 -26.745  1.00  0.00           H
ATOM    829  CG1 VAL    51       0.056  28.831 -28.662  1.00  0.00           C
ATOM    830 1HG1 VAL    51      -0.694  28.105 -28.360  1.00  0.00           H
ATOM    831 2HG1 VAL    51       0.703  28.392 -29.420  1.00  0.00           H
ATOM    832 3HG1 VAL    51      -0.464  29.687 -29.092  1.00  0.00           H
ATOM    833  CG2 VAL    51       1.484  28.040 -26.771  1.00  0.00           C
ATOM    834 1HG2 VAL    51       0.711  27.296 -26.594  1.00  0.00           H
ATOM    835 2HG2 VAL    51       1.919  28.315 -25.815  1.00  0.00           H
ATOM    836 3HG2 VAL    51       2.254  27.606 -27.409  1.00  0.00           H
ATOM    837  N   ASP    52       0.828  32.432 -27.811  1.00  0.00           N
ATOM    838  H   ASP    52       0.836  32.329 -26.794  1.00  0.00           H
ATOM    839  CA  ASP    52       0.194  33.619 -28.388  1.00  0.00           C
ATOM    840  HA  ASP    52      -0.422  33.319 -29.234  1.00  0.00           H
ATOM    841  C   ASP    52       1.224  34.628 -28.880  1.00  0.00           C
ATOM    842  O   ASP    52       0.877  35.619 -29.531  1.00  0.00           O
ATOM    843  CB  ASP    52      -0.695  34.316 -27.358  1.00  0.00           C
ATOM    844 1HB  ASP    52      -0.104  34.525 -26.472  1.00  0.00           H
ATOM    845 2HB  ASP    52      -1.044  35.258 -27.769  1.00  0.00           H
ATOM    846  CG  ASP    52      -1.902  33.493 -26.957  1.00  0.00           C
ATOM    847  OD1 ASP    52      -2.361  32.618 -27.725  1.00  0.00           O
ATOM    848  OD2 ASP    52      -2.422  33.697 -25.839  1.00  0.00           O
ATOM    849  N   LYS    53       2.486  34.378 -28.557  1.00  0.00           N
ATOM    850  H   LYS    53       2.678  33.562 -27.984  1.00  0.00           H
ATOM    851  CA  LYS    53       3.629  35.202 -28.957  1.00  0.00           C
ATOM    852  HA  LYS    53       4.489  34.833 -28.410  1.00  0.00           H
ATOM    853  C   LYS    53       3.481  36.661 -28.551  1.00  0.00           C
ATOM    854  O   LYS    53       3.825  37.569 -29.304  1.00  0.00           O
ATOM    855  CB  LYS    53       3.948  35.019 -30.454  1.00  0.00           C
ATOM    856 1HB  LYS    53       3.035  35.162 -31.023  1.00  0.00           H
ATOM    857 2HB  LYS    53       4.665  35.772 -30.769  1.00  0.00           H
ATOM    858  CG  LYS    53       4.535  33.657 -30.817  1.00  0.00           C
ATOM    859 1HG  LYS    53       3.966  32.879 -30.320  1.00  0.00           H
ATOM    860 2HG  LYS    53       4.461  33.512 -31.892  1.00  0.00           H
ATOM    861  CD  LYS    53       6.011  33.577 -30.419  1.00  0.00           C
ATOM    862 1HD  LYS    53       6.559  34.315 -30.996  1.00  0.00           H
ATOM    863 2HD  LYS    53       6.114  33.827 -29.372  1.00  0.00           H
ATOM    864  CE  LYS    53       6.639  32.205 -30.643  1.00  0.00           C
ATOM    865 1HE  LYS    53       6.470  31.888 -31.668  1.00  0.00           H
ATOM    866 2HE  LYS    53       7.709  32.284 -30.469  1.00  0.00           H
ATOM    867  NZ  LYS    53       6.078  31.193 -29.702  1.00  0.00           N
ATOM    868 1HZ  LYS    53       6.583  30.320 -29.761  1.00  0.00           H
ATOM    869 2HZ  LYS    53       5.103  31.022 -29.918  1.00  0.00           H
ATOM    870 3HZ  LYS    53       6.134  31.551 -28.751  1.00  0.00           H
ATOM    871  N   ASP    54       2.995  36.902 -27.344  1.00  0.00           N
ATOM    872  H   ASP    54       2.682  36.131 -26.760  1.00  0.00           H
ATOM    873  CA  ASP    54       2.928  38.263 -26.795  1.00  0.00           C
ATOM    874  HA  ASP    54       2.929  38.961 -27.626  1.00  0.00           H
ATOM    875  C   ASP    54       4.151  38.556 -25.931  1.00  0.00           C
ATOM    876  O   ASP    54       4.209  39.574 -25.242  1.00  0.00           O
ATOM    877  CB  ASP    54       1.651  38.529 -25.997  1.00  0.00           C
ATOM    878 1HB  ASP    54       1.546  39.601 -25.868  1.00  0.00           H
ATOM    879 2HB  ASP    54       0.802  38.165 -26.560  1.00  0.00           H
ATOM    880  CG  ASP    54       1.659  37.896 -24.620  1.00  0.00           C
ATOM    881  OD1 ASP    54       2.267  36.823 -24.457  1.00  0.00           O
ATOM    882  OD2 ASP    54       1.036  38.453 -23.686  1.00  0.00           O
ATOM    883  N   GLN    55       5.117  37.649 -25.991  1.00  0.00           N
ATOM    884  H   GLN    55       4.974  36.842 -26.579  1.00  0.00           H
ATOM    885  CA  GLN    55       6.388  37.714 -25.268  1.00  0.00           C
ATOM    886  HA  GLN    55       6.938  36.828 -25.574  1.00  0.00           H
ATOM    887  C   GLN    55       6.217  37.576 -23.753  1.00  0.00           C
ATOM    888  O   GLN    55       7.066  37.977 -22.950  1.00  0.00           O
ATOM    889  CB  GLN    55       7.209  38.929 -25.738  1.00  0.00           C
ATOM    890 1HB  GLN    55       7.146  38.953 -26.822  1.00  0.00           H
ATOM    891 2HB  GLN    55       6.753  39.840 -25.364  1.00  0.00           H
ATOM    892  CG  GLN    55       8.689  38.954 -25.370  1.00  0.00           C
ATOM    893 1HG  GLN    55       9.173  39.759 -25.914  1.00  0.00           H
ATOM    894 2HG  GLN    55       8.790  39.162 -24.311  1.00  0.00           H
ATOM    895  CD  GLN    55       9.397  37.657 -25.664  1.00  0.00           C
ATOM    896  OE1 GLN    55       9.240  37.054 -26.722  1.00  0.00           O
ATOM    897  NE2 GLN    55      10.171  37.198 -24.728  1.00  0.00           N
ATOM    898 1HE2 GLN    55      10.699  36.361 -24.892  1.00  0.00           H
ATOM    899 2HE2 GLN    55      10.259  37.693 -23.856  1.00  0.00           H
ATOM    900  N   LYS    56       5.136  36.917 -23.372  1.00  0.00           N
ATOM    901  H   LYS    56       4.438  36.644 -24.059  1.00  0.00           H
ATOM    902  CA  LYS    56       4.888  36.491 -22.003  1.00  0.00           C
ATOM    903  HA  LYS    56       5.811  36.453 -21.428  1.00  0.00           H
ATOM    904  C   LYS    56       4.316  35.096 -22.119  1.00  0.00           C
ATOM    905  O   LYS    56       3.752  34.749 -23.146  1.00  0.00           O
ATOM    906  CB  LYS    56       3.887  37.425 -21.336  1.00  0.00           C
ATOM    907 1HB  LYS    56       3.174  37.754 -22.084  1.00  0.00           H
ATOM    908 2HB  LYS    56       3.350  36.879 -20.566  1.00  0.00           H
ATOM    909  CG  LYS    56       4.533  38.626 -20.696  1.00  0.00           C
ATOM    910 1HG  LYS    56       5.079  38.288 -19.823  1.00  0.00           H
ATOM    911 2HG  LYS    56       5.223  39.090 -21.388  1.00  0.00           H
ATOM    912  CD  LYS    56       3.507  39.645 -20.282  1.00  0.00           C
ATOM    913 1HD  LYS    56       3.162  40.190 -21.155  1.00  0.00           H
ATOM    914 2HD  LYS    56       2.666  39.137 -19.837  1.00  0.00           H
ATOM    915  CE  LYS    56       4.100  40.594 -19.265  1.00  0.00           C
ATOM    916 1HE  LYS    56       4.477  40.019 -18.422  1.00  0.00           H
ATOM    917 2HE  LYS    56       4.928  41.135 -19.719  1.00  0.00           H
ATOM    918  NZ  LYS    56       3.079  41.565 -18.775  1.00  0.00           N
ATOM    919 1HZ  LYS    56       3.464  42.110 -18.012  1.00  0.00           H
ATOM    920 2HZ  LYS    56       2.251  41.081 -18.452  1.00  0.00           H
ATOM    921 3HZ  LYS    56       2.825  42.193 -19.527  1.00  0.00           H
ATOM    922  N   ILE    57       4.479  34.295 -21.086  1.00  0.00           N
ATOM    923  H   ILE    57       4.958  34.636 -20.262  1.00  0.00           H
ATOM    924  CA  ILE    57       3.950  32.934 -21.082  1.00  0.00           C
ATOM    925  HA  ILE    57       3.511  32.694 -22.047  1.00  0.00           H
ATOM    926  C   ILE    57       2.861  32.982 -20.021  1.00  0.00           C
ATOM    927  O   ILE    57       3.143  33.400 -18.896  1.00  0.00           O
ATOM    928  CB  ILE    57       5.042  31.876 -20.735  1.00  0.00           C
ATOM    929  HB  ILE    57       5.391  32.066 -19.729  1.00  0.00           H
ATOM    930  CG1 ILE    57       6.246  31.981 -21.685  1.00  0.00           C
ATOM    931 1HG1 ILE    57       5.933  31.655 -22.670  1.00  0.00           H
ATOM    932 2HG1 ILE    57       6.562  33.017 -21.752  1.00  0.00           H
ATOM    933  CG2 ILE    57       4.475  30.449 -20.799  1.00  0.00           C
ATOM    934 1HG2 ILE    57       5.208  29.731 -20.437  1.00  0.00           H
ATOM    935 2HG2 ILE    57       4.196  30.199 -21.823  1.00  0.00           H
ATOM    936 3HG2 ILE    57       3.601  30.373 -20.163  1.00  0.00           H
ATOM    937  CD1 ILE    57       7.468  31.162 -21.275  1.00  0.00           C
ATOM    938 1HD1 ILE    57       8.283  31.364 -21.961  1.00  0.00           H
ATOM    939 2HD1 ILE    57       7.244  30.098 -21.312  1.00  0.00           H
ATOM    940 3HD1 ILE    57       7.774  31.432 -20.264  1.00  0.00           H
ATOM    941  N   THR    58       1.638  32.608 -20.354  1.00  0.00           N
ATOM    942  H   THR    58       1.434  32.358 -21.322  1.00  0.00           H
ATOM    943  CA  THR    58       0.571  32.496 -19.357  1.00  0.00           C
ATOM    944  HA  THR    58       0.644  33.323 -18.653  1.00  0.00           H
ATOM    945  C   THR    58       0.716  31.185 -18.606  1.00  0.00           C
ATOM    946  O   THR    58       1.449  30.298 -19.029  1.00  0.00           O
ATOM    947  CB  THR    58      -0.848  32.499 -19.966  1.00  0.00           C
ATOM    948  HB  THR    58      -1.582  32.424 -19.168  1.00  0.00           H
ATOM    949  OG1 THR    58      -1.004  31.386 -20.840  1.00  0.00           O
ATOM    950  HG1 THR    58      -1.528  31.688 -21.596  1.00  0.00           H
ATOM    951  CG2 THR    58      -1.119  33.747 -20.747  1.00  0.00           C
ATOM    952 1HG2 THR    58      -2.185  33.821 -20.954  1.00  0.00           H
ATOM    953 2HG2 THR    58      -0.581  33.714 -21.687  1.00  0.00           H
ATOM    954 3HG2 THR    58      -0.811  34.623 -20.179  1.00  0.00           H
ATOM    955  N   PHE    59      -0.019  31.022 -17.523  1.00  0.00           N
ATOM    956  H   PHE    59      -0.613  31.786 -17.196  1.00  0.00           H
ATOM    957  CA  PHE    59      -0.004  29.781 -16.766  1.00  0.00           C
ATOM    958  HA  PHE    59       0.999  29.592 -16.385  1.00  0.00           H
ATOM    959  C   PHE    59      -0.406  28.592 -17.627  1.00  0.00           C
ATOM    960  O   PHE    59       0.163  27.506 -17.545  1.00  0.00           O
ATOM    961  CB  PHE    59      -0.981  29.899 -15.603  1.00  0.00           C
ATOM    962 1HB  PHE    59      -0.611  30.637 -14.901  1.00  0.00           H
ATOM    963 2HB  PHE    59      -1.936  30.241 -15.989  1.00  0.00           H
ATOM    964  CG  PHE    59      -1.210  28.602 -14.904  1.00  0.00           C
ATOM    965  CD1 PHE    59      -0.135  27.915 -14.329  1.00  0.00           C
ATOM    966  HD1 PHE    59       0.845  28.364 -14.308  1.00  0.00           H
ATOM    967  CD2 PHE    59      -2.485  28.014 -14.904  1.00  0.00           C
ATOM    968  HD2 PHE    59      -3.324  28.542 -15.329  1.00  0.00           H
ATOM    969  CE1 PHE    59      -0.308  26.624 -13.828  1.00  0.00           C
ATOM    970  HE1 PHE    59       0.538  26.085 -13.455  1.00  0.00           H
ATOM    971  CE2 PHE    59      -2.680  26.724 -14.369  1.00  0.00           C
ATOM    972  HE2 PHE    59      -3.660  26.278 -14.369  1.00  0.00           H
ATOM    973  CZ  PHE    59      -1.580  26.017 -13.849  1.00  0.00           C
ATOM    974  HZ  PHE    59      -1.708  25.018 -13.468  1.00  0.00           H
ATOM    975  N   GLU    60      -1.381  28.791 -18.491  1.00  0.00           N
ATOM    976  H   GLU    60      -1.826  29.691 -18.553  1.00  0.00           H
ATOM    977  CA  GLU    60      -1.846  27.694 -19.321  1.00  0.00           C
ATOM    978  HA  GLU    60      -1.956  26.809 -18.695  1.00  0.00           H
ATOM    979  C   GLU    60      -0.847  27.364 -20.420  1.00  0.00           C
ATOM    980  O   GLU    60      -0.665  26.201 -20.763  1.00  0.00           O
ATOM    981  CB  GLU    60      -3.207  28.025 -19.910  1.00  0.00           C
ATOM    982 1HB  GLU    60      -3.133  28.942 -20.488  1.00  0.00           H
ATOM    983 2HB  GLU    60      -3.494  27.210 -20.566  1.00  0.00           H
ATOM    984  CG  GLU    60      -4.269  28.185 -18.835  1.00  0.00           C
ATOM    985 1HG  GLU    60      -4.267  27.295 -18.209  1.00  0.00           H
ATOM    986 2HG  GLU    60      -4.025  29.043 -18.216  1.00  0.00           H
ATOM    987  CD  GLU    60      -5.657  28.375 -19.403  1.00  0.00           C
ATOM    988  OE1 GLU    60      -5.821  28.435 -20.641  1.00  0.00           O
ATOM    989  OE2 GLU    60      -6.621  28.453 -18.613  1.00  0.00           O
ATOM    990  N   GLU    61      -0.145  28.356 -20.941  1.00  0.00           N
ATOM    991  H   GLU    61      -0.319  29.310 -20.643  1.00  0.00           H
ATOM    992  CA  GLU    61       0.894  28.110 -21.939  1.00  0.00           C
ATOM    993  HA  GLU    61       0.495  27.478 -22.730  1.00  0.00           H
ATOM    994  C   GLU    61       2.079  27.395 -21.299  1.00  0.00           C
ATOM    995  O   GLU    61       2.689  26.512 -21.903  1.00  0.00           O
ATOM    996  CB  GLU    61       1.351  29.433 -22.543  1.00  0.00           C
ATOM    997 1HB  GLU    61       1.570  30.114 -21.730  1.00  0.00           H
ATOM    998 2HB  GLU    61       2.257  29.269 -23.115  1.00  0.00           H
ATOM    999  CG  GLU    61       0.315  30.054 -23.454  1.00  0.00           C
ATOM   1000 1HG  GLU    61       0.167  29.398 -24.307  1.00  0.00           H
ATOM   1001 2HG  GLU    61      -0.630  30.125 -22.928  1.00  0.00           H
ATOM   1002  CD  GLU    61       0.702  31.436 -23.942  1.00  0.00           C
ATOM   1003  OE1 GLU    61       1.357  32.216 -23.227  1.00  0.00           O
ATOM   1004  OE2 GLU    61       0.346  31.753 -25.090  1.00  0.00           O
ATOM   1005  N   PHE    62       2.360  27.721 -20.050  1.00  0.00           N
ATOM   1006  H   PHE    62       1.845  28.479 -19.607  1.00  0.00           H
ATOM   1007  CA  PHE    62       3.384  27.032 -19.276  1.00  0.00           C
ATOM   1008  HA  PHE    62       4.324  27.034 -19.826  1.00  0.00           H
ATOM   1009  C   PHE    62       2.985  25.577 -19.059  1.00  0.00           C
ATOM   1010  O   PHE    62       3.793  24.670 -19.240  1.00  0.00           O
ATOM   1011  CB  PHE    62       3.581  27.768 -17.951  1.00  0.00           C
ATOM   1012 1HB  PHE    62       4.032  28.736 -18.152  1.00  0.00           H
ATOM   1013 2HB  PHE    62       2.613  27.938 -17.497  1.00  0.00           H
ATOM   1014  CG  PHE    62       4.416  27.022 -16.958  1.00  0.00           C
ATOM   1015  CD1 PHE    62       5.795  26.853 -17.150  1.00  0.00           C
ATOM   1016  HD1 PHE    62       6.271  27.251 -18.031  1.00  0.00           H
ATOM   1017  CD2 PHE    62       3.810  26.488 -15.811  1.00  0.00           C
ATOM   1018  HD2 PHE    62       2.750  26.612 -15.653  1.00  0.00           H
ATOM   1019  CE1 PHE    62       6.575  26.159 -16.194  1.00  0.00           C
ATOM   1020  HE1 PHE    62       7.634  26.042 -16.343  1.00  0.00           H
ATOM   1021  CE2 PHE    62       4.572  25.800 -14.850  1.00  0.00           C
ATOM   1022  HE2 PHE    62       4.090  25.407 -13.974  1.00  0.00           H
ATOM   1023  CZ  PHE    62       5.961  25.629 -15.040  1.00  0.00           C
ATOM   1024  HZ  PHE    62       6.549  25.097 -14.314  1.00  0.00           H
ATOM   1025  N   CYS    63       1.726  25.318 -18.759  1.00  0.00           N
ATOM   1026  H   CYS    63       1.080  26.084 -18.593  1.00  0.00           H
ATOM   1027  CA  CYS    63       1.263  23.943 -18.624  1.00  0.00           C
ATOM   1028  HA  CYS    63       1.980  23.410 -18.003  1.00  0.00           H
ATOM   1029  C   CYS    63       1.160  23.181 -19.938  1.00  0.00           C
ATOM   1030  O   CYS    63       1.277  21.962 -19.965  1.00  0.00           O
ATOM   1031  CB  CYS    63      -0.071  23.917 -17.907  1.00  0.00           C
ATOM   1032 1HB  CYS    63      -0.795  24.530 -18.437  1.00  0.00           H
ATOM   1033 2HB  CYS    63      -0.434  22.892 -17.863  1.00  0.00           H
ATOM   1034  SG  CYS    63       0.149  24.527 -16.250  1.00  0.00           S
ATOM   1035  HG  CYS    63       0.203  25.833 -16.563  1.00  0.00           H
ATOM   1036  N   ARG    64       1.031  23.866 -21.060  1.00  0.00           N
ATOM   1037  H   ARG    64       0.882  24.870 -21.024  1.00  0.00           H
ATOM   1038  CA  ARG    64       1.115  23.185 -22.353  1.00  0.00           C
ATOM   1039  HA  ARG    64       0.446  22.324 -22.350  1.00  0.00           H
ATOM   1040  C   ARG    64       2.517  22.645 -22.582  1.00  0.00           C
ATOM   1041  O   ARG    64       2.690  21.682 -23.322  1.00  0.00           O
ATOM   1042  CB  ARG    64       0.698  24.107 -23.496  1.00  0.00           C
ATOM   1043 1HB  ARG    64       1.144  25.083 -23.353  1.00  0.00           H
ATOM   1044 2HB  ARG    64       1.065  23.690 -24.427  1.00  0.00           H
ATOM   1045  CG  ARG    64      -0.804  24.244 -23.607  1.00  0.00           C
ATOM   1046 1HG  ARG    64      -1.225  23.274 -23.859  1.00  0.00           H
ATOM   1047 2HG  ARG    64      -1.213  24.563 -22.655  1.00  0.00           H
ATOM   1048  CD  ARG    64      -1.201  25.243 -24.665  1.00  0.00           C
ATOM   1049 1HD  ARG    64      -0.827  26.226 -24.387  1.00  0.00           H
ATOM   1050 2HD  ARG    64      -0.769  24.948 -25.620  1.00  0.00           H
ATOM   1051  NE  ARG    64      -2.661  25.287 -24.781  1.00  0.00           N
ATOM   1052  HE  ARG    64      -3.185  24.626 -24.228  1.00  0.00           H
ATOM   1053  CZ  ARG    64      -3.369  26.114 -25.530  1.00  0.00           C
ATOM   1054  NH1 ARG    64      -2.846  27.061 -26.259  1.00  0.00           N
ATOM   1055 1HH1 ARG    64      -1.850  27.160 -26.308  1.00  0.00           H
ATOM   1056 2HH1 ARG    64      -3.442  27.690 -26.788  1.00  0.00           H
ATOM   1057  NH2 ARG    64      -4.656  25.972 -25.530  1.00  0.00           N
ATOM   1058 1HH2 ARG    64      -5.079  25.202 -25.034  1.00  0.00           H
ATOM   1059 2HH2 ARG    64      -5.238  26.649 -26.011  1.00  0.00           H
ATOM   1060  N   GLY    65       3.497  23.200 -21.890  1.00  0.00           N
ATOM   1061  H   GLY    65       3.306  23.994 -21.293  1.00  0.00           H
ATOM   1062  CA  GLY    65       4.853  22.689 -21.928  1.00  0.00           C
ATOM   1063 1HA  GLY    65       5.023  22.199 -22.880  1.00  0.00           H
ATOM   1064 2HA  GLY    65       5.527  23.536 -21.867  1.00  0.00           H
ATOM   1065  C   GLY    65       5.239  21.729 -20.823  1.00  0.00           C
ATOM   1066  O   GLY    65       6.404  21.363 -20.736  1.00  0.00           O
ATOM   1067  N   LEU    66       4.308  21.323 -19.969  1.00  0.00           N
ATOM   1068  H   LEU    66       3.343  21.583 -20.120  1.00  0.00           H
ATOM   1069  CA  LEU    66       4.648  20.593 -18.743  1.00  0.00           C
ATOM   1070  HA  LEU    66       5.349  21.228 -18.204  1.00  0.00           H
ATOM   1071  C   LEU    66       5.336  19.237 -18.864  1.00  0.00           C
ATOM   1072  O   LEU    66       5.909  18.749 -17.890  1.00  0.00           O
ATOM   1073  CB  LEU    66       3.404  20.462 -17.854  1.00  0.00           C
ATOM   1074 1HB  LEU    66       3.762  20.240 -16.861  1.00  0.00           H
ATOM   1075 2HB  LEU    66       2.967  21.455 -17.802  1.00  0.00           H
ATOM   1076  CG  LEU    66       2.250  19.480 -18.132  1.00  0.00           C
ATOM   1077  HG  LEU    66       2.000  19.537 -19.188  1.00  0.00           H
ATOM   1078  CD1 LEU    66       2.538  18.020 -17.789  1.00  0.00           C
ATOM   1079 1HD1 LEU    66       1.648  17.420 -17.964  1.00  0.00           H
ATOM   1080 2HD1 LEU    66       2.839  17.932 -16.745  1.00  0.00           H
ATOM   1081 3HD1 LEU    66       3.330  17.642 -18.421  1.00  0.00           H
ATOM   1082  CD2 LEU    66       1.021  19.907 -17.331  1.00  0.00           C
ATOM   1083 1HD2 LEU    66       0.183  19.261 -17.565  1.00  0.00           H
ATOM   1084 2HD2 LEU    66       0.746  20.927 -17.584  1.00  0.00           H
ATOM   1085 3HD2 LEU    66       1.219  19.850 -16.268  1.00  0.00           H
ATOM   1086  N   GLY    67       5.307  18.620 -20.035  1.00  0.00           N
ATOM   1087  H   GLY    67       4.873  19.079 -20.830  1.00  0.00           H
ATOM   1088  CA  GLY    67       5.847  17.282 -20.212  1.00  0.00           C
ATOM   1089 1HA  GLY    67       5.524  16.680 -19.371  1.00  0.00           H
ATOM   1090 2HA  GLY    67       5.409  16.856 -21.108  1.00  0.00           H
ATOM   1091  C   GLY    67       7.348  17.138 -20.313  1.00  0.00           C
ATOM   1092  O   GLY    67       7.850  16.246 -20.994  1.00  0.00           O
ATOM   1093  N   LEU    68       8.071  18.026 -19.660  1.00  0.00           N
ATOM   1094  H   LEU    68       7.591  18.723 -19.111  1.00  0.00           H
ATOM   1095  CA  LEU    68       9.522  18.028 -19.674  1.00  0.00           C
ATOM   1096  HA  LEU    68       9.857  17.851 -20.692  1.00  0.00           H
ATOM   1097  C   LEU    68      10.157  16.951 -18.802  1.00  0.00           C
ATOM   1098  O   LEU    68       9.627  16.514 -17.776  1.00  0.00           O
ATOM   1099  CB  LEU    68      10.029  19.401 -19.229  1.00  0.00           C
ATOM   1100 1HB  LEU    68       9.516  19.665 -18.309  1.00  0.00           H
ATOM   1101 2HB  LEU    68      11.092  19.332 -19.011  1.00  0.00           H
ATOM   1102  CG  LEU    68       9.833  20.529 -20.250  1.00  0.00           C
ATOM   1103  HG  LEU    68       8.812  20.495 -20.610  1.00  0.00           H
ATOM   1104  CD1 LEU    68      10.055  21.881 -19.606  1.00  0.00           C
ATOM   1105 1HD1 LEU    68       9.858  22.671 -20.329  1.00  0.00           H
ATOM   1106 2HD1 LEU    68      11.073  21.962 -19.235  1.00  0.00           H
ATOM   1107 3HD1 LEU    68       9.357  22.010 -18.778  1.00  0.00           H
ATOM   1108  CD2 LEU    68      10.778  20.380 -21.445  1.00  0.00           C
ATOM   1109 1HD2 LEU    68      10.594  21.180 -22.159  1.00  0.00           H
ATOM   1110 2HD2 LEU    68      10.589  19.437 -21.951  1.00  0.00           H
ATOM   1111 3HD2 LEU    68      11.816  20.408 -21.118  1.00  0.00           H
ATOM   1112  N   LYS    69      11.340  16.572 -19.247  1.00  0.00           N
ATOM   1113  H   LYS    69      11.616  16.920 -20.160  1.00  0.00           H
ATOM   1114  CA  LYS    69      12.300  15.711 -18.557  1.00  0.00           C
ATOM   1115  HA  LYS    69      11.807  14.789 -18.258  1.00  0.00           H
ATOM   1116  C   LYS    69      12.926  16.338 -17.309  1.00  0.00           C
ATOM   1117  O   LYS    69      12.581  17.459 -16.928  1.00  0.00           O
ATOM   1118  CB  LYS    69      13.387  15.380 -19.584  1.00  0.00           C
ATOM   1119 1HB  LYS    69      14.095  14.677 -19.166  1.00  0.00           H
ATOM   1120 2HB  LYS    69      12.900  14.900 -20.424  1.00  0.00           H
ATOM   1121  CG  LYS    69      14.137  16.603 -20.117  1.00  0.00           C
ATOM   1122 1HG  LYS    69      13.433  17.386 -20.378  1.00  0.00           H
ATOM   1123 2HG  LYS    69      14.805  16.984 -19.351  1.00  0.00           H
ATOM   1124  CD  LYS    69      14.924  16.271 -21.373  1.00  0.00           C
ATOM   1125 1HD  LYS    69      15.635  15.477 -21.161  1.00  0.00           H
ATOM   1126 2HD  LYS    69      14.236  15.941 -22.148  1.00  0.00           H
ATOM   1127  CE  LYS    69      15.664  17.510 -21.862  1.00  0.00           C
ATOM   1128 1HE  LYS    69      14.948  18.315 -22.017  1.00  0.00           H
ATOM   1129 2HE  LYS    69      16.379  17.821 -21.102  1.00  0.00           H
ATOM   1130  NZ  LYS    69      16.389  17.239 -23.140  1.00  0.00           N
ATOM   1131 1HZ  LYS    69      16.903  18.063 -23.429  1.00  0.00           H
ATOM   1132 2HZ  LYS    69      15.730  16.996 -23.871  1.00  0.00           H
ATOM   1133 3HZ  LYS    69      17.033  16.471 -23.011  1.00  0.00           H
ATOM   1134  N   GLN    70      13.855  15.623 -16.692  1.00  0.00           N
ATOM   1135  H   GLN    70      14.116  14.722 -17.078  1.00  0.00           H
ATOM   1136  CA  GLN    70      14.576  16.086 -15.508  1.00  0.00           C
ATOM   1137  HA  GLN    70      14.312  17.127 -15.346  1.00  0.00           H
ATOM   1138  C   GLN    70      16.092  16.089 -15.771  1.00  0.00           C
ATOM   1139  O   GLN    70      16.521  16.882 -16.594  1.00  0.00           O
ATOM   1140  CB  GLN    70      14.135  15.340 -14.238  1.00  0.00           C
ATOM   1141 1HB  GLN    70      14.812  15.621 -13.442  1.00  0.00           H
ATOM   1142 2HB  GLN    70      13.154  15.711 -13.958  1.00  0.00           H
ATOM   1143  CG  GLN    70      14.050  13.807 -14.288  1.00  0.00           C
ATOM   1144 1HG  GLN    70      14.697  13.432 -15.069  1.00  0.00           H
ATOM   1145 2HG  GLN    70      14.404  13.414 -13.340  1.00  0.00           H
ATOM   1146  CD  GLN    70      12.647  13.282 -14.514  1.00  0.00           C
ATOM   1147  OE1 GLN    70      11.963  13.668 -15.450  1.00  0.00           O
ATOM   1148  NE2 GLN    70      12.216  12.381 -13.682  1.00  0.00           N
ATOM   1149 1HE2 GLN    70      11.275  12.041 -13.785  1.00  0.00           H
ATOM   1150 2HE2 GLN    70      12.808  12.035 -12.938  1.00  0.00           H
ATOM   1151  N   ASN    71      16.885  15.241 -15.122  1.00  0.00           N
ATOM   1152  H   ASN    71      16.447  14.573 -14.510  1.00  0.00           H
ATOM   1153  CA  ASN    71      18.363  15.172 -15.189  1.00  0.00           C
ATOM   1154  HA  ASN    71      18.663  14.402 -14.479  1.00  0.00           H
ATOM   1155  C   ASN    71      19.198  16.395 -14.811  1.00  0.00           C
ATOM   1156  O   ASN    71      20.178  16.256 -14.088  1.00  0.00           O
ATOM   1157  CB  ASN    71      18.859  14.702 -16.560  1.00  0.00           C
ATOM   1158 1HB  ASN    71      18.479  13.707 -16.771  1.00  0.00           H
ATOM   1159 2HB  ASN    71      18.492  15.383 -17.312  1.00  0.00           H
ATOM   1160  CG  ASN    71      20.366  14.692 -16.659  1.00  0.00           C
ATOM   1161  OD1 ASN    71      21.043  13.906 -16.011  1.00  0.00           O
ATOM   1162  ND2 ASN    71      20.907  15.577 -17.440  1.00  0.00           N
ATOM   1163 1HD2 ASN    71      21.911  15.608 -17.534  1.00  0.00           H
ATOM   1164 2HD2 ASN    71      20.332  16.254 -17.931  1.00  0.00           H
ATOM   1165  N   GLU    72      18.834  17.588 -15.249  1.00  0.00           N
ATOM   1166  H   GLU    72      18.003  17.667 -15.831  1.00  0.00           H
ATOM   1167  CA  GLU    72      19.603  18.795 -14.951  1.00  0.00           C
ATOM   1168  HA  GLU    72      20.645  18.610 -15.204  1.00  0.00           H
ATOM   1169  C   GLU    72      19.570  19.128 -13.459  1.00  0.00           C
ATOM   1170  O   GLU    72      20.454  19.811 -12.954  1.00  0.00           O
ATOM   1171  CB  GLU    72      19.126  19.972 -15.802  1.00  0.00           C
ATOM   1172 1HB  GLU    72      18.040  19.975 -15.838  1.00  0.00           H
ATOM   1173 2HB  GLU    72      19.458  20.889 -15.323  1.00  0.00           H
ATOM   1174  CG  GLU    72      19.697  19.958 -17.225  1.00  0.00           C
ATOM   1175 1HG  GLU    72      19.574  20.942 -17.662  1.00  0.00           H
ATOM   1176 2HG  GLU    72      20.756  19.744 -17.166  1.00  0.00           H
ATOM   1177  CD  GLU    72      19.060  18.944 -18.153  1.00  0.00           C
ATOM   1178  OE1 GLU    72      17.880  19.108 -18.509  1.00  0.00           O
ATOM   1179  OE2 GLU    72      19.738  17.997 -18.607  1.00  0.00           O
ATOM   1180  N   MET    73      18.657  18.487 -12.742  1.00  0.00           N
ATOM   1181  H   MET    73      17.813  18.199 -13.223  1.00  0.00           H
ATOM   1182  CA  MET    73      18.840  18.082 -11.339  1.00  0.00           C
ATOM   1183  HA  MET    73      18.288  18.761 -10.694  1.00  0.00           H
ATOM   1184  C   MET    73      20.280  18.017 -10.831  1.00  0.00           C
ATOM   1185  O   MET    73      20.633  18.629  -9.820  1.00  0.00           O
ATOM   1186  CB  MET    73      18.317  16.649 -11.162  1.00  0.00           C
ATOM   1187 1HB  MET    73      18.799  16.010 -11.892  1.00  0.00           H
ATOM   1188 2HB  MET    73      18.612  16.303 -10.175  1.00  0.00           H
ATOM   1189  CG  MET    73      16.833  16.448 -11.293  1.00  0.00           C
ATOM   1190 1HG  MET    73      16.348  17.036 -10.528  1.00  0.00           H
ATOM   1191 2HG  MET    73      16.502  16.782 -12.272  1.00  0.00           H
ATOM   1192  SD  MET    73      16.366  14.729 -11.057  1.00  0.00           S
ATOM   1193  CE  MET    73      14.630  14.845 -10.546  1.00  0.00           C
ATOM   1194 1HE  MET    73      14.227  13.845 -10.393  1.00  0.00           H
ATOM   1195 2HE  MET    73      14.049  15.349 -11.313  1.00  0.00           H
ATOM   1196 3HE  MET    73      14.552  15.411  -9.620  1.00  0.00           H
ATOM   1197  N   ARG    74      21.111  17.250 -11.523  1.00  0.00           N
ATOM   1198  H   ARG    74      20.779  16.815 -12.386  1.00  0.00           H
ATOM   1199  CA  ARG    74      22.471  16.972 -11.080  1.00  0.00           C
ATOM   1200  HA  ARG    74      22.433  16.762 -10.016  1.00  0.00           H
ATOM   1201  C   ARG    74      23.437  18.130 -11.282  1.00  0.00           C
ATOM   1202  O   ARG    74      24.547  18.088 -10.773  1.00  0.00           O
ATOM   1203  CB  ARG    74      22.998  15.719 -11.784  1.00  0.00           C
ATOM   1204 1HB  ARG    74      23.851  15.360 -11.220  1.00  0.00           H
ATOM   1205 2HB  ARG    74      22.227  14.954 -11.753  1.00  0.00           H
ATOM   1206  CG  ARG    74      23.446  15.919 -13.232  1.00  0.00           C
ATOM   1207 1HG  ARG    74      22.637  16.316 -13.831  1.00  0.00           H
ATOM   1208 2HG  ARG    74      24.267  16.627 -13.249  1.00  0.00           H
ATOM   1209  CD  ARG    74      23.933  14.617 -13.835  1.00  0.00           C
ATOM   1210 1HD  ARG    74      24.661  14.165 -13.168  1.00  0.00           H
ATOM   1211 2HD  ARG    74      23.093  13.936 -13.950  1.00  0.00           H
ATOM   1212  NE  ARG    74      24.560  14.851 -15.139  1.00  0.00           N
ATOM   1213  HE  ARG    74      23.983  14.706 -15.957  1.00  0.00           H
ATOM   1214  CZ  ARG    74      25.812  15.219 -15.357  1.00  0.00           C
ATOM   1215  NH1 ARG    74      26.689  15.443 -14.419  1.00  0.00           N
ATOM   1216 1HH1 ARG    74      26.435  15.349 -13.449  1.00  0.00           H
ATOM   1217 2HH1 ARG    74      27.625  15.730 -14.670  1.00  0.00           H
ATOM   1218  NH2 ARG    74      26.209  15.392 -16.578  1.00  0.00           N
ATOM   1219 1HH2 ARG    74      25.561  15.287 -17.347  1.00  0.00           H
ATOM   1220 2HH2 ARG    74      27.162  15.671 -16.753  1.00  0.00           H
ATOM   1221  N   ILE    75      23.030  19.144 -12.025  1.00  0.00           N
ATOM   1222  H   ILE    75      22.095  19.129 -12.415  1.00  0.00           H
ATOM   1223  CA  ILE    75      23.879  20.290 -12.336  1.00  0.00           C
ATOM   1224  HA  ILE    75      24.922  20.020 -12.185  1.00  0.00           H
ATOM   1225  C   ILE    75      23.515  21.440 -11.411  1.00  0.00           C
ATOM   1226  O   ILE    75      24.378  22.132 -10.870  1.00  0.00           O
ATOM   1227  CB  ILE    75      23.695  20.775 -13.801  1.00  0.00           C
ATOM   1228  HB  ILE    75      22.726  21.265 -13.883  1.00  0.00           H
ATOM   1229  CG1 ILE    75      23.694  19.588 -14.782  1.00  0.00           C
ATOM   1230 1HG1 ILE    75      24.646  19.073 -14.712  1.00  0.00           H
ATOM   1231 2HG1 ILE    75      22.911  18.892 -14.503  1.00  0.00           H
ATOM   1232  CG2 ILE    75      24.795  21.796 -14.160  1.00  0.00           C
ATOM   1233 1HG2 ILE    75      24.590  22.233 -15.135  1.00  0.00           H
ATOM   1234 2HG2 ILE    75      25.772  21.311 -14.179  1.00  0.00           H
ATOM   1235 3HG2 ILE    75      24.808  22.606 -13.437  1.00  0.00           H
ATOM   1236  CD1 ILE    75      23.449  19.973 -16.235  1.00  0.00           C
ATOM   1237 1HD1 ILE    75      23.223  19.081 -16.813  1.00  0.00           H
ATOM   1238 2HD1 ILE    75      24.334  20.447 -16.652  1.00  0.00           H
ATOM   1239 3HD1 ILE    75      22.609  20.662 -16.302  1.00  0.00           H
ATOM   1240  N   GLU    76      22.225  21.608 -11.167  1.00  0.00           N
ATOM   1241  H   GLU    76      21.546  21.001 -11.619  1.00  0.00           H
ATOM   1242  CA  GLU    76      21.739  22.695 -10.317  1.00  0.00           C
ATOM   1243  HA  GLU    76      22.065  23.652 -10.728  1.00  0.00           H
ATOM   1244  C   GLU    76      22.317  22.544  -8.918  1.00  0.00           C
ATOM   1245  O   GLU    76      22.742  23.498  -8.263  1.00  0.00           O
ATOM   1246  CB  GLU    76      20.210  22.665 -10.225  1.00  0.00           C
ATOM   1247 1HB  GLU    76      19.906  21.724  -9.777  1.00  0.00           H
ATOM   1248 2HB  GLU    76      19.901  23.472  -9.577  1.00  0.00           H
ATOM   1249  CG  GLU    76      19.474  22.823 -11.537  1.00  0.00           C
ATOM   1250 1HG  GLU    76      19.708  21.988 -12.181  1.00  0.00           H
ATOM   1251 2HG  GLU    76      18.406  22.812 -11.344  1.00  0.00           H
ATOM   1252  CD  GLU    76      19.836  24.100 -12.255  1.00  0.00           C
ATOM   1253  OE1 GLU    76      19.705  25.192 -11.678  1.00  0.00           O
ATOM   1254  OE2 GLU    76      20.250  24.017 -13.427  1.00  0.00           O
ATOM   1255  N   ARG    77      22.416  21.299  -8.486  1.00  0.00           N
ATOM   1256  H   ARG    77      22.080  20.553  -9.082  1.00  0.00           H
ATOM   1257  CA  ARG    77      22.962  20.959  -7.175  1.00  0.00           C
ATOM   1258  HA  ARG    77      22.514  21.628  -6.446  1.00  0.00           H
ATOM   1259  C   ARG    77      24.472  21.124  -7.023  1.00  0.00           C
ATOM   1260  O   ARG    77      25.038  20.845  -5.974  1.00  0.00           O
ATOM   1261  CB  ARG    77      22.508  19.543  -6.841  1.00  0.00           C
ATOM   1262 1HB  ARG    77      22.536  19.423  -5.773  1.00  0.00           H
ATOM   1263 2HB  ARG    77      21.471  19.436  -7.154  1.00  0.00           H
ATOM   1264  CG  ARG    77      23.321  18.437  -7.466  1.00  0.00           C
ATOM   1265 1HG  ARG    77      23.357  18.573  -8.539  1.00  0.00           H
ATOM   1266 2HG  ARG    77      24.328  18.459  -7.064  1.00  0.00           H
ATOM   1267  CD  ARG    77      22.697  17.106  -7.147  1.00  0.00           C
ATOM   1268 1HD  ARG    77      22.507  17.049  -6.077  1.00  0.00           H
ATOM   1269 2HD  ARG    77      21.755  17.015  -7.684  1.00  0.00           H
ATOM   1270  NE  ARG    77      23.596  16.014  -7.526  1.00  0.00           N
ATOM   1271  HE  ARG    77      24.510  16.271  -7.890  1.00  0.00           H
ATOM   1272  CZ  ARG    77      23.353  14.722  -7.403  1.00  0.00           C
ATOM   1273  NH1 ARG    77      22.190  14.234  -7.077  1.00  0.00           N
ATOM   1274 1HH1 ARG    77      21.411  14.846  -6.925  1.00  0.00           H
ATOM   1275 2HH1 ARG    77      22.078  13.234  -6.978  1.00  0.00           H
ATOM   1276  NH2 ARG    77      24.319  13.888  -7.626  1.00  0.00           N
ATOM   1277 1HH2 ARG    77      25.238  14.235  -7.874  1.00  0.00           H
ATOM   1278 2HH2 ARG    77      24.153  12.899  -7.566  1.00  0.00           H
ATOM   1279  N   ASN    78      25.120  21.595  -8.075  1.00  0.00           N
ATOM   1280  H   ASN    78      24.624  21.723  -8.950  1.00  0.00           H
ATOM   1281  CA  ASN    78      26.525  21.981  -8.018  1.00  0.00           C
ATOM   1282  HA  ASN    78      26.935  21.673  -7.059  1.00  0.00           H
ATOM   1283  C   ASN    78      26.688  23.493  -8.109  1.00  0.00           C
ATOM   1284  O   ASN    78      27.806  23.998  -8.064  1.00  0.00           O
ATOM   1285  CB  ASN    78      27.322  21.274  -9.112  1.00  0.00           C
ATOM   1286 1HB  ASN    78      26.825  21.399 -10.068  1.00  0.00           H
ATOM   1287 2HB  ASN    78      28.309  21.719  -9.176  1.00  0.00           H
ATOM   1288  CG  ASN    78      27.500  19.816  -8.820  1.00  0.00           C
ATOM   1289  OD1 ASN    78      27.886  19.442  -7.721  1.00  0.00           O
ATOM   1290  ND2 ASN    78      27.208  18.979  -9.763  1.00  0.00           N
ATOM   1291 1HD2 ASN    78      27.288  17.994  -9.583  1.00  0.00           H
ATOM   1292 2HD2 ASN    78      26.895  19.306 -10.666  1.00  0.00           H
ATOM   1293  N   HIS    79      25.584  24.215  -8.217  1.00  0.00           N
ATOM   1294  H   HIS    79      24.688  23.750  -8.292  1.00  0.00           H
ATOM   1295  CA  HIS    79      25.591  25.680  -8.227  1.00  0.00           C
ATOM   1296  HA  HIS    79      26.619  26.040  -8.190  1.00  0.00           H
ATOM   1297  C   HIS    79      24.876  26.251  -7.013  1.00  0.00           C
ATOM   1298  O   HIS    79      24.981  27.439  -6.713  1.00  0.00           O
ATOM   1299  CB  HIS    79      24.960  26.199  -9.511  1.00  0.00           C
ATOM   1300 1HB  HIS    79      23.966  25.774  -9.619  1.00  0.00           H
ATOM   1301 2HB  HIS    79      24.863  27.279  -9.432  1.00  0.00           H
ATOM   1302  CG  HIS    79      25.772  25.903 -10.727  1.00  0.00           C
ATOM   1303  ND1 HIS    79      25.632  24.788 -11.516  1.00  0.00           N
ATOM   1304  HD1 HIS    79      24.951  24.041 -11.395  1.00  0.00           H
ATOM   1305  CD2 HIS    79      26.778  26.612 -11.295  1.00  0.00           C
ATOM   1306  HD2 HIS    79      27.145  27.561 -10.930  1.00  0.00           H
ATOM   1307  CE1 HIS    79      26.538  24.854 -12.489  1.00  0.00           C
ATOM   1308  HE1 HIS    79      26.658  24.109 -13.263  1.00  0.00           H
ATOM   1309  NE2 HIS    79      27.270  25.944 -12.391  1.00  0.00           N
ATOM   1310  N   ILE    80      24.229  25.377  -6.263  1.00  0.00           N
ATOM   1311  H   ILE    80      23.906  24.513  -6.669  1.00  0.00           H
ATOM   1312  CA  ILE    80      24.066  25.558  -4.827  1.00  0.00           C
ATOM   1313  HA  ILE    80      24.534  26.488  -4.513  1.00  0.00           H
ATOM   1314  C   ILE    80      24.850  24.402  -4.233  1.00  0.00           C
ATOM   1315  O   ILE    80      24.407  23.262  -4.207  1.00  0.00           O
ATOM   1316  CB  ILE    80      22.594  25.545  -4.370  1.00  0.00           C
ATOM   1317  HB  ILE    80      22.155  24.616  -4.723  1.00  0.00           H
ATOM   1318  CG1 ILE    80      21.806  26.713  -5.000  1.00  0.00           C
ATOM   1319 1HG1 ILE    80      21.842  26.609  -6.082  1.00  0.00           H
ATOM   1320 2HG1 ILE    80      20.767  26.613  -4.701  1.00  0.00           H
ATOM   1321  CG2 ILE    80      22.494  25.544  -2.832  1.00  0.00           C
ATOM   1322 1HG2 ILE    80      21.453  25.473  -2.541  1.00  0.00           H
ATOM   1323 2HG2 ILE    80      22.938  26.446  -2.412  1.00  0.00           H
ATOM   1324 3HG2 ILE    80      23.003  24.671  -2.427  1.00  0.00           H
ATOM   1325  CD1 ILE    80      22.252  28.146  -4.650  1.00  0.00           C
ATOM   1326 1HD1 ILE    80      21.597  28.857  -5.148  1.00  0.00           H
ATOM   1327 2HD1 ILE    80      23.272  28.318  -4.982  1.00  0.00           H
ATOM   1328 3HD1 ILE    80      22.193  28.308  -3.577  1.00  0.00           H
ATOM   1329  N   LYS    81      26.067  24.723  -3.839  1.00  0.00           N
ATOM   1330  H   LYS    81      26.382  25.687  -3.974  1.00  0.00           H
ATOM   1331  CA  LYS    81      27.038  23.770  -3.309  1.00  0.00           C
ATOM   1332  HA  LYS    81      26.532  22.923  -2.844  1.00  0.00           H
ATOM   1333  C   LYS    81      27.828  24.562  -2.268  1.00  0.00           C
ATOM   1334  O   LYS    81      29.005  24.337  -2.005  1.00  0.00           O
ATOM   1335  CB  LYS    81      27.886  23.320  -4.501  1.00  0.00           C
ATOM   1336 1HB  LYS    81      27.205  23.064  -5.304  1.00  0.00           H
ATOM   1337 2HB  LYS    81      28.464  24.181  -4.818  1.00  0.00           H
ATOM   1338  CG  LYS    81      28.810  22.122  -4.295  1.00  0.00           C
ATOM   1339 1HG  LYS    81      29.464  22.328  -3.463  1.00  0.00           H
ATOM   1340 2HG  LYS    81      28.211  21.246  -4.060  1.00  0.00           H
ATOM   1341  CD  LYS    81      29.686  21.823  -5.512  1.00  0.00           C
ATOM   1342 1HD  LYS    81      30.219  20.895  -5.331  1.00  0.00           H
ATOM   1343 2HD  LYS    81      29.061  21.706  -6.390  1.00  0.00           H
ATOM   1344  CE  LYS    81      30.701  22.935  -5.761  1.00  0.00           C
ATOM   1345 1HE  LYS    81      30.168  23.859  -5.969  1.00  0.00           H
ATOM   1346 2HE  LYS    81      31.283  23.081  -4.852  1.00  0.00           H
ATOM   1347  NZ  LYS    81      31.647  22.687  -6.889  1.00  0.00           N
ATOM   1348 1HZ  LYS    81      32.183  23.533  -7.057  1.00  0.00           H
ATOM   1349 2HZ  LYS    81      31.142  22.448  -7.730  1.00  0.00           H
ATOM   1350 3HZ  LYS    81      32.283  21.942  -6.646  1.00  0.00           H
ATOM   1351  N   THR    82      27.201  25.619  -1.789  1.00  0.00           N
ATOM   1352  H   THR    82      26.225  25.749  -1.985  1.00  0.00           H
ATOM   1353  CA  THR    82      27.858  26.660  -1.014  1.00  0.00           C
ATOM   1354  HA  THR    82      28.694  27.041  -1.596  1.00  0.00           H
ATOM   1355  C   THR    82      28.366  26.191   0.345  1.00  0.00           C
ATOM   1356  O   THR    82      27.568  25.970   1.233  1.00  0.00           O
ATOM   1357  CB  THR    82      26.829  27.784  -0.806  1.00  0.00           C
ATOM   1358  HB  THR    82      26.319  27.662   0.147  1.00  0.00           H
ATOM   1359  OG1 THR    82      25.855  27.695  -1.850  1.00  0.00           O
ATOM   1360  HG1 THR    82      25.102  28.268  -1.614  1.00  0.00           H
ATOM   1361  CG2 THR    82      27.472  29.143  -0.870  1.00  0.00           C
ATOM   1362 1HG2 THR    82      26.712  29.913  -0.740  1.00  0.00           H
ATOM   1363 2HG2 THR    82      27.958  29.280  -1.833  1.00  0.00           H
ATOM   1364 3HG2 THR    82      28.212  29.238  -0.080  1.00  0.00           H
ATOM   1365  N   VAL    83      29.678  26.048   0.509  1.00  0.00           N
ATOM   1366  H   VAL    83      30.275  26.299  -0.265  1.00  0.00           H
ATOM   1367  CA  VAL    83      30.353  25.540   1.726  1.00  0.00           C
ATOM   1368  HA  VAL    83      31.412  25.745   1.583  1.00  0.00           H
ATOM   1369  C   VAL    83      30.244  24.006   1.842  1.00  0.00           C
ATOM   1370  O   VAL    83      30.950  23.379   2.638  1.00  0.00           O
ATOM   1371  CB  VAL    83      29.931  26.305   3.050  1.00  0.00           C
ATOM   1372  HB  VAL    83      28.935  25.986   3.341  1.00  0.00           H
ATOM   1373  CG1 VAL    83      30.867  26.046   4.229  1.00  0.00           C
ATOM   1374 1HG1 VAL    83      30.549  26.632   5.090  1.00  0.00           H
ATOM   1375 2HG1 VAL    83      31.884  26.323   3.961  1.00  0.00           H
ATOM   1376 3HG1 VAL    83      30.836  24.998   4.502  1.00  0.00           H
ATOM   1377  CG2 VAL    83      29.905  27.823   2.820  1.00  0.00           C
ATOM   1378 1HG2 VAL    83      29.660  28.335   3.750  1.00  0.00           H
ATOM   1379 2HG2 VAL    83      29.145  28.074   2.088  1.00  0.00           H
ATOM   1380 3HG2 VAL    83      30.876  28.165   2.465  1.00  0.00           H
ATOM   1381  N   GLN    84      29.445  23.387   0.984  1.00  0.00           N
ATOM   1382  H   GLN    84      28.857  23.942   0.377  1.00  0.00           H
ATOM   1383  CA  GLN    84      29.324  21.931   0.856  1.00  0.00           C
ATOM   1384  HA  GLN    84      28.527  21.744   0.136  1.00  0.00           H
ATOM   1385  C   GLN    84      28.922  21.270   2.172  1.00  0.00           C
ATOM   1386  O   GLN    84      29.584  20.351   2.659  1.00  0.00           O
ATOM   1387  CB  GLN    84      30.603  21.288   0.300  1.00  0.00           C
ATOM   1388 1HB  GLN    84      31.362  21.305   1.071  1.00  0.00           H
ATOM   1389 2HB  GLN    84      30.391  20.252   0.060  1.00  0.00           H
ATOM   1390  CG  GLN    84      31.170  21.972  -0.932  1.00  0.00           C
ATOM   1391 1HG  GLN    84      30.378  22.091  -1.655  1.00  0.00           H
ATOM   1392 2HG  GLN    84      31.544  22.953  -0.653  1.00  0.00           H
ATOM   1393  CD  GLN    84      32.295  21.198  -1.579  1.00  0.00           C
ATOM   1394  OE1 GLN    84      32.240  20.862  -2.753  1.00  0.00           O
ATOM   1395  NE2 GLN    84      33.324  20.919  -0.830  1.00  0.00           N
ATOM   1396 1HE2 GLN    84      34.088  20.390  -1.228  1.00  0.00           H
ATOM   1397 2HE2 GLN    84      33.355  21.229   0.127  1.00  0.00           H
ATOM   1398  N   SER    85      27.864  21.773   2.782  1.00  0.00           N
ATOM   1399  H   SER    85      27.339  22.535   2.337  1.00  0.00           H
ATOM   1400  CA  SER    85      27.368  21.268   4.057  1.00  0.00           C
ATOM   1401  HA  SER    85      27.557  20.200   4.104  1.00  0.00           H
ATOM   1402  C   SER    85      25.849  21.464   4.176  1.00  0.00           C
ATOM   1403  O   SER    85      25.103  20.681   3.605  1.00  0.00           O
ATOM   1404  CB  SER    85      28.150  21.933   5.190  1.00  0.00           C
ATOM   1405 1HB  SER    85      27.774  21.580   6.142  1.00  0.00           H
ATOM   1406 2HB  SER    85      29.190  21.637   5.102  1.00  0.00           H
ATOM   1407  OG  SER    85      28.086  23.349   5.144  1.00  0.00           O
ATOM   1408  HG  SER    85      28.267  23.627   4.237  1.00  0.00           H
ATOM   1409  N   GLY    86      25.425  22.506   4.880  1.00  0.00           N
ATOM   1410  H   GLY    86      26.111  23.073   5.343  1.00  0.00           H
ATOM   1411  CA  GLY    86      24.044  22.963   4.895  1.00  0.00           C
ATOM   1412 1HA  GLY    86      24.018  23.917   5.409  1.00  0.00           H
ATOM   1413 2HA  GLY    86      23.766  23.155   3.866  1.00  0.00           H
ATOM   1414  C   GLY    86      22.956  22.089   5.485  1.00  0.00           C
ATOM   1415  O   GLY    86      23.221  21.042   6.055  1.00  0.00           O
ATOM   1416  N   ARG    87      21.724  22.567   5.379  1.00  0.00           N
ATOM   1417  H   ARG    87      21.591  23.473   4.946  1.00  0.00           H
ATOM   1418  CA  ARG    87      20.485  21.842   5.674  1.00  0.00           C
ATOM   1419  HA  ARG    87      20.458  20.953   5.056  1.00  0.00           H
ATOM   1420  C   ARG    87      19.476  22.840   5.140  1.00  0.00           C
ATOM   1421  O   ARG    87      19.873  23.982   4.952  1.00  0.00           O
ATOM   1422  CB  ARG    87      20.348  21.431   7.151  1.00  0.00           C
ATOM   1423 1HB  ARG    87      19.993  20.407   7.166  1.00  0.00           H
ATOM   1424 2HB  ARG    87      21.340  21.420   7.572  1.00  0.00           H
ATOM   1425  CG  ARG    87      19.477  22.205   8.112  1.00  0.00           C
ATOM   1426 1HG  ARG    87      18.446  22.087   7.809  1.00  0.00           H
ATOM   1427 2HG  ARG    87      19.593  21.762   9.095  1.00  0.00           H
ATOM   1428  CD  ARG    87      19.777  23.674   8.222  1.00  0.00           C
ATOM   1429 1HD  ARG    87      19.402  24.172   7.336  1.00  0.00           H
ATOM   1430 2HD  ARG    87      19.215  24.054   9.066  1.00  0.00           H
ATOM   1431  NE  ARG    87      21.183  24.025   8.414  1.00  0.00           N
ATOM   1432  HE  ARG    87      21.679  23.520   9.141  1.00  0.00           H
ATOM   1433  CZ  ARG    87      21.829  25.015   7.820  1.00  0.00           C
ATOM   1434  NH1 ARG    87      21.334  25.764   6.882  1.00  0.00           N
ATOM   1435 1HH1 ARG    87      20.445  25.526   6.467  1.00  0.00           H
ATOM   1436 2HH1 ARG    87      21.839  26.591   6.589  1.00  0.00           H
ATOM   1437  NH2 ARG    87      23.034  25.286   8.205  1.00  0.00           N
ATOM   1438 1HH2 ARG    87      23.455  24.737   8.933  1.00  0.00           H
ATOM   1439 2HH2 ARG    87      23.528  26.074   7.801  1.00  0.00           H
ATOM   1440  N   GLU    88      18.236  22.478   4.883  1.00  0.00           N
ATOM   1441  H   GLU    88      17.907  21.558   5.118  1.00  0.00           H
ATOM   1442  CA  GLU    88      17.323  23.358   4.155  1.00  0.00           C
ATOM   1443  HA  GLU    88      17.798  24.320   3.985  1.00  0.00           H
ATOM   1444  C   GLU    88      15.985  23.632   4.839  1.00  0.00           C
ATOM   1445  O   GLU    88      15.477  22.763   5.542  1.00  0.00           O
ATOM   1446  CB  GLU    88      17.047  22.720   2.792  1.00  0.00           C
ATOM   1447 1HB  GLU    88      16.308  23.328   2.278  1.00  0.00           H
ATOM   1448 2HB  GLU    88      17.963  22.729   2.210  1.00  0.00           H
ATOM   1449  CG  GLU    88      16.542  21.274   2.869  1.00  0.00           C
ATOM   1450 1HG  GLU    88      17.348  20.632   3.200  1.00  0.00           H
ATOM   1451 2HG  GLU    88      15.744  21.212   3.598  1.00  0.00           H
ATOM   1452  CD  GLU    88      15.993  20.765   1.557  1.00  0.00           C
ATOM   1453  OE1 GLU    88      14.777  20.936   1.335  1.00  0.00           O
ATOM   1454  OE2 GLU    88      16.744  20.188   0.753  1.00  0.00           O
ATOM   1455  N   GLN    89      15.470  24.841   4.612  1.00  0.00           N
ATOM   1456  H   GLN    89      16.112  25.625   4.666  1.00  0.00           H
ATOM   1457  CA  GLN    89      14.085  25.220   4.263  1.00  0.00           C
ATOM   1458  HA  GLN    89      14.104  25.461   3.206  1.00  0.00           H
ATOM   1459  C   GLN    89      13.628  26.503   4.959  1.00  0.00           C
ATOM   1460  O   GLN    89      13.593  26.610   6.174  1.00  0.00           O
ATOM   1461  CB  GLN    89      13.021  24.135   4.411  1.00  0.00           C
ATOM   1462 1HB  GLN    89      13.138  23.637   5.368  1.00  0.00           H
ATOM   1463 2HB  GLN    89      12.046  24.608   4.396  1.00  0.00           H
ATOM   1464  CG  GLN    89      13.048  23.123   3.284  1.00  0.00           C
ATOM   1465 1HG  GLN    89      12.760  23.604   2.357  1.00  0.00           H
ATOM   1466 2HG  GLN    89      14.052  22.745   3.173  1.00  0.00           H
ATOM   1467  CD  GLN    89      12.140  21.959   3.543  1.00  0.00           C
ATOM   1468  OE1 GLN    89      11.081  22.100   4.129  1.00  0.00           O
ATOM   1469  NE2 GLN    89      12.530  20.807   3.102  1.00  0.00           N
ATOM   1470 1HE2 GLN    89      11.973  19.998   3.292  1.00  0.00           H
ATOM   1471 2HE2 GLN    89      13.385  20.743   2.542  1.00  0.00           H
ATOM   1472  N   SER    90      13.245  27.458   4.126  1.00  0.00           N
ATOM   1473  H   SER    90      12.805  27.191   3.265  1.00  0.00           H
ATOM   1474  CA  SER    90      13.482  28.891   4.280  1.00  0.00           C
ATOM   1475  HA  SER    90      14.543  29.069   4.440  1.00  0.00           H
ATOM   1476  C   SER    90      12.712  29.728   5.289  1.00  0.00           C
ATOM   1477  O   SER    90      11.613  29.379   5.684  1.00  0.00           O
ATOM   1478  CB  SER    90      13.066  29.452   2.928  1.00  0.00           C
ATOM   1479 1HB  SER    90      13.033  30.536   2.951  1.00  0.00           H
ATOM   1480 2HB  SER    90      13.770  29.131   2.173  1.00  0.00           H
ATOM   1481  OG  SER    90      11.798  28.911   2.609  1.00  0.00           O
ATOM   1482  HG  SER    90      11.229  29.000   3.384  1.00  0.00           H
ATOM   1483  N   LEU    91      13.204  30.937   5.526  1.00  0.00           N
ATOM   1484  H   LEU    91      14.205  31.081   5.536  1.00  0.00           H
ATOM   1485  CA  LEU    91      12.332  32.106   5.681  1.00  0.00           C
ATOM   1486  HA  LEU    91      11.353  31.761   6.004  1.00  0.00           H
ATOM   1487  C   LEU    91      12.176  32.883   4.355  1.00  0.00           C
ATOM   1488  O   LEU    91      13.068  33.649   3.987  1.00  0.00           O
ATOM   1489  CB  LEU    91      12.877  33.051   6.757  1.00  0.00           C
ATOM   1490 1HB  LEU    91      12.970  32.491   7.683  1.00  0.00           H
ATOM   1491 2HB  LEU    91      13.871  33.371   6.455  1.00  0.00           H
ATOM   1492  CG  LEU    91      12.036  34.311   7.030  1.00  0.00           C
ATOM   1493  HG  LEU    91      11.924  34.864   6.102  1.00  0.00           H
ATOM   1494  CD1 LEU    91      10.651  33.988   7.541  1.00  0.00           C
ATOM   1495 1HD1 LEU    91      10.130  34.907   7.804  1.00  0.00           H
ATOM   1496 2HD1 LEU    91      10.715  33.351   8.422  1.00  0.00           H
ATOM   1497 3HD1 LEU    91      10.075  33.488   6.766  1.00  0.00           H
ATOM   1498  CD2 LEU    91      12.729  35.221   8.023  1.00  0.00           C
ATOM   1499 1HD2 LEU    91      12.136  36.121   8.175  1.00  0.00           H
ATOM   1500 2HD2 LEU    91      13.701  35.515   7.639  1.00  0.00           H
ATOM   1501 3HD2 LEU    91      12.858  34.715   8.974  1.00  0.00           H
ATOM   1502  N   PRO    92      11.091  32.664   3.591  1.00  0.00           N
ATOM   1503  CA  PRO    92      10.723  33.525   2.462  1.00  0.00           C
ATOM   1504  HA  PRO    92      11.593  34.009   2.027  1.00  0.00           H
ATOM   1505  C   PRO    92       9.692  34.561   2.926  1.00  0.00           C
ATOM   1506  O   PRO    92       9.769  35.014   4.063  1.00  0.00           O
ATOM   1507  CB  PRO    92      10.158  32.510   1.481  1.00  0.00           C
ATOM   1508 1HB  PRO    92       9.491  32.954   0.748  1.00  0.00           H
ATOM   1509 2HB  PRO    92      10.979  32.000   0.982  1.00  0.00           H
ATOM   1510  CG  PRO    92       9.439  31.573   2.362  1.00  0.00           C
ATOM   1511 1HG  PRO    92       8.409  31.887   2.476  1.00  0.00           H
ATOM   1512 2HG  PRO    92       9.485  30.581   1.929  1.00  0.00           H
ATOM   1513  CD  PRO    92      10.094  31.592   3.718  1.00  0.00           C
ATOM   1514 1HD  PRO    92       9.372  31.835   4.494  1.00  0.00           H
ATOM   1515 2HD  PRO    92      10.565  30.640   3.918  1.00  0.00           H
ATOM   1516  N   GLU    93       8.703  34.933   2.122  1.00  0.00           N
ATOM   1517  H   GLU    93       8.649  34.576   1.179  1.00  0.00           H
ATOM   1518  CA  GLU    93       7.674  35.880   2.570  1.00  0.00           C
ATOM   1519  HA  GLU    93       8.180  36.759   2.959  1.00  0.00           H
ATOM   1520  C   GLU    93       6.732  35.388   3.668  1.00  0.00           C
ATOM   1521  O   GLU    93       6.105  36.198   4.350  1.00  0.00           O
ATOM   1522  CB  GLU    93       6.785  36.335   1.415  1.00  0.00           C
ATOM   1523 1HB  GLU    93       6.275  35.478   0.984  1.00  0.00           H
ATOM   1524 2HB  GLU    93       6.039  37.010   1.826  1.00  0.00           H
ATOM   1525  CG  GLU    93       7.531  37.071   0.336  1.00  0.00           C
ATOM   1526 1HG  GLU    93       8.261  37.718   0.810  1.00  0.00           H
ATOM   1527 2HG  GLU    93       8.061  36.355  -0.281  1.00  0.00           H
ATOM   1528  CD  GLU    93       6.628  37.937  -0.524  1.00  0.00           C
ATOM   1529  OE1 GLU    93       5.405  37.695  -0.635  1.00  0.00           O
ATOM   1530  OE2 GLU    93       7.139  38.940  -1.069  1.00  0.00           O
ATOM   1531  N   GLY    94       6.619  34.084   3.855  1.00  0.00           N
ATOM   1532  H   GLY    94       7.167  33.442   3.309  1.00  0.00           H
ATOM   1533  CA  GLY    94       5.736  33.542   4.870  1.00  0.00           C
ATOM   1534 1HA  GLY    94       5.586  34.274   5.658  1.00  0.00           H
ATOM   1535 2HA  GLY    94       4.771  33.309   4.428  1.00  0.00           H
ATOM   1536  C   GLY    94       6.317  32.295   5.488  1.00  0.00           C
ATOM   1537  O   GLY    94       6.935  31.505   4.786  1.00  0.00           O
ATOM   1538  N   VAL    95       6.143  32.144   6.789  1.00  0.00           N
ATOM   1539  H   VAL    95       5.578  32.823   7.293  1.00  0.00           H
ATOM   1540  CA  VAL    95       6.733  31.065   7.572  1.00  0.00           C
ATOM   1541  HA  VAL    95       7.127  30.327   6.888  1.00  0.00           H
ATOM   1542  C   VAL    95       5.621  30.386   8.374  1.00  0.00           C
ATOM   1543  O   VAL    95       5.253  30.805   9.472  1.00  0.00           O
ATOM   1544  CB  VAL    95       7.949  31.600   8.404  1.00  0.00           C
ATOM   1545  HB  VAL    95       8.710  31.875   7.680  1.00  0.00           H
ATOM   1546  CG1 VAL    95       7.618  32.879   9.203  1.00  0.00           C
ATOM   1547 1HG1 VAL    95       8.502  33.203   9.751  1.00  0.00           H
ATOM   1548 2HG1 VAL    95       6.816  32.693   9.912  1.00  0.00           H
ATOM   1549 3HG1 VAL    95       7.328  33.682   8.530  1.00  0.00           H
ATOM   1550  CG2 VAL    95       8.566  30.534   9.304  1.00  0.00           C
ATOM   1551 1HG2 VAL    95       9.410  30.959   9.847  1.00  0.00           H
ATOM   1552 2HG2 VAL    95       8.938  29.713   8.699  1.00  0.00           H
ATOM   1553 3HG2 VAL    95       7.837  30.166  10.021  1.00  0.00           H
ATOM   1554  N   SER    96       5.037  29.346   7.804  1.00  0.00           N
ATOM   1555  H   SER    96       5.317  29.040   6.878  1.00  0.00           H
ATOM   1556  CA  SER    96       3.936  28.626   8.436  1.00  0.00           C
ATOM   1557  HA  SER    96       3.802  28.990   9.450  1.00  0.00           H
ATOM   1558  C   SER    96       4.247  27.135   8.514  1.00  0.00           C
ATOM   1559  O   SER    96       3.865  26.349   7.659  1.00  0.00           O
ATOM   1560  CB  SER    96       2.646  28.904   7.667  1.00  0.00           C
ATOM   1561 1HB  SER    96       2.544  29.978   7.546  1.00  0.00           H
ATOM   1562 2HB  SER    96       2.700  28.451   6.682  1.00  0.00           H
ATOM   1563  OG  SER    96       1.505  28.423   8.351  1.00  0.00           O
ATOM   1564  HG  SER    96       1.443  27.465   8.214  1.00  0.00           H
ATOM   1565  N   ILE    97       4.996  26.724   9.519  1.00  0.00           N
ATOM   1566  H   ILE    97       5.335  27.381  10.211  1.00  0.00           H
ATOM   1567  CA  ILE    97       5.311  25.308   9.667  1.00  0.00           C
ATOM   1568  HA  ILE    97       5.710  24.960   8.719  1.00  0.00           H
ATOM   1569  C   ILE    97       4.006  24.547   9.925  1.00  0.00           C
ATOM   1570  O   ILE    97       3.143  25.022  10.668  1.00  0.00           O
ATOM   1571  CB  ILE    97       6.407  25.083  10.748  1.00  0.00           C
ATOM   1572  HB  ILE    97       6.676  24.027  10.741  1.00  0.00           H
ATOM   1573  CG1 ILE    97       5.921  25.438  12.164  1.00  0.00           C
ATOM   1574 1HG1 ILE    97       5.699  26.497  12.209  1.00  0.00           H
ATOM   1575 2HG1 ILE    97       5.007  24.895  12.366  1.00  0.00           H
ATOM   1576  CG2 ILE    97       7.662  25.913  10.376  1.00  0.00           C
ATOM   1577 1HG2 ILE    97       8.514  25.579  10.966  1.00  0.00           H
ATOM   1578 2HG2 ILE    97       7.498  26.973  10.566  1.00  0.00           H
ATOM   1579 3HG2 ILE    97       7.910  25.779   9.324  1.00  0.00           H
ATOM   1580  CD1 ILE    97       6.903  25.109  13.280  1.00  0.00           C
ATOM   1581 1HD1 ILE    97       6.417  25.263  14.242  1.00  0.00           H
ATOM   1582 2HD1 ILE    97       7.772  25.760  13.218  1.00  0.00           H
ATOM   1583 3HD1 ILE    97       7.220  24.069  13.205  1.00  0.00           H
ATOM   1584  N   ILE    98       3.831  23.399   9.287  1.00  0.00           N
ATOM   1585  H   ILE    98       4.548  23.042   8.669  1.00  0.00           H
ATOM   1586  CA  ILE    98       2.604  22.619   9.442  1.00  0.00           C
ATOM   1587  HA  ILE    98       1.808  23.263   9.811  1.00  0.00           H
ATOM   1588  C   ILE    98       2.876  21.519  10.452  1.00  0.00           C
ATOM   1589  O   ILE    98       2.071  21.268  11.353  1.00  0.00           O
ATOM   1590  CB  ILE    98       2.126  21.940   8.119  1.00  0.00           C
ATOM   1591  HB  ILE    98       2.871  21.211   7.806  1.00  0.00           H
ATOM   1592  CG1 ILE    98       1.970  22.971   6.991  1.00  0.00           C
ATOM   1593 1HG1 ILE    98       1.240  23.715   7.294  1.00  0.00           H
ATOM   1594 2HG1 ILE    98       2.920  23.472   6.838  1.00  0.00           H
ATOM   1595  CG2 ILE    98       0.787  21.204   8.343  1.00  0.00           C
ATOM   1596 1HG2 ILE    98       0.523  20.613   7.468  1.00  0.00           H
ATOM   1597 2HG2 ILE    98      -0.006  21.919   8.543  1.00  0.00           H
ATOM   1598 3HG2 ILE    98       0.862  20.521   9.182  1.00  0.00           H
ATOM   1599  CD1 ILE    98       1.523  22.375   5.650  1.00  0.00           C
ATOM   1600 1HD1 ILE    98       1.623  23.112   4.864  1.00  0.00           H
ATOM   1601 2HD1 ILE    98       0.478  22.072   5.697  1.00  0.00           H
ATOM   1602 3HD1 ILE    98       2.138  21.512   5.401  1.00  0.00           H
ATOM   1603  N   ALA    99       4.005  20.850  10.289  1.00  0.00           N
ATOM   1604  H   ALA    99       4.645  21.104   9.543  1.00  0.00           H
ATOM   1605  CA  ALA    99       4.383  19.736  11.136  1.00  0.00           C
ATOM   1606  HA  ALA    99       3.954  19.869  12.129  1.00  0.00           H
ATOM   1607  C   ALA    99       5.901  19.701  11.251  1.00  0.00           C
ATOM   1608  O   ALA    99       6.610  20.079  10.318  1.00  0.00           O
ATOM   1609  CB  ALA    99       3.865  18.437  10.521  1.00  0.00           C
ATOM   1610 1HB  ALA    99       2.813  18.534  10.269  1.00  0.00           H
ATOM   1611 2HB  ALA    99       3.981  17.622  11.228  1.00  0.00           H
ATOM   1612 3HB  ALA    99       4.427  18.199   9.622  1.00  0.00           H
ATOM   1613  N   SER   100       6.398  19.223  12.376  1.00  0.00           N
ATOM   1614  H   SER   100       5.772  18.938  13.115  1.00  0.00           H
ATOM   1615  CA  SER   100       7.830  19.058  12.573  1.00  0.00           C
ATOM   1616  HA  SER   100       8.281  18.709  11.647  1.00  0.00           H
ATOM   1617  C   SER   100       8.122  18.062  13.680  1.00  0.00           C
ATOM   1618  O   SER   100       7.518  18.118  14.757  1.00  0.00           O
ATOM   1619  CB  SER   100       8.458  20.389  12.967  1.00  0.00           C
ATOM   1620 1HB  SER   100       8.266  21.125  12.191  1.00  0.00           H
ATOM   1621 2HB  SER   100       8.012  20.731  13.898  1.00  0.00           H
ATOM   1622  OG  SER   100       9.855  20.251  13.142  1.00  0.00           O
ATOM   1623  HG  SER   100      10.176  21.073  13.554  1.00  0.00           H
ATOM   1624  N   THR   101       9.079  17.185  13.440  1.00  0.00           N
ATOM   1625  H   THR   101       9.444  17.094  12.495  1.00  0.00           H
ATOM   1626  CA  THR   101       9.649  16.343  14.489  1.00  0.00           C
ATOM   1627  HA  THR   101       9.029  16.384  15.382  1.00  0.00           H
ATOM   1628  C   THR   101      11.047  16.837  14.839  1.00  0.00           C
ATOM   1629  O   THR   101      11.678  16.337  15.761  1.00  0.00           O
ATOM   1630  CB  THR   101       9.772  14.880  14.030  1.00  0.00           C
ATOM   1631  HB  THR   101      10.217  14.286  14.826  1.00  0.00           H
ATOM   1632  OG1 THR   101      10.597  14.819  12.869  1.00  0.00           O
ATOM   1633  HG1 THR   101      10.123  15.258  12.150  1.00  0.00           H
ATOM   1634  CG2 THR   101       8.432  14.290  13.654  1.00  0.00           C
ATOM   1635 1HG2 THR   101       8.566  13.240  13.400  1.00  0.00           H
ATOM   1636 2HG2 THR   101       8.009  14.809  12.796  1.00  0.00           H
ATOM   1637 3HG2 THR   101       7.746  14.358  14.497  1.00  0.00           H
ATOM   1638  N   MET   102      11.528  17.808  14.077  1.00  0.00           N
ATOM   1639  H   MET   102      10.923  18.263  13.417  1.00  0.00           H
ATOM   1640  CA  MET   102      12.911  18.264  14.164  1.00  0.00           C
ATOM   1641  HA  MET   102      13.565  17.400  14.081  1.00  0.00           H
ATOM   1642  C   MET   102      13.147  18.981  15.491  1.00  0.00           C
ATOM   1643  O   MET   102      12.343  19.838  15.871  1.00  0.00           O
ATOM   1644  CB  MET   102      13.177  19.217  12.997  1.00  0.00           C
ATOM   1645 1HB  MET   102      12.880  18.708  12.092  1.00  0.00           H
ATOM   1646 2HB  MET   102      12.541  20.088  13.119  1.00  0.00           H
ATOM   1647  CG  MET   102      14.606  19.706  12.809  1.00  0.00           C
ATOM   1648 1HG  MET   102      14.616  20.421  11.990  1.00  0.00           H
ATOM   1649 2HG  MET   102      14.915  20.225  13.713  1.00  0.00           H
ATOM   1650  SD  MET   102      15.817  18.413  12.445  1.00  0.00           S
ATOM   1651  CE  MET   102      15.334  17.793  10.821  1.00  0.00           C
ATOM   1652 1HE  MET   102      16.048  17.034  10.501  1.00  0.00           H
ATOM   1653 2HE  MET   102      15.326  18.608  10.099  1.00  0.00           H
ATOM   1654 3HE  MET   102      14.346  17.342  10.881  1.00  0.00           H
ATOM   1655  N   PRO   103      14.238  18.663  16.209  1.00  0.00           N
ATOM   1656  CA  PRO   103      14.470  19.424  17.438  1.00  0.00           C
ATOM   1657  HA  PRO   103      13.601  19.365  18.092  1.00  0.00           H
ATOM   1658  C   PRO   103      14.784  20.889  17.152  1.00  0.00           C
ATOM   1659  O   PRO   103      15.307  21.251  16.087  1.00  0.00           O
ATOM   1660  CB  PRO   103      15.647  18.685  18.073  1.00  0.00           C
ATOM   1661 1HB  PRO   103      16.279  19.363  18.640  1.00  0.00           H
ATOM   1662 2HB  PRO   103      15.288  17.878  18.707  1.00  0.00           H
ATOM   1663  CG  PRO   103      16.368  18.134  16.932  1.00  0.00           C
ATOM   1664 1HG  PRO   103      16.950  18.917  16.456  1.00  0.00           H
ATOM   1665 2HG  PRO   103      17.003  17.310  17.235  1.00  0.00           H
ATOM   1666  CD  PRO   103      15.293  17.656  16.017  1.00  0.00           C
ATOM   1667 1HD  PRO   103      15.647  17.631  14.993  1.00  0.00           H
ATOM   1668 2HD  PRO   103      14.938  16.676  16.327  1.00  0.00           H
ATOM   1669  N   LYS   104      14.444  21.754  18.093  1.00  0.00           N
ATOM   1670  H   LYS   104      14.182  21.413  19.016  1.00  0.00           H
ATOM   1671  CA  LYS   104      14.401  23.189  17.828  1.00  0.00           C
ATOM   1672  HA  LYS   104      13.671  23.330  17.033  1.00  0.00           H
ATOM   1673  C   LYS   104      15.682  23.846  17.328  1.00  0.00           C
ATOM   1674  O   LYS   104      15.583  24.611  16.381  1.00  0.00           O
ATOM   1675  CB  LYS   104      13.878  23.948  19.047  1.00  0.00           C
ATOM   1676 1HB  LYS   104      12.995  23.440  19.415  1.00  0.00           H
ATOM   1677 2HB  LYS   104      14.635  23.940  19.824  1.00  0.00           H
ATOM   1678  CG  LYS   104      13.511  25.391  18.718  1.00  0.00           C
ATOM   1679 1HG  LYS   104      14.387  25.893  18.322  1.00  0.00           H
ATOM   1680 2HG  LYS   104      12.733  25.395  17.959  1.00  0.00           H
ATOM   1681  CD  LYS   104      13.040  26.178  19.914  1.00  0.00           C
ATOM   1682 1HD  LYS   104      12.148  25.721  20.334  1.00  0.00           H
ATOM   1683 2HD  LYS   104      13.827  26.191  20.662  1.00  0.00           H
ATOM   1684  CE  LYS   104      12.740  27.600  19.476  1.00  0.00           C
ATOM   1685 1HE  LYS   104      13.605  27.998  18.948  1.00  0.00           H
ATOM   1686 2HE  LYS   104      11.886  27.596  18.800  1.00  0.00           H
ATOM   1687  NZ  LYS   104      12.449  28.480  20.641  1.00  0.00           N
ATOM   1688 1HZ  LYS   104      12.233  29.413  20.317  1.00  0.00           H
ATOM   1689 2HZ  LYS   104      13.255  28.519  21.247  1.00  0.00           H
ATOM   1690 3HZ  LYS   104      11.655  28.121  21.160  1.00  0.00           H
ATOM   1691  N   PRO   105      16.881  23.549  17.868  1.00  0.00           N
ATOM   1692  CA  PRO   105      17.959  24.335  17.253  1.00  0.00           C
ATOM   1693  HA  PRO   105      17.732  25.398  17.326  1.00  0.00           H
ATOM   1694  C   PRO   105      18.238  24.001  15.791  1.00  0.00           C
ATOM   1695  O   PRO   105      18.678  24.853  15.025  1.00  0.00           O
ATOM   1696  CB  PRO   105      19.161  24.018  18.139  1.00  0.00           C
ATOM   1697 1HB  PRO   105      20.088  24.058  17.571  1.00  0.00           H
ATOM   1698 2HB  PRO   105      19.199  24.710  18.974  1.00  0.00           H
ATOM   1699  CG  PRO   105      18.891  22.653  18.636  1.00  0.00           C
ATOM   1700 1HG  PRO   105      19.111  21.919  17.865  1.00  0.00           H
ATOM   1701 2HG  PRO   105      19.463  22.446  19.536  1.00  0.00           H
ATOM   1702  CD  PRO   105      17.416  22.683  18.933  1.00  0.00           C
ATOM   1703 1HD  PRO   105      17.000  21.683  18.877  1.00  0.00           H
ATOM   1704 2HD  PRO   105      17.229  23.126  19.909  1.00  0.00           H
ATOM   1705  N   LYS   106      17.919  22.790  15.365  1.00  0.00           N
ATOM   1706  H   LYS   106      17.542  22.112  16.011  1.00  0.00           H
ATOM   1707  CA  LYS   106      18.060  22.423  13.961  1.00  0.00           C
ATOM   1708  HA  LYS   106      18.994  22.827  13.572  1.00  0.00           H
ATOM   1709  C   LYS   106      16.927  23.041  13.160  1.00  0.00           C
ATOM   1710  O   LYS   106      17.126  23.459  12.034  1.00  0.00           O
ATOM   1711  CB  LYS   106      18.097  20.903  13.820  1.00  0.00           C
ATOM   1712 1HB  LYS   106      17.234  20.478  14.324  1.00  0.00           H
ATOM   1713 2HB  LYS   106      18.053  20.642  12.765  1.00  0.00           H
ATOM   1714  CG  LYS   106      19.368  20.319  14.416  1.00  0.00           C
ATOM   1715 1HG  LYS   106      20.216  20.698  13.854  1.00  0.00           H
ATOM   1716 2HG  LYS   106      19.458  20.651  15.446  1.00  0.00           H
ATOM   1717  CD  LYS   106      19.396  18.802  14.399  1.00  0.00           C
ATOM   1718 1HD  LYS   106      18.603  18.424  15.031  1.00  0.00           H
ATOM   1719 2HD  LYS   106      19.232  18.446  13.385  1.00  0.00           H
ATOM   1720  CE  LYS   106      20.736  18.269  14.900  1.00  0.00           C
ATOM   1721 1HE  LYS   106      20.690  17.182  14.912  1.00  0.00           H
ATOM   1722 2HE  LYS   106      21.504  18.562  14.191  1.00  0.00           H
ATOM   1723  NZ  LYS   106      21.155  18.754  16.256  1.00  0.00           N
ATOM   1724 1HZ  LYS   106      22.030  18.319  16.517  1.00  0.00           H
ATOM   1725 2HZ  LYS   106      20.452  18.525  16.952  1.00  0.00           H
ATOM   1726 3HZ  LYS   106      21.302  19.757  16.232  1.00  0.00           H
ATOM   1727  N   GLN   107      15.759  23.189  13.760  1.00  0.00           N
ATOM   1728  H   GLN   107      15.621  22.812  14.689  1.00  0.00           H
ATOM   1729  CA  GLN   107      14.651  23.884  13.108  1.00  0.00           C
ATOM   1730  HA  GLN   107      14.568  23.502  12.093  1.00  0.00           H
ATOM   1731  C   GLN   107      14.852  25.408  13.038  1.00  0.00           C
ATOM   1732  O   GLN   107      14.347  26.078  12.149  1.00  0.00           O
ATOM   1733  CB  GLN   107      13.350  23.571  13.840  1.00  0.00           C
ATOM   1734 1HB  GLN   107      13.350  22.524  14.135  1.00  0.00           H
ATOM   1735 2HB  GLN   107      13.304  24.181  14.739  1.00  0.00           H
ATOM   1736  CG  GLN   107      12.111  23.827  13.000  1.00  0.00           C
ATOM   1737 1HG  GLN   107      12.182  24.802  12.539  1.00  0.00           H
ATOM   1738 2HG  GLN   107      12.042  23.079  12.217  1.00  0.00           H
ATOM   1739  CD  GLN   107      10.867  23.797  13.834  1.00  0.00           C
ATOM   1740  OE1 GLN   107      10.363  22.740  14.173  1.00  0.00           O
ATOM   1741  NE2 GLN   107      10.379  24.946  14.199  1.00  0.00           N
ATOM   1742 1HE2 GLN   107       9.579  24.963  14.814  1.00  0.00           H
ATOM   1743 2HE2 GLN   107      10.805  25.805  13.878  1.00  0.00           H
ATOM   1744  N   VAL   108      15.615  25.990  13.943  1.00  0.00           N
ATOM   1745  H   VAL   108      15.927  25.471  14.755  1.00  0.00           H
ATOM   1746  CA  VAL   108      16.011  27.390  13.793  1.00  0.00           C
ATOM   1747  HA  VAL   108      15.145  27.988  13.511  1.00  0.00           H
ATOM   1748  C   VAL   108      17.018  27.445  12.648  1.00  0.00           C
ATOM   1749  O   VAL   108      17.017  28.366  11.840  1.00  0.00           O
ATOM   1750  CB  VAL   108      16.595  27.962  15.113  1.00  0.00           C
ATOM   1751  HB  VAL   108      17.413  27.323  15.440  1.00  0.00           H
ATOM   1752  CG1 VAL   108      17.129  29.382  14.936  1.00  0.00           C
ATOM   1753 1HG1 VAL   108      17.498  29.756  15.887  1.00  0.00           H
ATOM   1754 2HG1 VAL   108      16.339  30.043  14.578  1.00  0.00           H
ATOM   1755 3HG1 VAL   108      17.951  29.391  14.222  1.00  0.00           H
ATOM   1756  CG2 VAL   108      15.516  27.987  16.207  1.00  0.00           C
ATOM   1757 1HG2 VAL   108      15.949  28.341  17.141  1.00  0.00           H
ATOM   1758 2HG2 VAL   108      15.114  26.996  16.367  1.00  0.00           H
ATOM   1759 3HG2 VAL   108      14.705  28.653  15.917  1.00  0.00           H
ATOM   1760  N   GLU   109      17.865  26.439  12.527  1.00  0.00           N
ATOM   1761  H   GLU   109      17.868  25.685  13.198  1.00  0.00           H
ATOM   1762  CA  GLU   109      18.837  26.435  11.444  1.00  0.00           C
ATOM   1763  HA  GLU   109      19.289  27.425  11.433  1.00  0.00           H
ATOM   1764  C   GLU   109      18.252  26.212  10.040  1.00  0.00           C
ATOM   1765  O   GLU   109      18.836  26.694   9.073  1.00  0.00           O
ATOM   1766  CB  GLU   109      19.973  25.448  11.736  1.00  0.00           C
ATOM   1767 1HB  GLU   109      20.050  25.312  12.809  1.00  0.00           H
ATOM   1768 2HB  GLU   109      19.748  24.490  11.277  1.00  0.00           H
ATOM   1769  CG  GLU   109      21.308  25.975  11.232  1.00  0.00           C
ATOM   1770 1HG  GLU   109      21.214  26.211  10.180  1.00  0.00           H
ATOM   1771 2HG  GLU   109      21.525  26.899  11.759  1.00  0.00           H
ATOM   1772  CD  GLU   109      22.489  25.032  11.418  1.00  0.00           C
ATOM   1773  OE1 GLU   109      22.495  23.872  10.951  1.00  0.00           O
ATOM   1774  OE2 GLU   109      23.494  25.492  12.000  1.00  0.00           O
ATOM   1775  N   VAL   110      17.120  25.532   9.884  1.00  0.00           N
ATOM   1776  H   VAL   110      16.637  25.162  10.689  1.00  0.00           H
ATOM   1777  CA  VAL   110      16.587  25.273   8.532  1.00  0.00           C
ATOM   1778  HA  VAL   110      17.376  24.808   7.955  1.00  0.00           H
ATOM   1779  C   VAL   110      16.271  26.557   7.789  1.00  0.00           C
ATOM   1780  O   VAL   110      16.600  26.686   6.609  1.00  0.00           O
ATOM   1781  CB  VAL   110      15.349  24.308   8.449  1.00  0.00           C
ATOM   1782  HB  VAL   110      15.038  24.277   7.416  1.00  0.00           H
ATOM   1783  CG1 VAL   110      15.716  22.883   8.870  1.00  0.00           C
ATOM   1784 1HG1 VAL   110      16.153  22.868   9.861  1.00  0.00           H
ATOM   1785 2HG1 VAL   110      16.418  22.475   8.151  1.00  0.00           H
ATOM   1786 3HG1 VAL   110      14.830  22.252   8.851  1.00  0.00           H
ATOM   1787  CG2 VAL   110      14.148  24.759   9.247  1.00  0.00           C
ATOM   1788 1HG2 VAL   110      13.310  24.102   9.037  1.00  0.00           H
ATOM   1789 2HG2 VAL   110      13.860  25.767   8.964  1.00  0.00           H
ATOM   1790 3HG2 VAL   110      14.372  24.710  10.291  1.00  0.00           H
ATOM   1791  N   THR   111      15.755  27.548   8.495  1.00  0.00           N
ATOM   1792  H   THR   111      15.641  27.459   9.492  1.00  0.00           H
ATOM   1793  CA  THR   111      15.285  28.773   7.867  1.00  0.00           C
ATOM   1794  HA  THR   111      14.696  28.521   6.994  1.00  0.00           H
ATOM   1795  C   THR   111      16.420  29.651   7.389  1.00  0.00           C
ATOM   1796  O   THR   111      16.179  30.592   6.649  1.00  0.00           O
ATOM   1797  CB  THR   111      14.393  29.554   8.832  1.00  0.00           C
ATOM   1798  HB  THR   111      14.159  30.529   8.410  1.00  0.00           H
ATOM   1799  OG1 THR   111      15.079  29.691  10.071  1.00  0.00           O
ATOM   1800  HG1 THR   111      14.476  30.092  10.709  1.00  0.00           H
ATOM   1801  CG2 THR   111      13.103  28.806   9.128  1.00  0.00           C
ATOM   1802 1HG2 THR   111      12.438  29.455   9.695  1.00  0.00           H
ATOM   1803 2HG2 THR   111      13.308  27.909   9.708  1.00  0.00           H
ATOM   1804 3HG2 THR   111      12.611  28.532   8.194  1.00  0.00           H
ATOM   1805  N   GLN   112      17.651  29.313   7.738  1.00  0.00           N
ATOM   1806  H   GLN   112      17.787  28.498   8.322  1.00  0.00           H
ATOM   1807  CA  GLN   112      18.827  30.049   7.283  1.00  0.00           C
ATOM   1808  HA  GLN   112      18.642  31.117   7.398  1.00  0.00           H
ATOM   1809  C   GLN   112      19.177  29.769   5.825  1.00  0.00           C
ATOM   1810  O   GLN   112      19.930  30.522   5.208  1.00  0.00           O
ATOM   1811  CB  GLN   112      20.046  29.657   8.116  1.00  0.00           C
ATOM   1812 1HB  GLN   112      20.245  28.601   7.961  1.00  0.00           H
ATOM   1813 2HB  GLN   112      20.902  30.224   7.759  1.00  0.00           H
ATOM   1814  CG  GLN   112      19.889  29.911   9.602  1.00  0.00           C
ATOM   1815 1HG  GLN   112      19.637  30.953   9.744  1.00  0.00           H
ATOM   1816 2HG  GLN   112      19.077  29.307   9.992  1.00  0.00           H
ATOM   1817  CD  GLN   112      21.139  29.605  10.397  1.00  0.00           C
ATOM   1818  OE1 GLN   112      22.112  29.041   9.894  1.00  0.00           O
ATOM   1819  NE2 GLN   112      21.143  29.995  11.638  1.00  0.00           N
ATOM   1820 1HE2 GLN   112      21.919  29.767  12.236  1.00  0.00           H
ATOM   1821 2HE2 GLN   112      20.367  30.548  11.987  1.00  0.00           H
ATOM   1822  N   LEU   113      18.666  28.686   5.264  1.00  0.00           N
ATOM   1823  H   LEU   113      17.998  28.114   5.777  1.00  0.00           H
ATOM   1824  CA  LEU   113      19.014  28.281   3.907  1.00  0.00           C
ATOM   1825  HA  LEU   113      19.494  29.106   3.383  1.00  0.00           H
ATOM   1826  C   LEU   113      17.721  27.940   3.195  1.00  0.00           C
ATOM   1827  O   LEU   113      16.694  27.817   3.852  1.00  0.00           O
ATOM   1828  CB  LEU   113      19.979  27.108   3.958  1.00  0.00           C
ATOM   1829 1HB  LEU   113      20.620  27.261   4.817  1.00  0.00           H
ATOM   1830 2HB  LEU   113      19.397  26.211   4.127  1.00  0.00           H
ATOM   1831  CG  LEU   113      20.888  26.901   2.741  1.00  0.00           C
ATOM   1832  HG  LEU   113      20.687  27.697   2.028  1.00  0.00           H
ATOM   1833  CD1 LEU   113      22.354  26.979   3.140  1.00  0.00           C
ATOM   1834 1HD1 LEU   113      22.978  26.893   2.250  1.00  0.00           H
ATOM   1835 2HD1 LEU   113      22.605  26.170   3.824  1.00  0.00           H
ATOM   1836 3HD1 LEU   113      22.562  27.936   3.616  1.00  0.00           H
ATOM   1837  CD2 LEU   113      20.610  25.575   2.065  1.00  0.00           C
ATOM   1838 1HD2 LEU   113      21.204  25.494   1.157  1.00  0.00           H
ATOM   1839 2HD2 LEU   113      19.556  25.497   1.809  1.00  0.00           H
ATOM   1840 3HD2 LEU   113      20.874  24.745   2.721  1.00  0.00           H
ATOM   1841  N   PHE   114      17.751  27.950   1.870  1.00  0.00           N
ATOM   1842  H   PHE   114      18.655  27.930   1.429  1.00  0.00           H
ATOM   1843  CA  PHE   114      16.597  28.185   0.986  1.00  0.00           C
ATOM   1844  HA  PHE   114      16.969  28.088  -0.026  1.00  0.00           H
ATOM   1845  C   PHE   114      16.129  29.648   1.119  1.00  0.00           C
ATOM   1846  O   PHE   114      15.911  30.318   0.118  1.00  0.00           O
ATOM   1847  CB  PHE   114      15.507  27.109   1.124  1.00  0.00           C
ATOM   1848 1HB  PHE   114      15.958  26.139   0.934  1.00  0.00           H
ATOM   1849 2HB  PHE   114      15.136  27.112   2.137  1.00  0.00           H
ATOM   1850  CG  PHE   114      14.313  27.273   0.207  1.00  0.00           C
ATOM   1851  CD1 PHE   114      14.372  27.968  -1.019  1.00  0.00           C
ATOM   1852  HD1 PHE   114      15.293  28.404  -1.363  1.00  0.00           H
ATOM   1853  CD2 PHE   114      13.097  26.674   0.580  1.00  0.00           C
ATOM   1854  HD2 PHE   114      13.036  26.106   1.490  1.00  0.00           H
ATOM   1855  CE1 PHE   114      13.226  28.100  -1.833  1.00  0.00           C
ATOM   1856  HE1 PHE   114      13.282  28.648  -2.758  1.00  0.00           H
ATOM   1857  CE2 PHE   114      11.946  26.793  -0.225  1.00  0.00           C
ATOM   1858  HE2 PHE   114      11.023  26.334   0.085  1.00  0.00           H
ATOM   1859  CZ  PHE   114      12.010  27.512  -1.429  1.00  0.00           C
ATOM   1860  HZ  PHE   114      11.136  27.607  -2.044  1.00  0.00           H
ATOM   1861  N   LYS   115      16.245  30.228   2.306  1.00  0.00           N
ATOM   1862  H   LYS   115      16.313  29.635   3.125  1.00  0.00           H
ATOM   1863  CA  LYS   115      16.501  31.660   2.464  1.00  0.00           C
ATOM   1864  HA  LYS   115      15.699  32.249   2.026  1.00  0.00           H
ATOM   1865  C   LYS   115      17.809  31.895   1.716  1.00  0.00           C
ATOM   1866  O   LYS   115      18.593  30.952   1.597  1.00  0.00           O
ATOM   1867  CB  LYS   115      16.655  31.996   3.942  1.00  0.00           C
ATOM   1868 1HB  LYS   115      15.763  31.654   4.452  1.00  0.00           H
ATOM   1869 2HB  LYS   115      17.503  31.434   4.318  1.00  0.00           H
ATOM   1870  CG  LYS   115      16.864  33.463   4.299  1.00  0.00           C
ATOM   1871 1HG  LYS   115      17.655  33.872   3.682  1.00  0.00           H
ATOM   1872 2HG  LYS   115      15.946  34.017   4.123  1.00  0.00           H
ATOM   1873  CD  LYS   115      17.292  33.596   5.751  1.00  0.00           C
ATOM   1874 1HD  LYS   115      16.529  33.180   6.403  1.00  0.00           H
ATOM   1875 2HD  LYS   115      18.209  33.029   5.884  1.00  0.00           H
ATOM   1876  CE  LYS   115      17.563  35.036   6.149  1.00  0.00           C
ATOM   1877 1HE  LYS   115      18.171  35.033   7.052  1.00  0.00           H
ATOM   1878 2HE  LYS   115      18.121  35.531   5.355  1.00  0.00           H
ATOM   1879  NZ  LYS   115      16.307  35.789   6.434  1.00  0.00           N
ATOM   1880 1HZ  LYS   115      16.520  36.749   6.660  1.00  0.00           H
ATOM   1881 2HZ  LYS   115      15.840  35.370   7.232  1.00  0.00           H
ATOM   1882 3HZ  LYS   115      15.686  35.773   5.634  1.00  0.00           H
ATOM   1883  N   ASP   116      18.005  33.089   1.176  1.00  0.00           N
ATOM   1884  H   ASP   116      17.363  33.834   1.413  1.00  0.00           H
ATOM   1885  CA  ASP   116      19.103  33.469   0.274  1.00  0.00           C
ATOM   1886  HA  ASP   116      19.019  34.541   0.098  1.00  0.00           H
ATOM   1887  C   ASP   116      19.044  32.824  -1.111  1.00  0.00           C
ATOM   1888  O   ASP   116      19.246  33.484  -2.122  1.00  0.00           O
ATOM   1889  CB  ASP   116      20.464  33.253   0.942  1.00  0.00           C
ATOM   1890 1HB  ASP   116      20.510  33.848   1.849  1.00  0.00           H
ATOM   1891 2HB  ASP   116      20.587  32.212   1.209  1.00  0.00           H
ATOM   1892  CG  ASP   116      21.609  33.618   0.049  1.00  0.00           C
ATOM   1893  OD1 ASP   116      21.941  34.815  -0.059  1.00  0.00           O
ATOM   1894  OD2 ASP   116      22.226  32.699  -0.527  1.00  0.00           O
ATOM   1895  N   ILE   117      18.689  31.557  -1.183  1.00  0.00           N
ATOM   1896  H   ILE   117      18.542  31.048  -0.318  1.00  0.00           H
ATOM   1897  CA  ILE   117      18.571  30.848  -2.453  1.00  0.00           C
ATOM   1898  HA  ILE   117      19.426  31.111  -3.076  1.00  0.00           H
ATOM   1899  C   ILE   117      17.301  31.271  -3.188  1.00  0.00           C
ATOM   1900  O   ILE   117      17.305  31.448  -4.398  1.00  0.00           O
ATOM   1901  CB  ILE   117      18.600  29.320  -2.222  1.00  0.00           C
ATOM   1902  HB  ILE   117      17.748  29.051  -1.612  1.00  0.00           H
ATOM   1903  CG1 ILE   117      19.890  28.960  -1.459  1.00  0.00           C
ATOM   1904 1HG1 ILE   117      20.738  29.202  -2.091  1.00  0.00           H
ATOM   1905 2HG1 ILE   117      19.967  29.562  -0.561  1.00  0.00           H
ATOM   1906  CG2 ILE   117      18.490  28.562  -3.563  1.00  0.00           C
ATOM   1907 1HG2 ILE   117      18.576  27.492  -3.416  1.00  0.00           H
ATOM   1908 2HG2 ILE   117      19.275  28.891  -4.244  1.00  0.00           H
ATOM   1909 3HG2 ILE   117      17.521  28.757  -4.019  1.00  0.00           H
ATOM   1910  CD1 ILE   117      20.015  27.529  -1.023  1.00  0.00           C
ATOM   1911 1HD1 ILE   117      20.953  27.402  -0.484  1.00  0.00           H
ATOM   1912 2HD1 ILE   117      20.021  26.879  -1.889  1.00  0.00           H
ATOM   1913 3HD1 ILE   117      19.187  27.253  -0.378  1.00  0.00           H
ATOM   1914  N   TYR   118      16.218  31.517  -2.468  1.00  0.00           N
ATOM   1915  H   TYR   118      16.225  31.325  -1.472  1.00  0.00           H
ATOM   1916  CA  TYR   118      14.981  32.023  -3.072  1.00  0.00           C
ATOM   1917  HA  TYR   118      14.704  31.350  -3.881  1.00  0.00           H
ATOM   1918  C   TYR   118      15.138  33.424  -3.664  1.00  0.00           C
ATOM   1919  O   TYR   118      14.376  33.853  -4.523  1.00  0.00           O
ATOM   1920  CB  TYR   118      13.848  32.023  -2.040  1.00  0.00           C
ATOM   1921 1HB  TYR   118      12.908  32.009  -2.577  1.00  0.00           H
ATOM   1922 2HB  TYR   118      13.907  31.111  -1.455  1.00  0.00           H
ATOM   1923  CG  TYR   118      13.823  33.214  -1.100  1.00  0.00           C
ATOM   1924  CD1 TYR   118      12.737  34.110  -1.111  1.00  0.00           C
ATOM   1925  HD1 TYR   118      11.926  33.962  -1.806  1.00  0.00           H
ATOM   1926  CD2 TYR   118      14.872  33.458  -0.196  1.00  0.00           C
ATOM   1927  HD2 TYR   118      15.715  32.797  -0.173  1.00  0.00           H
ATOM   1928  CE1 TYR   118      12.691  35.215  -0.217  1.00  0.00           C
ATOM   1929  HE1 TYR   118      11.856  35.895  -0.236  1.00  0.00           H
ATOM   1930  CE2 TYR   118      14.832  34.565   0.690  1.00  0.00           C
ATOM   1931  HE2 TYR   118      15.632  34.751   1.382  1.00  0.00           H
ATOM   1932  CZ  TYR   118      13.739  35.420   0.679  1.00  0.00           C
ATOM   1933  OH  TYR   118      13.724  36.447   1.579  1.00  0.00           O
ATOM   1934  HH  TYR   118      12.863  36.884   1.632  1.00  0.00           H
ATOM   1935  N   ASN   119      16.185  34.111  -3.233  1.00  0.00           N
ATOM   1936  H   ASN   119      16.797  33.688  -2.560  1.00  0.00           H
ATOM   1937  CA  ASN   119      16.513  35.451  -3.701  1.00  0.00           C
ATOM   1938  HA  ASN   119      15.601  35.999  -3.937  1.00  0.00           H
ATOM   1939  C   ASN   119      17.366  35.361  -4.967  1.00  0.00           C
ATOM   1940  O   ASN   119      17.664  36.365  -5.609  1.00  0.00           O
ATOM   1941  CB  ASN   119      17.265  36.176  -2.583  1.00  0.00           C
ATOM   1942 1HB  ASN   119      16.663  36.171  -1.678  1.00  0.00           H
ATOM   1943 2HB  ASN   119      18.189  35.654  -2.387  1.00  0.00           H
ATOM   1944  CG  ASN   119      17.608  37.594  -2.930  1.00  0.00           C
ATOM   1945  OD1 ASN   119      16.743  38.419  -3.193  1.00  0.00           O
ATOM   1946  ND2 ASN   119      18.866  37.902  -2.918  1.00  0.00           N
ATOM   1947 1HD2 ASN   119      19.149  38.839  -3.175  1.00  0.00           H
ATOM   1948 2HD2 ASN   119      19.563  37.210  -2.666  1.00  0.00           H
ATOM   1949  N   GLU   120      17.727  34.146  -5.345  1.00  0.00           N
ATOM   1950  H   GLU   120      17.441  33.350  -4.793  1.00  0.00           H
ATOM   1951  CA  GLU   120      18.522  33.886  -6.543  1.00  0.00           C
ATOM   1952  HA  GLU   120      18.787  34.830  -7.013  1.00  0.00           H
ATOM   1953  C   GLU   120      17.800  33.052  -7.593  1.00  0.00           C
ATOM   1954  O   GLU   120      17.907  33.354  -8.776  1.00  0.00           O
ATOM   1955  CB  GLU   120      19.807  33.153  -6.160  1.00  0.00           C
ATOM   1956 1HB  GLU   120      19.555  32.335  -5.492  1.00  0.00           H
ATOM   1957 2HB  GLU   120      20.247  32.729  -7.060  1.00  0.00           H
ATOM   1958  CG  GLU   120      20.852  34.022  -5.494  1.00  0.00           C
ATOM   1959 1HG  GLU   120      20.370  34.752  -4.847  1.00  0.00           H
ATOM   1960 2HG  GLU   120      21.493  33.386  -4.887  1.00  0.00           H
ATOM   1961  CD  GLU   120      21.708  34.730  -6.518  1.00  0.00           C
ATOM   1962  OE1 GLU   120      22.896  34.375  -6.632  1.00  0.00           O
ATOM   1963  OE2 GLU   120      21.220  35.605  -7.266  1.00  0.00           O
ATOM   1964  N   VAL   121      17.070  32.019  -7.206  1.00  0.00           N
ATOM   1965  H   VAL   121      16.988  31.794  -6.218  1.00  0.00           H
ATOM   1966  CA  VAL   121      16.381  31.148  -8.162  1.00  0.00           C
ATOM   1967  HA  VAL   121      16.380  31.623  -9.139  1.00  0.00           H
ATOM   1968  C   VAL   121      14.928  30.939  -7.760  1.00  0.00           C
ATOM   1969  O   VAL   121      14.548  31.157  -6.609  1.00  0.00           O
ATOM   1970  CB  VAL   121      17.088  29.767  -8.317  1.00  0.00           C
ATOM   1971  HB  VAL   121      16.511  29.176  -9.021  1.00  0.00           H
ATOM   1972  CG1 VAL   121      18.499  29.924  -8.888  1.00  0.00           C
ATOM   1973 1HG1 VAL   121      18.940  28.941  -9.058  1.00  0.00           H
ATOM   1974 2HG1 VAL   121      19.131  30.483  -8.201  1.00  0.00           H
ATOM   1975 3HG1 VAL   121      18.452  30.448  -9.841  1.00  0.00           H
ATOM   1976  CG2 VAL   121      17.157  29.008  -6.994  1.00  0.00           C
ATOM   1977 1HG2 VAL   121      17.609  28.030  -7.158  1.00  0.00           H
ATOM   1978 2HG2 VAL   121      16.157  28.857  -6.591  1.00  0.00           H
ATOM   1979 3HG2 VAL   121      17.758  29.559  -6.275  1.00  0.00           H
ATOM   1980  N   LYS   122      14.117  30.518  -8.717  1.00  0.00           N
ATOM   1981  H   LYS   122      14.502  30.283  -9.618  1.00  0.00           H
ATOM   1982  CA  LYS   122      12.678  30.332  -8.534  1.00  0.00           C
ATOM   1983  HA  LYS   122      12.429  30.383  -7.477  1.00  0.00           H
ATOM   1984  C   LYS   122      12.356  28.939  -9.048  1.00  0.00           C
ATOM   1985  O   LYS   122      13.162  28.363  -9.758  1.00  0.00           O
ATOM   1986  CB  LYS   122      11.892  31.406  -9.294  1.00  0.00           C
ATOM   1987 1HB  LYS   122      12.102  31.284 -10.352  1.00  0.00           H
ATOM   1988 2HB  LYS   122      10.830  31.239  -9.142  1.00  0.00           H
ATOM   1989  CG  LYS   122      12.214  32.862  -8.916  1.00  0.00           C
ATOM   1990 1HG  LYS   122      13.270  33.051  -9.081  1.00  0.00           H
ATOM   1991 2HG  LYS   122      11.647  33.512  -9.575  1.00  0.00           H
ATOM   1992  CD  LYS   122      11.863  33.227  -7.476  1.00  0.00           C
ATOM   1993 1HD  LYS   122      10.828  32.977  -7.300  1.00  0.00           H
ATOM   1994 2HD  LYS   122      12.475  32.665  -6.779  1.00  0.00           H
ATOM   1995  CE  LYS   122      12.044  34.711  -7.211  1.00  0.00           C
ATOM   1996 1HE  LYS   122      11.615  35.279  -8.035  1.00  0.00           H
ATOM   1997 2HE  LYS   122      11.507  34.969  -6.301  1.00  0.00           H
ATOM   1998  NZ  LYS   122      13.476  35.084  -7.032  1.00  0.00           N
ATOM   1999 1HZ  LYS   122      13.552  36.083  -6.887  1.00  0.00           H
ATOM   2000 2HZ  LYS   122      14.016  34.833  -7.852  1.00  0.00           H
ATOM   2001 3HZ  LYS   122      13.855  34.610  -6.220  1.00  0.00           H
ATOM   2002  N   LYS   123      11.207  28.400  -8.676  1.00  0.00           N
ATOM   2003  H   LYS   123      10.577  28.949  -8.119  1.00  0.00           H
ATOM   2004  CA  LYS   123      10.840  27.009  -8.968  1.00  0.00           C
ATOM   2005  HA  LYS   123      11.728  26.389  -8.844  1.00  0.00           H
ATOM   2006  C   LYS   123      10.310  26.743 -10.369  1.00  0.00           C
ATOM   2007  O   LYS   123      10.305  25.617 -10.829  1.00  0.00           O
ATOM   2008  CB  LYS   123       9.811  26.603  -7.916  1.00  0.00           C
ATOM   2009 1HB  LYS   123      10.137  27.034  -6.977  1.00  0.00           H
ATOM   2010 2HB  LYS   123       8.859  27.049  -8.181  1.00  0.00           H
ATOM   2011  CG  LYS   123       9.603  25.114  -7.683  1.00  0.00           C
ATOM   2012 1HG  LYS   123       8.908  24.735  -8.419  1.00  0.00           H
ATOM   2013 2HG  LYS   123      10.550  24.600  -7.801  1.00  0.00           H
ATOM   2014  CD  LYS   123       9.081  24.829  -6.270  1.00  0.00           C
ATOM   2015 1HD  LYS   123       8.934  23.760  -6.156  1.00  0.00           H
ATOM   2016 2HD  LYS   123       9.849  25.134  -5.567  1.00  0.00           H
ATOM   2017  CE  LYS   123       7.795  25.565  -5.885  1.00  0.00           C
ATOM   2018 1HE  LYS   123       7.611  25.385  -4.829  1.00  0.00           H
ATOM   2019 2HE  LYS   123       7.958  26.636  -6.002  1.00  0.00           H
ATOM   2020  NZ  LYS   123       6.560  25.202  -6.621  1.00  0.00           N
ATOM   2021 1HZ  LYS   123       5.931  25.999  -6.634  1.00  0.00           H
ATOM   2022 2HZ  LYS   123       6.085  24.436  -6.154  1.00  0.00           H
ATOM   2023 3HZ  LYS   123       6.774  24.945  -7.571  1.00  0.00           H
ATOM   2024  N   ASP   124       9.853  27.785 -11.032  1.00  0.00           N
ATOM   2025  H   ASP   124       9.852  28.686 -10.603  1.00  0.00           H
ATOM   2026  CA  ASP   124       9.325  27.673 -12.393  1.00  0.00           C
ATOM   2027  HA  ASP   124       8.493  26.975 -12.381  1.00  0.00           H
ATOM   2028  C   ASP   124      10.289  27.159 -13.473  1.00  0.00           C
ATOM   2029  O   ASP   124       9.917  26.227 -14.190  1.00  0.00           O
ATOM   2030  CB  ASP   124       8.769  29.032 -12.804  1.00  0.00           C
ATOM   2031 1HB  ASP   124       7.987  29.325 -12.112  1.00  0.00           H
ATOM   2032 2HB  ASP   124       9.562  29.769 -12.745  1.00  0.00           H
ATOM   2033  CG  ASP   124       8.223  29.046 -14.208  1.00  0.00           C
ATOM   2034  OD1 ASP   124       7.008  28.900 -14.401  1.00  0.00           O
ATOM   2035  OD2 ASP   124       9.026  29.254 -15.138  1.00  0.00           O
ATOM   2036  N   PRO   125      11.514  27.719 -13.612  1.00  0.00           N
ATOM   2037  CA  PRO   125      12.272  27.206 -14.762  1.00  0.00           C
ATOM   2038  HA  PRO   125      11.690  27.347 -15.666  1.00  0.00           H
ATOM   2039  C   PRO   125      12.726  25.762 -14.681  1.00  0.00           C
ATOM   2040  O   PRO   125      12.940  25.116 -15.698  1.00  0.00           O
ATOM   2041  CB  PRO   125      13.507  28.108 -14.798  1.00  0.00           C
ATOM   2042 1HB  PRO   125      14.337  27.626 -14.289  1.00  0.00           H
ATOM   2043 2HB  PRO   125      13.781  28.346 -15.822  1.00  0.00           H
ATOM   2044  CG  PRO   125      13.106  29.315 -14.077  1.00  0.00           C
ATOM   2045 1HG  PRO   125      13.978  29.847 -13.709  1.00  0.00           H
ATOM   2046 2HG  PRO   125      12.501  29.953 -14.719  1.00  0.00           H
ATOM   2047  CD  PRO   125      12.287  28.784 -12.952  1.00  0.00           C
ATOM   2048 1HD  PRO   125      12.926  28.361 -12.183  1.00  0.00           H
ATOM   2049 2HD  PRO   125      11.648  29.560 -12.545  1.00  0.00           H
ATOM   2050  N   ASP   126      12.900  25.260 -13.473  1.00  0.00           N
ATOM   2051  H   ASP   126      12.766  25.845 -12.665  1.00  0.00           H
ATOM   2052  CA  ASP   126      13.221  23.862 -13.231  1.00  0.00           C
ATOM   2053  HA  ASP   126      12.632  23.215 -13.880  1.00  0.00           H
ATOM   2054  C   ASP   126      12.842  23.655 -11.776  1.00  0.00           C
ATOM   2055  O   ASP   126      13.386  24.325 -10.908  1.00  0.00           O
ATOM   2056  CB  ASP   126      14.718  23.585 -13.424  1.00  0.00           C
ATOM   2057 1HB  ASP   126      15.018  23.939 -14.404  1.00  0.00           H
ATOM   2058 2HB  ASP   126      15.283  24.127 -12.675  1.00  0.00           H
ATOM   2059  CG  ASP   126      15.060  22.116 -13.319  1.00  0.00           C
ATOM   2060  OD1 ASP   126      14.196  21.318 -12.909  1.00  0.00           O
ATOM   2061  OD2 ASP   126      16.206  21.731 -13.635  1.00  0.00           O
ATOM   2062  N   MET   127      11.947  22.737 -11.464  1.00  0.00           N
ATOM   2063  H   MET   127      11.506  22.183 -12.188  1.00  0.00           H
ATOM   2064  CA  MET   127      11.574  22.514 -10.074  1.00  0.00           C
ATOM   2065  HA  MET   127      11.277  23.462  -9.631  1.00  0.00           H
ATOM   2066  C   MET   127      12.760  21.982  -9.296  1.00  0.00           C
ATOM   2067  O   MET   127      12.888  22.180  -8.089  1.00  0.00           O
ATOM   2068  CB  MET   127      10.413  21.532  -9.982  1.00  0.00           C
ATOM   2069 1HB  MET   127      10.675  20.607 -10.488  1.00  0.00           H
ATOM   2070 2HB  MET   127      10.229  21.316  -8.933  1.00  0.00           H
ATOM   2071  CG  MET   127       9.149  22.097 -10.576  1.00  0.00           C
ATOM   2072 1HG  MET   127       8.303  21.593 -10.124  1.00  0.00           H
ATOM   2073 2HG  MET   127       9.105  23.146 -10.304  1.00  0.00           H
ATOM   2074  SD  MET   127       8.959  21.984 -12.358  1.00  0.00           S
ATOM   2075  CE  MET   127       8.271  20.372 -12.531  1.00  0.00           C
ATOM   2076 1HE  MET   127       8.215  20.120 -13.587  1.00  0.00           H
ATOM   2077 2HE  MET   127       7.271  20.350 -12.105  1.00  0.00           H
ATOM   2078 3HE  MET   127       8.901  19.646 -12.026  1.00  0.00           H
ATOM   2079  N   ASN   128      13.677  21.353 -10.006  1.00  0.00           N
ATOM   2080  H   ASN   128      13.558  21.274 -11.016  1.00  0.00           H
ATOM   2081  CA  ASN   128      14.860  20.780  -9.395  1.00  0.00           C
ATOM   2082  HA  ASN   128      14.559  20.269  -8.488  1.00  0.00           H
ATOM   2083  C   ASN   128      15.883  21.825  -9.001  1.00  0.00           C
ATOM   2084  O   ASN   128      16.727  21.562  -8.150  1.00  0.00           O
ATOM   2085  CB  ASN   128      15.442  19.739 -10.332  1.00  0.00           C
ATOM   2086 1HB  ASN   128      15.719  20.207 -11.269  1.00  0.00           H
ATOM   2087 2HB  ASN   128      16.333  19.321  -9.881  1.00  0.00           H
ATOM   2088  CG  ASN   128      14.463  18.634 -10.596  1.00  0.00           C
ATOM   2089  OD1 ASN   128      14.005  17.981  -9.672  1.00  0.00           O
ATOM   2090  ND2 ASN   128      14.108  18.432 -11.827  1.00  0.00           N
ATOM   2091 1HD2 ASN   128      13.408  17.743 -12.031  1.00  0.00           H
ATOM   2092 2HD2 ASN   128      14.521  18.987 -12.571  1.00  0.00           H
ATOM   2093  N   LYS   129      15.752  23.049  -9.492  1.00  0.00           N
ATOM   2094  H   LYS   129      15.031  23.262 -10.175  1.00  0.00           H
ATOM   2095  CA  LYS   129      16.620  24.125  -9.015  1.00  0.00           C
ATOM   2096  HA  LYS   129      17.602  23.689  -8.854  1.00  0.00           H
ATOM   2097  C   LYS   129      16.152  24.657  -7.673  1.00  0.00           C
ATOM   2098  O   LYS   129      16.761  25.535  -7.073  1.00  0.00           O
ATOM   2099  CB  LYS   129      16.819  25.211 -10.065  1.00  0.00           C
ATOM   2100 1HB  LYS   129      17.791  25.655  -9.868  1.00  0.00           H
ATOM   2101 2HB  LYS   129      16.872  24.717 -11.032  1.00  0.00           H
ATOM   2102  CG  LYS   129      15.812  26.352 -10.149  1.00  0.00           C
ATOM   2103 1HG  LYS   129      14.813  25.984  -9.966  1.00  0.00           H
ATOM   2104 2HG  LYS   129      16.047  27.081  -9.382  1.00  0.00           H
ATOM   2105  CD  LYS   129      15.859  27.021 -11.529  1.00  0.00           C
ATOM   2106 1HD  LYS   129      15.573  26.291 -12.278  1.00  0.00           H
ATOM   2107 2HD  LYS   129      15.151  27.843 -11.558  1.00  0.00           H
ATOM   2108  CE  LYS   129      17.252  27.537 -11.864  1.00  0.00           C
ATOM   2109 1HE  LYS   129      17.534  28.297 -11.141  1.00  0.00           H
ATOM   2110 2HE  LYS   129      17.956  26.720 -11.772  1.00  0.00           H
ATOM   2111  NZ  LYS   129      17.429  28.081 -13.233  1.00  0.00           N
ATOM   2112 1HZ  LYS   129      18.411  28.262 -13.384  1.00  0.00           H
ATOM   2113 2HZ  LYS   129      16.913  28.944 -13.334  1.00  0.00           H
ATOM   2114 3HZ  LYS   129      17.116  27.401 -13.921  1.00  0.00           H
ATOM   2115  N   VAL   130      15.097  24.044  -7.167  1.00  0.00           N
ATOM   2116  H   VAL   130      14.563  23.427  -7.754  1.00  0.00           H
ATOM   2117  CA  VAL   130      14.699  24.184  -5.774  1.00  0.00           C
ATOM   2118  HA  VAL   130      15.372  24.880  -5.279  1.00  0.00           H
ATOM   2119  C   VAL   130      14.856  22.835  -5.065  1.00  0.00           C
ATOM   2120  O   VAL   130      15.558  22.749  -4.074  1.00  0.00           O
ATOM   2121  CB  VAL   130      13.267  24.774  -5.713  1.00  0.00           C
ATOM   2122  HB  VAL   130      12.591  24.116  -6.255  1.00  0.00           H
ATOM   2123  CG1 VAL   130      12.751  24.916  -4.290  1.00  0.00           C
ATOM   2124 1HG1 VAL   130      11.719  25.250  -4.299  1.00  0.00           H
ATOM   2125 2HG1 VAL   130      13.360  25.636  -3.747  1.00  0.00           H
ATOM   2126 3HG1 VAL   130      12.796  23.953  -3.779  1.00  0.00           H
ATOM   2127  CG2 VAL   130      13.264  26.153  -6.390  1.00  0.00           C
ATOM   2128 1HG2 VAL   130      12.287  26.610  -6.299  1.00  0.00           H
ATOM   2129 2HG2 VAL   130      13.496  26.055  -7.449  1.00  0.00           H
ATOM   2130 3HG2 VAL   130      14.009  26.803  -5.928  1.00  0.00           H
ATOM   2131  N   VAL   131      14.265  21.758  -5.560  1.00  0.00           N
ATOM   2132  H   VAL   131      13.725  21.811  -6.417  1.00  0.00           H
ATOM   2133  CA  VAL   131      14.277  20.503  -4.797  1.00  0.00           C
ATOM   2134  HA  VAL   131      14.173  20.779  -3.749  1.00  0.00           H
ATOM   2135  C   VAL   131      15.550  19.659  -4.861  1.00  0.00           C
ATOM   2136  O   VAL   131      15.676  18.692  -4.121  1.00  0.00           O
ATOM   2137  CB  VAL   131      13.044  19.612  -5.110  1.00  0.00           C
ATOM   2138  HB  VAL   131      13.038  18.784  -4.404  1.00  0.00           H
ATOM   2139  CG1 VAL   131      11.756  20.417  -4.909  1.00  0.00           C
ATOM   2140 1HG1 VAL   131      10.902  19.753  -5.013  1.00  0.00           H
ATOM   2141 2HG1 VAL   131      11.674  21.212  -5.648  1.00  0.00           H
ATOM   2142 3HG1 VAL   131      11.745  20.843  -3.906  1.00  0.00           H
ATOM   2143  CG2 VAL   131      13.068  19.024  -6.519  1.00  0.00           C
ATOM   2144 1HG2 VAL   131      12.272  18.288  -6.609  1.00  0.00           H
ATOM   2145 2HG2 VAL   131      14.012  18.520  -6.706  1.00  0.00           H
ATOM   2146 3HG2 VAL   131      12.905  19.796  -7.261  1.00  0.00           H
ATOM   2147  N   LYS   132      16.506  19.999  -5.715  1.00  0.00           N
ATOM   2148  H   LYS   132      16.356  20.762  -6.362  1.00  0.00           H
ATOM   2149  CA  LYS   132      17.797  19.298  -5.728  1.00  0.00           C
ATOM   2150  HA  LYS   132      17.770  18.506  -4.989  1.00  0.00           H
ATOM   2151  C   LYS   132      18.958  20.183  -5.328  1.00  0.00           C
ATOM   2152  O   LYS   132      19.958  19.680  -4.833  1.00  0.00           O
ATOM   2153  CB  LYS   132      18.082  18.646  -7.083  1.00  0.00           C
ATOM   2154 1HB  LYS   132      18.114  19.416  -7.847  1.00  0.00           H
ATOM   2155 2HB  LYS   132      19.064  18.181  -7.039  1.00  0.00           H
ATOM   2156  CG  LYS   132      17.071  17.583  -7.500  1.00  0.00           C
ATOM   2157 1HG  LYS   132      16.085  18.029  -7.561  1.00  0.00           H
ATOM   2158 2HG  LYS   132      17.345  17.221  -8.481  1.00  0.00           H
ATOM   2159  CD  LYS   132      17.024  16.393  -6.546  1.00  0.00           C
ATOM   2160 1HD  LYS   132      18.020  15.964  -6.454  1.00  0.00           H
ATOM   2161 2HD  LYS   132      16.686  16.722  -5.568  1.00  0.00           H
ATOM   2162  CE  LYS   132      16.067  15.333  -7.044  1.00  0.00           C
ATOM   2163 1HE  LYS   132      15.085  15.779  -7.200  1.00  0.00           H
ATOM   2164 2HE  LYS   132      16.433  14.925  -7.986  1.00  0.00           H
ATOM   2165  NZ  LYS   132      15.959  14.249  -6.029  1.00  0.00           N
ATOM   2166 1HZ  LYS   132      15.301  13.547  -6.338  1.00  0.00           H
ATOM   2167 2HZ  LYS   132      15.623  14.636  -5.155  1.00  0.00           H
ATOM   2168 3HZ  LYS   132      16.867  13.824  -5.873  1.00  0.00           H
ATOM   2169  N   THR   133      18.817  21.485  -5.490  1.00  0.00           N
ATOM   2170  H   THR   133      17.957  21.871  -5.842  1.00  0.00           H
ATOM   2171  CA  THR   133      19.891  22.420  -5.178  1.00  0.00           C
ATOM   2172  HA  THR   133      20.755  22.203  -5.792  1.00  0.00           H
ATOM   2173  C   THR   133      20.312  22.364  -3.729  1.00  0.00           C
ATOM   2174  O   THR   133      21.417  21.962  -3.400  1.00  0.00           O
ATOM   2175  CB  THR   133      19.414  23.841  -5.449  1.00  0.00           C
ATOM   2176  HB  THR   133      19.868  24.532  -4.745  1.00  0.00           H
ATOM   2177  OG1 THR   133      17.998  23.860  -5.308  1.00  0.00           O
ATOM   2178  HG1 THR   133      17.662  24.653  -5.753  1.00  0.00           H
ATOM   2179  CG2 THR   133      19.730  24.266  -6.838  1.00  0.00           C
ATOM   2180 1HG2 THR   133      19.329  25.261  -7.018  1.00  0.00           H
ATOM   2181 2HG2 THR   133      19.297  23.564  -7.541  1.00  0.00           H
ATOM   2182 3HG2 THR   133      20.806  24.304  -6.974  1.00  0.00           H
ATOM   2183  N   PHE   134      19.416  22.726  -2.832  1.00  0.00           N
ATOM   2184  H   PHE   134      18.487  23.017  -3.118  1.00  0.00           H
ATOM   2185  CA  PHE   134      19.776  22.739  -1.425  1.00  0.00           C
ATOM   2186  HA  PHE   134      20.830  22.990  -1.355  1.00  0.00           H
ATOM   2187  C   PHE   134      19.640  21.370  -0.776  1.00  0.00           C
ATOM   2188  O   PHE   134      20.034  21.188   0.352  1.00  0.00           O
ATOM   2189  CB  PHE   134      19.041  23.838  -0.674  1.00  0.00           C
ATOM   2190 1HB  PHE   134      19.058  23.609   0.385  1.00  0.00           H
ATOM   2191 2HB  PHE   134      19.583  24.762  -0.823  1.00  0.00           H
ATOM   2192  CG  PHE   134      17.627  24.052  -1.107  1.00  0.00           C
ATOM   2193  CD1 PHE   134      16.624  23.226  -0.617  1.00  0.00           C
ATOM   2194  HD1 PHE   134      16.898  22.374  -0.034  1.00  0.00           H
ATOM   2195  CD2 PHE   134      17.282  25.112  -1.954  1.00  0.00           C
ATOM   2196  HD2 PHE   134      18.052  25.721  -2.389  1.00  0.00           H
ATOM   2197  CE1 PHE   134      15.269  23.496  -0.853  1.00  0.00           C
ATOM   2198  HE1 PHE   134      14.512  22.850  -0.440  1.00  0.00           H
ATOM   2199  CE2 PHE   134      15.929  25.396  -2.232  1.00  0.00           C
ATOM   2200  HE2 PHE   134      15.668  26.214  -2.878  1.00  0.00           H
ATOM   2201  CZ  PHE   134      14.916  24.602  -1.636  1.00  0.00           C
ATOM   2202  HZ  PHE   134      13.880  24.835  -1.787  1.00  0.00           H
ATOM   2203  N   LYS   135      19.224  20.379  -1.546  1.00  0.00           N
ATOM   2204  H   LYS   135      18.831  20.595  -2.441  1.00  0.00           H
ATOM   2205  CA  LYS   135      19.352  18.975  -1.148  1.00  0.00           C
ATOM   2206  HA  LYS   135      18.979  18.870  -0.128  1.00  0.00           H
ATOM   2207  C   LYS   135      20.824  18.546  -1.158  1.00  0.00           C
ATOM   2208  O   LYS   135      21.246  17.723  -0.346  1.00  0.00           O
ATOM   2209  CB  LYS   135      18.461  18.149  -2.079  1.00  0.00           C
ATOM   2210 1HB  LYS   135      17.493  18.029  -1.601  1.00  0.00           H
ATOM   2211 2HB  LYS   135      18.299  18.751  -2.961  1.00  0.00           H
ATOM   2212  CG  LYS   135      18.940  16.783  -2.554  1.00  0.00           C
ATOM   2213 1HG  LYS   135      18.363  16.524  -3.438  1.00  0.00           H
ATOM   2214 2HG  LYS   135      19.984  16.838  -2.848  1.00  0.00           H
ATOM   2215  CD  LYS   135      18.756  15.667  -1.542  1.00  0.00           C
ATOM   2216 1HD  LYS   135      19.292  15.894  -0.623  1.00  0.00           H
ATOM   2217 2HD  LYS   135      17.697  15.542  -1.330  1.00  0.00           H
ATOM   2218  CE  LYS   135      19.311  14.398  -2.166  1.00  0.00           C
ATOM   2219 1HE  LYS   135      18.886  14.297  -3.162  1.00  0.00           H
ATOM   2220 2HE  LYS   135      20.389  14.504  -2.268  1.00  0.00           H
ATOM   2221  NZ  LYS   135      19.010  13.153  -1.410  1.00  0.00           N
ATOM   2222 1HZ  LYS   135      19.422  12.359  -1.879  1.00  0.00           H
ATOM   2223 2HZ  LYS   135      18.008  13.012  -1.341  1.00  0.00           H
ATOM   2224 3HZ  LYS   135      19.403  13.201  -0.476  1.00  0.00           H
ATOM   2225  N   SER   136      21.631  19.131  -2.030  1.00  0.00           N
ATOM   2226  H   SER   136      21.254  19.780  -2.708  1.00  0.00           H
ATOM   2227  CA  SER   136      23.079  18.899  -1.999  1.00  0.00           C
ATOM   2228  HA  SER   136      23.295  17.834  -1.954  1.00  0.00           H
ATOM   2229  C   SER   136      23.610  19.568  -0.748  1.00  0.00           C
ATOM   2230  O   SER   136      24.323  18.975   0.063  1.00  0.00           O
ATOM   2231  CB  SER   136      23.725  19.522  -3.232  1.00  0.00           C
ATOM   2232 1HB  SER   136      23.409  18.951  -4.095  1.00  0.00           H
ATOM   2233 2HB  SER   136      23.373  20.545  -3.337  1.00  0.00           H
ATOM   2234  OG  SER   136      25.136  19.557  -3.212  1.00  0.00           O
ATOM   2235  HG  SER   136      25.401  20.166  -3.918  1.00  0.00           H
ATOM   2236  N   GLU   137      23.159  20.793  -0.552  1.00  0.00           N
ATOM   2237  H   GLU   137      22.556  21.197  -1.249  1.00  0.00           H
ATOM   2238  CA  GLU   137      23.494  21.625   0.600  1.00  0.00           C
ATOM   2239  HA  GLU   137      24.526  21.414   0.875  1.00  0.00           H
ATOM   2240  C   GLU   137      22.609  21.286   1.810  1.00  0.00           C
ATOM   2241  O   GLU   137      22.046  22.143   2.485  1.00  0.00           O
ATOM   2242  CB  GLU   137      23.406  23.083   0.138  1.00  0.00           C
ATOM   2243 1HB  GLU   137      23.815  23.117  -0.868  1.00  0.00           H
ATOM   2244 2HB  GLU   137      22.366  23.385   0.078  1.00  0.00           H
ATOM   2245  CG  GLU   137      24.170  24.100   0.959  1.00  0.00           C
ATOM   2246 1HG  GLU   137      24.112  25.067   0.463  1.00  0.00           H
ATOM   2247 2HG  GLU   137      23.697  24.191   1.933  1.00  0.00           H
ATOM   2248  CD  GLU   137      25.621  23.724   1.166  1.00  0.00           C
ATOM   2249  OE1 GLU   137      26.339  23.310   0.234  1.00  0.00           O
ATOM   2250  OE2 GLU   137      26.061  23.828   2.326  1.00  0.00           O
ATOM   2251  N   LEU   138      22.509  19.985   2.029  1.00  0.00           N
ATOM   2252  H   LEU   138      23.009  19.393   1.386  1.00  0.00           H
ATOM   2253  CA  LEU   138      21.804  19.334   3.129  1.00  0.00           C
ATOM   2254  HA  LEU   138      21.874  19.928   4.032  1.00  0.00           H
ATOM   2255  C   LEU   138      22.506  18.009   3.348  1.00  0.00           C
ATOM   2256  O   LEU   138      22.989  17.717   4.441  1.00  0.00           O
ATOM   2257  CB  LEU   138      20.345  19.073   2.748  1.00  0.00           C
ATOM   2258 1HB  LEU   138      19.819  20.023   2.749  1.00  0.00           H
ATOM   2259 2HB  LEU   138      20.355  18.734   1.724  1.00  0.00           H
ATOM   2260  CG  LEU   138      19.508  18.050   3.527  1.00  0.00           C
ATOM   2261  HG  LEU   138      20.084  17.138   3.651  1.00  0.00           H
ATOM   2262  CD1 LEU   138      19.102  18.543   4.901  1.00  0.00           C
ATOM   2263 1HD1 LEU   138      18.450  17.814   5.373  1.00  0.00           H
ATOM   2264 2HD1 LEU   138      18.572  19.485   4.815  1.00  0.00           H
ATOM   2265 3HD1 LEU   138      19.992  18.665   5.516  1.00  0.00           H
ATOM   2266  CD2 LEU   138      18.285  17.701   2.700  1.00  0.00           C
ATOM   2267 1HD2 LEU   138      17.740  18.600   2.430  1.00  0.00           H
ATOM   2268 2HD2 LEU   138      17.627  17.044   3.258  1.00  0.00           H
ATOM   2269 3HD2 LEU   138      18.594  17.197   1.787  1.00  0.00           H
ATOM   2270  N   GLU   139      22.612  17.232   2.278  1.00  0.00           N
ATOM   2271  H   GLU   139      22.201  17.543   1.397  1.00  0.00           H
ATOM   2272  CA  GLU   139      23.224  15.904   2.312  1.00  0.00           C
ATOM   2273  HA  GLU   139      22.677  15.272   3.009  1.00  0.00           H
ATOM   2274  C   GLU   139      24.665  15.982   2.781  1.00  0.00           C
ATOM   2275  O   GLU   139      25.167  15.111   3.488  1.00  0.00           O
ATOM   2276  CB  GLU   139      23.179  15.279   0.910  1.00  0.00           C
ATOM   2277 1HB  GLU   139      22.141  15.221   0.595  1.00  0.00           H
ATOM   2278 2HB  GLU   139      23.704  15.939   0.225  1.00  0.00           H
ATOM   2279  CG  GLU   139      23.800  13.886   0.802  1.00  0.00           C
ATOM   2280 1HG  GLU   139      24.857  13.949   1.044  1.00  0.00           H
ATOM   2281 2HG  GLU   139      23.319  13.233   1.526  1.00  0.00           H
ATOM   2282  CD  GLU   139      23.664  13.274  -0.583  1.00  0.00           C
ATOM   2283  OE1 GLU   139      23.079  12.168  -0.693  1.00  0.00           O
ATOM   2284  OE2 GLU   139      24.147  13.855  -1.583  1.00  0.00           O
ATOM   2285  N   ARG   140      25.358  17.040   2.403  1.00  0.00           N
ATOM   2286  H   ARG   140      24.918  17.761   1.837  1.00  0.00           H
ATOM   2287  CA  ARG   140      26.766  17.142   2.752  1.00  0.00           C
ATOM   2288  HA  ARG   140      27.191  16.146   2.641  1.00  0.00           H
ATOM   2289  C   ARG   140      27.052  17.533   4.194  1.00  0.00           C
ATOM   2290  O   ARG   140      28.201  17.409   4.627  1.00  0.00           O
ATOM   2291  CB  ARG   140      27.489  18.024   1.744  1.00  0.00           C
ATOM   2292 1HB  ARG   140      27.071  19.027   1.748  1.00  0.00           H
ATOM   2293 2HB  ARG   140      28.531  18.070   2.041  1.00  0.00           H
ATOM   2294  CG  ARG   140      27.396  17.427   0.343  1.00  0.00           C
ATOM   2295 1HG  ARG   140      27.414  16.347   0.434  1.00  0.00           H
ATOM   2296 2HG  ARG   140      26.454  17.705  -0.112  1.00  0.00           H
ATOM   2297  CD  ARG   140      28.533  17.830  -0.577  1.00  0.00           C
ATOM   2298 1HD  ARG   140      28.360  17.384  -1.553  1.00  0.00           H
ATOM   2299 2HD  ARG   140      28.539  18.912  -0.689  1.00  0.00           H
ATOM   2300  NE  ARG   140      29.839  17.383  -0.076  1.00  0.00           N
ATOM   2301  HE  ARG   140      30.439  18.093   0.309  1.00  0.00           H
ATOM   2302  CZ  ARG   140      30.316  16.148  -0.095  1.00  0.00           C
ATOM   2303  NH1 ARG   140      29.654  15.094  -0.487  1.00  0.00           N
ATOM   2304 1HH1 ARG   140      28.716  15.183  -0.851  1.00  0.00           H
ATOM   2305 2HH1 ARG   140      30.075  14.181  -0.408  1.00  0.00           H
ATOM   2306  NH2 ARG   140      31.515  15.950   0.346  1.00  0.00           N
ATOM   2307 1HH2 ARG   140      32.078  16.733   0.639  1.00  0.00           H
ATOM   2308 2HH2 ARG   140      31.878  15.007   0.411  1.00  0.00           H
ATOM   2309  N   ARG   141      26.049  17.892   4.982  1.00  0.00           N
ATOM   2310  H   ARG   141      25.131  18.049   4.574  1.00  0.00           H
ATOM   2311  CA  ARG   141      26.221  17.984   6.440  1.00  0.00           C
ATOM   2312  HA  ARG   141      27.271  17.899   6.685  1.00  0.00           H
ATOM   2313  C   ARG   141      25.507  16.863   7.157  1.00  0.00           C
ATOM   2314  O   ARG   141      26.097  16.229   8.030  1.00  0.00           O
ATOM   2315  CB  ARG   141      25.706  19.311   6.978  1.00  0.00           C
ATOM   2316 1HB  ARG   141      26.197  20.109   6.444  1.00  0.00           H
ATOM   2317 2HB  ARG   141      24.648  19.349   6.771  1.00  0.00           H
ATOM   2318  CG  ARG   141      25.894  19.535   8.476  1.00  0.00           C
ATOM   2319 1HG  ARG   141      25.315  18.790   9.016  1.00  0.00           H
ATOM   2320 2HG  ARG   141      26.943  19.423   8.733  1.00  0.00           H
ATOM   2321  CD  ARG   141      25.428  20.912   8.916  1.00  0.00           C
ATOM   2322 1HD  ARG   141      24.432  21.094   8.522  1.00  0.00           H
ATOM   2323 2HD  ARG   141      25.389  20.934   9.998  1.00  0.00           H
ATOM   2324  NE  ARG   141      26.339  21.966   8.463  1.00  0.00           N
ATOM   2325  HE  ARG   141      27.143  21.671   7.932  1.00  0.00           H
ATOM   2326  CZ  ARG   141      26.239  23.260   8.713  1.00  0.00           C
ATOM   2327  NH1 ARG   141      25.403  23.790   9.563  1.00  0.00           N
ATOM   2328 1HH1 ARG   141      24.781  23.207  10.102  1.00  0.00           H
ATOM   2329 2HH1 ARG   141      25.417  24.790   9.704  1.00  0.00           H
ATOM   2330  NH2 ARG   141      27.031  24.066   8.080  1.00  0.00           N
ATOM   2331 1HH2 ARG   141      27.730  23.707   7.448  1.00  0.00           H
ATOM   2332 2HH2 ARG   141      26.950  25.064   8.229  1.00  0.00           H
ATOM   2333  N   TYR   142      24.264  16.626   6.790  1.00  0.00           N
ATOM   2334  H   TYR   142      23.850  17.155   6.027  1.00  0.00           H
ATOM   2335  CA  TYR   142      23.437  15.606   7.410  1.00  0.00           C
ATOM   2336  HA  TYR   142      23.877  15.262   8.343  1.00  0.00           H
ATOM   2337  C   TYR   142      23.405  14.480   6.398  1.00  0.00           C
ATOM   2338  O   TYR   142      22.747  14.588   5.376  1.00  0.00           O
ATOM   2339  CB  TYR   142      22.033  16.143   7.670  1.00  0.00           C
ATOM   2340 1HB  TYR   142      21.633  16.552   6.745  1.00  0.00           H
ATOM   2341 2HB  TYR   142      21.401  15.317   7.984  1.00  0.00           H
ATOM   2342  CG  TYR   142      21.978  17.217   8.728  1.00  0.00           C
ATOM   2343  CD1 TYR   142      22.220  18.566   8.408  1.00  0.00           C
ATOM   2344  HD1 TYR   142      22.445  18.847   7.389  1.00  0.00           H
ATOM   2345  CD2 TYR   142      21.672  16.894  10.061  1.00  0.00           C
ATOM   2346  HD2 TYR   142      21.484  15.869  10.336  1.00  0.00           H
ATOM   2347  CE1 TYR   142      22.174  19.566   9.414  1.00  0.00           C
ATOM   2348  HE1 TYR   142      22.383  20.591   9.176  1.00  0.00           H
ATOM   2349  CE2 TYR   142      21.592  17.899  11.053  1.00  0.00           C
ATOM   2350  HE2 TYR   142      21.337  17.635  12.062  1.00  0.00           H
ATOM   2351  CZ  TYR   142      21.843  19.225  10.715  1.00  0.00           C
ATOM   2352  OH  TYR   142      21.766  20.218  11.650  1.00  0.00           O
ATOM   2353  HH  TYR   142      21.512  19.893  12.512  1.00  0.00           H
ATOM   2354  N   GLY   143      24.173  13.438   6.643  1.00  0.00           N
ATOM   2355  H   GLY   143      24.676  13.374   7.521  1.00  0.00           H
ATOM   2356  CA  GLY   143      24.342  12.405   5.644  1.00  0.00           C
ATOM   2357 1HA  GLY   143      24.583  12.881   4.699  1.00  0.00           H
ATOM   2358 2HA  GLY   143      25.189  11.787   5.927  1.00  0.00           H
ATOM   2359  C   GLY   143      23.160  11.496   5.408  1.00  0.00           C
ATOM   2360  O   GLY   143      22.094  11.617   6.016  1.00  0.00           O
ATOM   2361  N   ARG   144      23.413  10.525   4.544  1.00  0.00           N
ATOM   2362  H   ARG   144      24.316  10.523   4.086  1.00  0.00           H
ATOM   2363  CA  ARG   144      22.477   9.454   4.194  1.00  0.00           C
ATOM   2364  HA  ARG   144      22.952   8.836   3.431  1.00  0.00           H
ATOM   2365  C   ARG   144      21.187   9.984   3.574  1.00  0.00           C
ATOM   2366  O   ARG   144      21.202  10.888   2.748  1.00  0.00           O
ATOM   2367  CB  ARG   144      22.203   8.557   5.416  1.00  0.00           C
ATOM   2368 1HB  ARG   144      21.642   9.138   6.142  1.00  0.00           H
ATOM   2369 2HB  ARG   144      21.595   7.708   5.120  1.00  0.00           H
ATOM   2370  CG  ARG   144      23.431   8.010   6.126  1.00  0.00           C
ATOM   2371 1HG  ARG   144      23.893   7.226   5.529  1.00  0.00           H
ATOM   2372 2HG  ARG   144      24.146   8.802   6.318  1.00  0.00           H
ATOM   2373  CD  ARG   144      22.955   7.471   7.449  1.00  0.00           C
ATOM   2374 1HD  ARG   144      22.504   8.292   7.996  1.00  0.00           H
ATOM   2375 2HD  ARG   144      22.197   6.718   7.269  1.00  0.00           H
ATOM   2376  NE  ARG   144      23.999   6.880   8.285  1.00  0.00           N
ATOM   2377  HE  ARG   144      24.912   6.769   7.867  1.00  0.00           H
ATOM   2378  CZ  ARG   144      23.838   6.466   9.531  1.00  0.00           C
ATOM   2379  NH1 ARG   144      22.735   6.643  10.206  1.00  0.00           N
ATOM   2380 1HH1 ARG   144      21.955   7.100   9.771  1.00  0.00           H
ATOM   2381 2HH1 ARG   144      22.658   6.331  11.164  1.00  0.00           H
ATOM   2382  NH2 ARG   144      24.820   5.868  10.129  1.00  0.00           N
ATOM   2383 1HH2 ARG   144      25.672   5.655   9.638  1.00  0.00           H
ATOM   2384 2HH2 ARG   144      24.719   5.606  11.101  1.00  0.00           H
ATOM   2385  N   VAL   145      20.085   9.332   3.888  1.00  0.00           N
ATOM   2386  H   VAL   145      20.036   8.874   4.778  1.00  0.00           H
ATOM   2387  CA  VAL   145      18.992   9.093   2.953  1.00  0.00           C
ATOM   2388  HA  VAL   145      19.413   9.086   1.948  1.00  0.00           H
ATOM   2389  C   VAL   145      17.879  10.142   2.934  1.00  0.00           C
ATOM   2390  O   VAL   145      16.705   9.823   3.099  1.00  0.00           O
ATOM   2391  CB  VAL   145      18.429   7.663   3.229  1.00  0.00           C
ATOM   2392  HB  VAL   145      17.471   7.536   2.738  1.00  0.00           H
ATOM   2393  CG1 VAL   145      19.368   6.611   2.665  1.00  0.00           C
ATOM   2394 1HG1 VAL   145      18.928   5.621   2.785  1.00  0.00           H
ATOM   2395 2HG1 VAL   145      20.325   6.639   3.180  1.00  0.00           H
ATOM   2396 3HG1 VAL   145      19.532   6.792   1.605  1.00  0.00           H
ATOM   2397  CG2 VAL   145      18.266   7.403   4.737  1.00  0.00           C
ATOM   2398 1HG2 VAL   145      17.735   6.465   4.885  1.00  0.00           H
ATOM   2399 2HG2 VAL   145      17.701   8.205   5.204  1.00  0.00           H
ATOM   2400 3HG2 VAL   145      19.230   7.306   5.226  1.00  0.00           H
ATOM   2401  N   TRP   146      18.221  11.399   2.724  1.00  0.00           N
ATOM   2402  H   TRP   146      19.195  11.644   2.610  1.00  0.00           H
ATOM   2403  CA  TRP   146      17.206  12.442   2.591  1.00  0.00           C
ATOM   2404  HA  TRP   146      16.541  12.406   3.447  1.00  0.00           H
ATOM   2405  C   TRP   146      16.381  12.321   1.324  1.00  0.00           C
ATOM   2406  O   TRP   146      16.918  12.043   0.259  1.00  0.00           O
ATOM   2407  CB  TRP   146      17.845  13.822   2.523  1.00  0.00           C
ATOM   2408 1HB  TRP   146      18.621  13.825   1.763  1.00  0.00           H
ATOM   2409 2HB  TRP   146      17.082  14.543   2.238  1.00  0.00           H
ATOM   2410  CG  TRP   146      18.415  14.248   3.809  1.00  0.00           C
ATOM   2411  CD1 TRP   146      19.705  14.169   4.192  1.00  0.00           C
ATOM   2412  HD1 TRP   146      20.502  13.766   3.582  1.00  0.00           H
ATOM   2413  CD2 TRP   146      17.718  14.850   4.910  1.00  0.00           C
ATOM   2414  NE1 TRP   146      19.883  14.679   5.438  1.00  0.00           N
ATOM   2415  HE1 TRP   146      20.794  14.734   5.879  1.00  0.00           H
ATOM   2416  CE2 TRP   146      18.681  15.101   5.925  1.00  0.00           C
ATOM   2417  CE3 TRP   146      16.375  15.199   5.145  1.00  0.00           C
ATOM   2418  HE3 TRP   146      15.629  15.028   4.387  1.00  0.00           H
ATOM   2419  CZ2 TRP   146      18.335  15.681   7.163  1.00  0.00           C
ATOM   2420  HZ2 TRP   146      19.079  15.866   7.919  1.00  0.00           H
ATOM   2421  CZ3 TRP   146      16.018  15.769   6.390  1.00  0.00           C
ATOM   2422  HZ3 TRP   146      14.993  16.032   6.583  1.00  0.00           H
ATOM   2423  CH2 TRP   146      17.009  16.004   7.386  1.00  0.00           C
ATOM   2424  HH2 TRP   146      16.721  16.434   8.330  1.00  0.00           H
ATOM   2425  N   GLN   147      15.109  12.663   1.417  1.00  0.00           N
ATOM   2426  H   GLN   147      14.684  12.796   2.334  1.00  0.00           H
ATOM   2427  CA  GLN   147      14.304  13.007   0.255  1.00  0.00           C
ATOM   2428  HA  GLN   147      14.940  13.182  -0.609  1.00  0.00           H
ATOM   2429  C   GLN   147      13.588  14.287   0.626  1.00  0.00           C
ATOM   2430  O   GLN   147      13.152  14.432   1.770  1.00  0.00           O
ATOM   2431  CB  GLN   147      13.260  11.947  -0.072  1.00  0.00           C
ATOM   2432 1HB  GLN   147      12.623  11.844   0.794  1.00  0.00           H
ATOM   2433 2HB  GLN   147      12.655  12.306  -0.898  1.00  0.00           H
ATOM   2434  CG  GLN   147      13.794  10.579  -0.426  1.00  0.00           C
ATOM   2435 1HG  GLN   147      14.294  10.180   0.445  1.00  0.00           H
ATOM   2436 2HG  GLN   147      12.959   9.930  -0.666  1.00  0.00           H
ATOM   2437  CD  GLN   147      14.766  10.582  -1.589  1.00  0.00           C
ATOM   2438  OE1 GLN   147      14.606  11.292  -2.574  1.00  0.00           O
ATOM   2439  NE2 GLN   147      15.777   9.770  -1.496  1.00  0.00           N
ATOM   2440 1HE2 GLN   147      16.477   9.751  -2.222  1.00  0.00           H
ATOM   2441 2HE2 GLN   147      15.884   9.201  -0.665  1.00  0.00           H
ATOM   2442  N   VAL   148      13.487  15.208  -0.316  1.00  0.00           N
ATOM   2443  H   VAL   148      13.864  15.042  -1.235  1.00  0.00           H
ATOM   2444  CA  VAL   148      12.812  16.478  -0.084  1.00  0.00           C
ATOM   2445  HA  VAL   148      12.231  16.396   0.831  1.00  0.00           H
ATOM   2446  C   VAL   148      11.841  16.678  -1.238  1.00  0.00           C
ATOM   2447  O   VAL   148      12.147  16.343  -2.383  1.00  0.00           O
ATOM   2448  CB  VAL   148      13.821  17.653   0.108  1.00  0.00           C
ATOM   2449  HB  VAL   148      13.263  18.526   0.441  1.00  0.00           H
ATOM   2450  CG1 VAL   148      14.866  17.286   1.178  1.00  0.00           C
ATOM   2451 1HG1 VAL   148      15.399  18.183   1.477  1.00  0.00           H
ATOM   2452 2HG1 VAL   148      15.585  16.571   0.786  1.00  0.00           H
ATOM   2453 3HG1 VAL   148      14.382  16.862   2.048  1.00  0.00           H
ATOM   2454  CG2 VAL   148      14.557  18.023  -1.173  1.00  0.00           C
ATOM   2455 1HG2 VAL   148      15.232  18.858  -0.969  1.00  0.00           H
ATOM   2456 2HG2 VAL   148      13.851  18.346  -1.934  1.00  0.00           H
ATOM   2457 3HG2 VAL   148      15.138  17.183  -1.543  1.00  0.00           H
ATOM   2458  N   ASN   149      10.639  17.120  -0.930  1.00  0.00           N
ATOM   2459  H   ASN   149      10.433  17.378   0.035  1.00  0.00           H
ATOM   2460  CA  ASN   149       9.553  17.199  -1.892  1.00  0.00           C
ATOM   2461  HA  ASN   149       9.910  17.004  -2.902  1.00  0.00           H
ATOM   2462  C   ASN   149       8.890  18.561  -1.865  1.00  0.00           C
ATOM   2463  O   ASN   149       8.434  19.014  -0.824  1.00  0.00           O
ATOM   2464  CB  ASN   149       8.466  16.188  -1.522  1.00  0.00           C
ATOM   2465 1HB  ASN   149       8.392  16.110  -0.443  1.00  0.00           H
ATOM   2466 2HB  ASN   149       7.521  16.564  -1.901  1.00  0.00           H
ATOM   2467  CG  ASN   149       8.675  14.826  -2.124  1.00  0.00           C
ATOM   2468  OD1 ASN   149       9.653  14.549  -2.807  1.00  0.00           O
ATOM   2469  ND2 ASN   149       7.717  13.972  -1.918  1.00  0.00           N
ATOM   2470 1HD2 ASN   149       7.781  13.044  -2.309  1.00  0.00           H
ATOM   2471 2HD2 ASN   149       6.913  14.246  -1.377  1.00  0.00           H
ATOM   2472  N   ALA   150       8.745  19.158  -3.032  1.00  0.00           N
ATOM   2473  H   ALA   150       9.173  18.748  -3.852  1.00  0.00           H
ATOM   2474  CA  ALA   150       7.862  20.293  -3.248  1.00  0.00           C
ATOM   2475  HA  ALA   150       7.036  20.282  -2.536  1.00  0.00           H
ATOM   2476  C   ALA   150       7.370  19.976  -4.651  1.00  0.00           C
ATOM   2477  O   ALA   150       8.070  19.259  -5.360  1.00  0.00           O
ATOM   2478  CB  ALA   150       8.609  21.629  -3.187  1.00  0.00           C
ATOM   2479 1HB  ALA   150       9.111  21.719  -2.226  1.00  0.00           H
ATOM   2480 2HB  ALA   150       7.900  22.447  -3.291  1.00  0.00           H
ATOM   2481 3HB  ALA   150       9.346  21.683  -3.985  1.00  0.00           H
ATOM   2482  N   VAL   151       6.189  20.459  -5.011  1.00  0.00           N
ATOM   2483  H   VAL   151       5.725  21.066  -4.339  1.00  0.00           H
ATOM   2484  CA  VAL   151       5.423  20.158  -6.238  1.00  0.00           C
ATOM   2485  HA  VAL   151       4.538  20.790  -6.170  1.00  0.00           H
ATOM   2486  C   VAL   151       4.869  18.734  -6.226  1.00  0.00           C
ATOM   2487  O   VAL   151       3.673  18.515  -6.387  1.00  0.00           O
ATOM   2488  CB  VAL   151       6.105  20.598  -7.586  1.00  0.00           C
ATOM   2489  HB  VAL   151       5.306  20.917  -8.242  1.00  0.00           H
ATOM   2490  CG1 VAL   151       6.998  21.808  -7.368  1.00  0.00           C
ATOM   2491 1HG1 VAL   151       7.277  22.218  -8.329  1.00  0.00           H
ATOM   2492 2HG1 VAL   151       7.903  21.524  -6.834  1.00  0.00           H
ATOM   2493 3HG1 VAL   151       6.452  22.556  -6.805  1.00  0.00           H
ATOM   2494  CG2 VAL   151       6.876  19.486  -8.326  1.00  0.00           C
ATOM   2495 1HG2 VAL   151       7.175  19.844  -9.309  1.00  0.00           H
ATOM   2496 2HG2 VAL   151       6.245  18.611  -8.464  1.00  0.00           H
ATOM   2497 3HG2 VAL   151       7.769  19.201  -7.777  1.00  0.00           H
ATOM   2498  N   THR   152       5.676  17.809  -5.747  1.00  0.00           N
ATOM   2499  H   THR   152       6.652  18.049  -5.603  1.00  0.00           H
ATOM   2500  CA  THR   152       5.292  16.465  -5.341  1.00  0.00           C
ATOM   2501  HA  THR   152       4.577  16.040  -6.044  1.00  0.00           H
ATOM   2502  C   THR   152       4.654  16.507  -3.952  1.00  0.00           C
ATOM   2503  O   THR   152       4.725  15.567  -3.167  1.00  0.00           O
ATOM   2504  CB  THR   152       6.565  15.620  -5.322  1.00  0.00           C
ATOM   2505  HB  THR   152       6.365  14.634  -4.906  1.00  0.00           H
ATOM   2506  OG1 THR   152       7.545  16.313  -4.556  1.00  0.00           O
ATOM   2507  HG1 THR   152       8.356  15.798  -4.593  1.00  0.00           H
ATOM   2508  CG2 THR   152       7.160  15.489  -6.709  1.00  0.00           C
ATOM   2509 1HG2 THR   152       7.936  14.725  -6.692  1.00  0.00           H
ATOM   2510 2HG2 THR   152       7.595  16.431  -7.034  1.00  0.00           H
ATOM   2511 3HG2 THR   152       6.392  15.187  -7.416  1.00  0.00           H
ATOM   2512  N   HIS   153       4.031  17.639  -3.666  1.00  0.00           N
ATOM   2513  H   HIS   153       4.089  18.375  -4.341  1.00  0.00           H
ATOM   2514  CA  HIS   153       3.186  17.844  -2.502  1.00  0.00           C
ATOM   2515  HA  HIS   153       3.082  16.899  -1.971  1.00  0.00           H
ATOM   2516  C   HIS   153       1.793  18.315  -2.916  1.00  0.00           C
ATOM   2517  O   HIS   153       0.832  18.095  -2.199  1.00  0.00           O
ATOM   2518  CB  HIS   153       3.812  18.871  -1.565  1.00  0.00           C
ATOM   2519 1HB  HIS   153       4.894  18.819  -1.657  1.00  0.00           H
ATOM   2520 2HB  HIS   153       3.486  19.861  -1.864  1.00  0.00           H
ATOM   2521  CG  HIS   153       3.454  18.653  -0.134  1.00  0.00           C
ATOM   2522  ND1 HIS   153       2.183  18.410   0.319  1.00  0.00           N
ATOM   2523  HD1 HIS   153       1.339  18.391  -0.253  1.00  0.00           H
ATOM   2524  CD2 HIS   153       4.238  18.585   0.966  1.00  0.00           C
ATOM   2525  HD2 HIS   153       5.306  18.741   0.971  1.00  0.00           H
ATOM   2526  CE1 HIS   153       2.245  18.174   1.624  1.00  0.00           C
ATOM   2527  HE1 HIS   153       1.391  17.934   2.244  1.00  0.00           H
ATOM   2528  NE2 HIS   153       3.481  18.255   2.065  1.00  0.00           N
ATOM   2529  N   SER   154       1.669  18.947  -4.073  1.00  0.00           N
ATOM   2530  H   SER   154       2.474  19.198  -4.614  1.00  0.00           H
ATOM   2531  CA  SER   154       0.355  19.282  -4.615  1.00  0.00           C
ATOM   2532  HA  SER   154      -0.315  19.583  -3.812  1.00  0.00           H
ATOM   2533  C   SER   154      -0.207  18.058  -5.315  1.00  0.00           C
ATOM   2534  O   SER   154      -1.407  17.805  -5.338  1.00  0.00           O
ATOM   2535  CB  SER   154       0.490  20.404  -5.626  1.00  0.00           C
ATOM   2536 1HB  SER   154       1.099  20.055  -6.450  1.00  0.00           H
ATOM   2537 2HB  SER   154      -0.492  20.675  -5.998  1.00  0.00           H
ATOM   2538  OG  SER   154       1.111  21.528  -5.037  1.00  0.00           O
ATOM   2539  HG  SER   154       0.436  22.010  -4.545  1.00  0.00           H
ATOM   2540  N   TYR   155       0.714  17.257  -5.822  1.00  0.00           N
ATOM   2541  H   TYR   155       1.657  17.594  -5.937  1.00  0.00           H
ATOM   2542  CA  TYR   155       0.471  15.846  -6.054  1.00  0.00           C
ATOM   2543  HA  TYR   155      -0.577  15.664  -6.265  1.00  0.00           H
ATOM   2544  C   TYR   155       0.833  15.243  -4.705  1.00  0.00           C
ATOM   2545  O   TYR   155       2.009  15.136  -4.380  1.00  0.00           O
ATOM   2546  CB  TYR   155       1.351  15.359  -7.205  1.00  0.00           C
ATOM   2547 1HB  TYR   155       1.183  16.015  -8.055  1.00  0.00           H
ATOM   2548 2HB  TYR   155       2.398  15.438  -6.922  1.00  0.00           H
ATOM   2549  CG  TYR   155       1.063  13.948  -7.649  1.00  0.00           C
ATOM   2550  CD1 TYR   155      -0.073  13.665  -8.426  1.00  0.00           C
ATOM   2551  HD1 TYR   155      -0.741  14.459  -8.711  1.00  0.00           H
ATOM   2552  CD2 TYR   155       1.937  12.892  -7.333  1.00  0.00           C
ATOM   2553  HD2 TYR   155       2.823  13.083  -6.749  1.00  0.00           H
ATOM   2554  CE1 TYR   155      -0.350  12.351  -8.858  1.00  0.00           C
ATOM   2555  HE1 TYR   155      -1.231  12.150  -9.444  1.00  0.00           H
ATOM   2556  CE2 TYR   155       1.671  11.571  -7.787  1.00  0.00           C
ATOM   2557  HE2 TYR   155       2.349  10.768  -7.551  1.00  0.00           H
ATOM   2558  CZ  TYR   155       0.521  11.315  -8.535  1.00  0.00           C
ATOM   2559  OH  TYR   155       0.230  10.054  -8.981  1.00  0.00           O
ATOM   2560  HH  TYR   155       0.951   9.430  -8.832  1.00  0.00           H
ATOM   2561  N   TRP   156      -0.158  15.035  -3.857  1.00  0.00           N
ATOM   2562  H   TRP   156      -1.117  15.070  -4.194  1.00  0.00           H
ATOM   2563  CA  TRP   156       0.074  14.816  -2.430  1.00  0.00           C
ATOM   2564  HA  TRP   156       0.669  15.644  -2.056  1.00  0.00           H
ATOM   2565  C   TRP   156       0.859  13.538  -2.180  1.00  0.00           C
ATOM   2566  O   TRP   156       0.661  12.535  -2.856  1.00  0.00           O
ATOM   2567  CB  TRP   156      -1.256  14.807  -1.679  1.00  0.00           C
ATOM   2568 1HB  TRP   156      -1.906  14.058  -2.124  1.00  0.00           H
ATOM   2569 2HB  TRP   156      -1.075  14.541  -0.641  1.00  0.00           H
ATOM   2570  CG  TRP   156      -1.943  16.148  -1.727  1.00  0.00           C
ATOM   2571  CD1 TRP   156      -2.817  16.591  -2.667  1.00  0.00           C
ATOM   2572  HD1 TRP   156      -3.156  16.000  -3.506  1.00  0.00           H
ATOM   2573  CD2 TRP   156      -1.799  17.242  -0.805  1.00  0.00           C
ATOM   2574  NE1 TRP   156      -3.196  17.882  -2.438  1.00  0.00           N
ATOM   2575  HE1 TRP   156      -3.831  18.403  -3.030  1.00  0.00           H
ATOM   2576  CE2 TRP   156      -2.568  18.327  -1.314  1.00  0.00           C
ATOM   2577  CE3 TRP   156      -1.094  17.422   0.400  1.00  0.00           C
ATOM   2578  HE3 TRP   156      -0.512  16.614   0.815  1.00  0.00           H
ATOM   2579  CZ2 TRP   156      -2.622  19.581  -0.673  1.00  0.00           C
ATOM   2580  HZ2 TRP   156      -3.214  20.385  -1.081  1.00  0.00           H
ATOM   2581  CZ3 TRP   156      -1.154  18.679   1.054  1.00  0.00           C
ATOM   2582  HZ3 TRP   156      -0.623  18.828   1.980  1.00  0.00           H
ATOM   2583  CH2 TRP   156      -1.910  19.747   0.498  1.00  0.00           C
ATOM   2584  HH2 TRP   156      -1.935  20.699   1.005  1.00  0.00           H
ATOM   2585  N   ALA   157       1.796  13.595  -1.249  1.00  0.00           N
ATOM   2586  H   ALA   157       1.874  14.409  -0.660  1.00  0.00           H
ATOM   2587  CA  ALA   157       2.756  12.517  -1.067  1.00  0.00           C
ATOM   2588  HA  ALA   157       2.891  12.013  -2.022  1.00  0.00           H
ATOM   2589  C   ALA   157       2.336  11.472  -0.043  1.00  0.00           C
ATOM   2590  O   ALA   157       1.575  11.750   0.888  1.00  0.00           O
ATOM   2591  CB  ALA   157       4.100  13.107  -0.657  1.00  0.00           C
ATOM   2592 1HB  ALA   157       4.465  13.753  -1.448  1.00  0.00           H
ATOM   2593 2HB  ALA   157       4.826  12.311  -0.500  1.00  0.00           H
ATOM   2594 3HB  ALA   157       3.994  13.677   0.264  1.00  0.00           H
ATOM   2595  N   SER   158       2.960  10.317  -0.171  1.00  0.00           N
ATOM   2596  H   SER   158       3.543  10.169  -0.992  1.00  0.00           H
ATOM   2597  CA  SER   158       2.998   9.288   0.858  1.00  0.00           C
ATOM   2598  HA  SER   158       2.452   9.592   1.748  1.00  0.00           H
ATOM   2599  C   SER   158       4.484   9.167   1.162  1.00  0.00           C
ATOM   2600  O   SER   158       5.299   9.320   0.254  1.00  0.00           O
ATOM   2601  CB  SER   158       2.453   7.974   0.310  1.00  0.00           C
ATOM   2602 1HB  SER   158       1.389   8.074   0.115  1.00  0.00           H
ATOM   2603 2HB  SER   158       2.961   7.747  -0.622  1.00  0.00           H
ATOM   2604  OG  SER   158       2.675   6.912   1.215  1.00  0.00           O
ATOM   2605  HG  SER   158       2.694   6.081   0.697  1.00  0.00           H
ATOM   2606  N   PHE   159       4.857   8.915   2.404  1.00  0.00           N
ATOM   2607  H   PHE   159       4.153   8.767   3.118  1.00  0.00           H
ATOM   2608  CA  PHE   159       6.262   8.826   2.798  1.00  0.00           C
ATOM   2609  HA  PHE   159       6.824   8.321   2.015  1.00  0.00           H
ATOM   2610  C   PHE   159       6.371   8.012   4.079  1.00  0.00           C
ATOM   2611  O   PHE   159       5.365   7.764   4.750  1.00  0.00           O
ATOM   2612  CB  PHE   159       6.866  10.223   3.010  1.00  0.00           C
ATOM   2613 1HB  PHE   159       7.943  10.122   3.095  1.00  0.00           H
ATOM   2614 2HB  PHE   159       6.657  10.834   2.137  1.00  0.00           H
ATOM   2615  CG  PHE   159       6.364  10.936   4.238  1.00  0.00           C
ATOM   2616  CD1 PHE   159       7.179  11.030   5.379  1.00  0.00           C
ATOM   2617  HD1 PHE   159       8.172  10.610   5.365  1.00  0.00           H
ATOM   2618  CD2 PHE   159       5.092  11.532   4.260  1.00  0.00           C
ATOM   2619  HD2 PHE   159       4.464  11.492   3.385  1.00  0.00           H
ATOM   2620  CE1 PHE   159       6.718  11.676   6.549  1.00  0.00           C
ATOM   2621  HE1 PHE   159       7.349  11.732   7.419  1.00  0.00           H
ATOM   2622  CE2 PHE   159       4.618  12.191   5.419  1.00  0.00           C
ATOM   2623  HE2 PHE   159       3.642  12.644   5.422  1.00  0.00           H
ATOM   2624  CZ  PHE   159       5.434  12.257   6.570  1.00  0.00           C
ATOM   2625  HZ  PHE   159       5.078  12.754   7.457  1.00  0.00           H
ATOM   2626  N   SER   160       7.584   7.650   4.449  1.00  0.00           N
ATOM   2627  H   SER   160       8.380   7.911   3.879  1.00  0.00           H
ATOM   2628  CA  SER   160       7.887   7.017   5.727  1.00  0.00           C
ATOM   2629  HA  SER   160       7.066   7.130   6.429  1.00  0.00           H
ATOM   2630  C   SER   160       9.063   7.849   6.185  1.00  0.00           C
ATOM   2631  O   SER   160       9.597   8.576   5.355  1.00  0.00           O
ATOM   2632  CB  SER   160       8.239   5.542   5.555  1.00  0.00           C
ATOM   2633 1HB  SER   160       8.473   5.108   6.522  1.00  0.00           H
ATOM   2634 2HB  SER   160       7.382   5.028   5.140  1.00  0.00           H
ATOM   2635  OG  SER   160       9.335   5.360   4.683  1.00  0.00           O
ATOM   2636  HG  SER   160       9.198   5.909   3.898  1.00  0.00           H
ATOM   2637  N   HIS   161       9.452   7.803   7.447  1.00  0.00           N
ATOM   2638  H   HIS   161       8.999   7.178   8.108  1.00  0.00           H
ATOM   2639  CA  HIS   161      10.533   8.661   7.920  1.00  0.00           C
ATOM   2640  HA  HIS   161      11.247   8.800   7.114  1.00  0.00           H
ATOM   2641  C   HIS   161      11.286   8.103   9.120  1.00  0.00           C
ATOM   2642  O   HIS   161      10.769   7.285   9.885  1.00  0.00           O
ATOM   2643  CB  HIS   161       9.963  10.024   8.301  1.00  0.00           C
ATOM   2644 1HB  HIS   161      10.783  10.693   8.546  1.00  0.00           H
ATOM   2645 2HB  HIS   161       9.439  10.432   7.443  1.00  0.00           H
ATOM   2646  CG  HIS   161       9.015   9.972   9.453  1.00  0.00           C
ATOM   2647  ND1 HIS   161       9.378  10.165  10.762  1.00  0.00           N
ATOM   2648  HD1 HIS   161      10.322  10.367  11.089  1.00  0.00           H
ATOM   2649  CD2 HIS   161       7.682   9.728   9.489  1.00  0.00           C
ATOM   2650  HD2 HIS   161       7.070   9.530   8.622  1.00  0.00           H
ATOM   2651  CE1 HIS   161       8.292  10.032  11.517  1.00  0.00           C
ATOM   2652  HE1 HIS   161       8.280  10.131  12.594  1.00  0.00           H
ATOM   2653  NE2 HIS   161       7.232   9.754  10.787  1.00  0.00           N
ATOM   2654  N   GLU   162      12.500   8.581   9.309  1.00  0.00           N
ATOM   2655  H   GLU   162      12.922   9.153   8.582  1.00  0.00           H
ATOM   2656  CA  GLU   162      13.248   8.360  10.538  1.00  0.00           C
ATOM   2657  HA  GLU   162      13.084   7.339  10.878  1.00  0.00           H
ATOM   2658  C   GLU   162      12.740   9.335  11.603  1.00  0.00           C
ATOM   2659  O   GLU   162      12.242  10.425  11.278  1.00  0.00           O
ATOM   2660  CB  GLU   162      14.745   8.565  10.282  1.00  0.00           C
ATOM   2661 1HB  GLU   162      14.884   9.506   9.763  1.00  0.00           H
ATOM   2662 2HB  GLU   162      15.265   8.603  11.233  1.00  0.00           H
ATOM   2663  CG  GLU   162      15.336   7.441   9.450  1.00  0.00           C
ATOM   2664 1HG  GLU   162      15.195   6.504   9.983  1.00  0.00           H
ATOM   2665 2HG  GLU   162      14.799   7.384   8.517  1.00  0.00           H
ATOM   2666  CD  GLU   162      16.809   7.602   9.128  1.00  0.00           C
ATOM   2667  OE1 GLU   162      17.459   8.601   9.512  1.00  0.00           O
ATOM   2668  OE2 GLU   162      17.348   6.681   8.472  1.00  0.00           O
ATOM   2669  N   PRO   163      12.826   8.963  12.888  1.00  0.00           N
ATOM   2670  CA  PRO   163      12.349   9.914  13.893  1.00  0.00           C
ATOM   2671  HA  PRO   163      11.330  10.226  13.673  1.00  0.00           H
ATOM   2672  C   PRO   163      13.250  11.135  13.983  1.00  0.00           C
ATOM   2673  O   PRO   163      14.423  11.062  13.622  1.00  0.00           O
ATOM   2674  CB  PRO   163      12.381   9.095  15.177  1.00  0.00           C
ATOM   2675 1HB  PRO   163      12.576   9.728  16.039  1.00  0.00           H
ATOM   2676 2HB  PRO   163      11.445   8.557  15.299  1.00  0.00           H
ATOM   2677  CG  PRO   163      13.471   8.150  14.963  1.00  0.00           C
ATOM   2678 1HG  PRO   163      14.424   8.648  15.112  1.00  0.00           H
ATOM   2679 2HG  PRO   163      13.381   7.299  15.630  1.00  0.00           H
ATOM   2680  CD  PRO   163      13.319   7.734  13.529  1.00  0.00           C
ATOM   2681 1HD  PRO   163      14.275   7.428  13.117  1.00  0.00           H
ATOM   2682 2HD  PRO   163      12.584   6.940  13.433  1.00  0.00           H
ATOM   2683  N   PHE   164      12.674  12.255  14.395  1.00  0.00           N
ATOM   2684  H   PHE   164      11.709  12.197  14.721  1.00  0.00           H
ATOM   2685  CA  PHE   164      13.301  13.587  14.403  1.00  0.00           C
ATOM   2686  HA  PHE   164      12.547  14.280  14.760  1.00  0.00           H
ATOM   2687  C   PHE   164      13.748  14.113  13.037  1.00  0.00           C
ATOM   2688  O   PHE   164      14.262  15.218  12.929  1.00  0.00           O
ATOM   2689  CB  PHE   164      14.467  13.669  15.392  1.00  0.00           C
ATOM   2690 1HB  PHE   164      15.249  12.983  15.087  1.00  0.00           H
ATOM   2691 2HB  PHE   164      14.875  14.673  15.364  1.00  0.00           H
ATOM   2692  CG  PHE   164      14.075  13.369  16.807  1.00  0.00           C
ATOM   2693  CD1 PHE   164      14.262  12.087  17.347  1.00  0.00           C
ATOM   2694  HD1 PHE   164      14.691  11.305  16.741  1.00  0.00           H
ATOM   2695  CD2 PHE   164      13.526  14.377  17.614  1.00  0.00           C
ATOM   2696  HD2 PHE   164      13.378  15.365  17.212  1.00  0.00           H
ATOM   2697  CE1 PHE   164      13.901  11.808  18.685  1.00  0.00           C
ATOM   2698  HE1 PHE   164      14.056  10.824  19.092  1.00  0.00           H
ATOM   2699  CE2 PHE   164      13.158  14.115  18.952  1.00  0.00           C
ATOM   2700  HE2 PHE   164      12.724  14.893  19.557  1.00  0.00           H
ATOM   2701  CZ  PHE   164      13.351  12.827  19.491  1.00  0.00           C
ATOM   2702  HZ  PHE   164      13.075  12.620  20.511  1.00  0.00           H
ATOM   2703  N   GLN   165      13.541  13.342  11.983  1.00  0.00           N
ATOM   2704  H   GLN   165      13.066  12.460  12.105  1.00  0.00           H
ATOM   2705  CA  GLN   165      14.029  13.658  10.648  1.00  0.00           C
ATOM   2706  HA  GLN   165      14.494  14.642  10.640  1.00  0.00           H
ATOM   2707  C   GLN   165      12.836  13.682   9.714  1.00  0.00           C
ATOM   2708  O   GLN   165      12.787  12.966   8.720  1.00  0.00           O
ATOM   2709  CB  GLN   165      15.051  12.615  10.198  1.00  0.00           C
ATOM   2710 1HB  GLN   165      14.568  11.645  10.198  1.00  0.00           H
ATOM   2711 2HB  GLN   165      15.358  12.848   9.184  1.00  0.00           H
ATOM   2712  CG  GLN   165      16.298  12.526  11.065  1.00  0.00           C
ATOM   2713 1HG  GLN   165      16.022  12.257  12.077  1.00  0.00           H
ATOM   2714 2HG  GLN   165      16.940  11.749  10.668  1.00  0.00           H
ATOM   2715  CD  GLN   165      17.078  13.814  11.108  1.00  0.00           C
ATOM   2716  OE1 GLN   165      17.410  14.381  10.080  1.00  0.00           O
ATOM   2717  NE2 GLN   165      17.427  14.259  12.274  1.00  0.00           N
ATOM   2718 1HE2 GLN   165      17.972  15.103  12.332  1.00  0.00           H
ATOM   2719 2HE2 GLN   165      17.174  13.756  13.114  1.00  0.00           H
ATOM   2720  N   SER   166      11.849  14.475  10.096  1.00  0.00           N
ATOM   2721  H   SER   166      11.948  14.997  10.954  1.00  0.00           H
ATOM   2722  CA  SER   166      10.605  14.620   9.350  1.00  0.00           C
ATOM   2723  HA  SER   166      10.800  14.504   8.286  1.00  0.00           H
ATOM   2724  C   SER   166      10.027  16.008   9.609  1.00  0.00           C
ATOM   2725  O   SER   166       9.800  16.376  10.766  1.00  0.00           O
ATOM   2726  CB  SER   166       9.634  13.538   9.811  1.00  0.00           C
ATOM   2727 1HB  SER   166      10.094  12.573   9.638  1.00  0.00           H
ATOM   2728 2HB  SER   166       9.458  13.649  10.876  1.00  0.00           H
ATOM   2729  OG  SER   166       8.393  13.584   9.137  1.00  0.00           O
ATOM   2730  HG  SER   166       8.550  13.681   8.182  1.00  0.00           H
ATOM   2731  N   ILE   167       9.860  16.795   8.559  1.00  0.00           N
ATOM   2732  H   ILE   167      10.106  16.453   7.634  1.00  0.00           H
ATOM   2733  CA  ILE   167       9.338  18.162   8.640  1.00  0.00           C
ATOM   2734  HA  ILE   167       8.788  18.297   9.568  1.00  0.00           H
ATOM   2735  C   ILE   167       8.369  18.397   7.485  1.00  0.00           C
ATOM   2736  O   ILE   167       8.461  17.712   6.465  1.00  0.00           O
ATOM   2737  CB  ILE   167      10.487  19.213   8.577  1.00  0.00           C
ATOM   2738  HB  ILE   167      10.042  20.184   8.383  1.00  0.00           H
ATOM   2739  CG1 ILE   167      11.486  18.888   7.449  1.00  0.00           C
ATOM   2740 1HG1 ILE   167      12.039  17.991   7.716  1.00  0.00           H
ATOM   2741 2HG1 ILE   167      10.924  18.679   6.544  1.00  0.00           H
ATOM   2742  CG2 ILE   167      11.208  19.283   9.930  1.00  0.00           C
ATOM   2743 1HG2 ILE   167      11.936  20.091   9.927  1.00  0.00           H
ATOM   2744 2HG2 ILE   167      11.714  18.341  10.135  1.00  0.00           H
ATOM   2745 3HG2 ILE   167      10.484  19.481  10.717  1.00  0.00           H
ATOM   2746  CD1 ILE   167      12.510  19.988   7.115  1.00  0.00           C
ATOM   2747 1HD1 ILE   167      13.183  19.634   6.337  1.00  0.00           H
ATOM   2748 2HD1 ILE   167      13.100  20.246   7.992  1.00  0.00           H
ATOM   2749 3HD1 ILE   167      11.994  20.872   6.749  1.00  0.00           H
ATOM   2750  N   GLN   168       7.420  19.304   7.663  1.00  0.00           N
ATOM   2751  H   GLN   168       7.341  19.777   8.562  1.00  0.00           H
ATOM   2752  CA  GLN   168       6.465  19.692   6.625  1.00  0.00           C
ATOM   2753  HA  GLN   168       6.920  19.557   5.646  1.00  0.00           H
ATOM   2754  C   GLN   168       6.108  21.162   6.827  1.00  0.00           C
ATOM   2755  O   GLN   168       5.537  21.526   7.856  1.00  0.00           O
ATOM   2756  CB  GLN   168       5.207  18.834   6.733  1.00  0.00           C
ATOM   2757 1HB  GLN   168       5.504  17.793   6.752  1.00  0.00           H
ATOM   2758 2HB  GLN   168       4.714  19.063   7.669  1.00  0.00           H
ATOM   2759  CG  GLN   168       4.206  19.010   5.612  1.00  0.00           C
ATOM   2760 1HG  GLN   168       3.855  20.036   5.596  1.00  0.00           H
ATOM   2761 2HG  GLN   168       4.693  18.789   4.666  1.00  0.00           H
ATOM   2762  CD  GLN   168       3.024  18.085   5.792  1.00  0.00           C
ATOM   2763  OE1 GLN   168       2.310  18.139   6.789  1.00  0.00           O
ATOM   2764  NE2 GLN   168       2.806  17.224   4.847  1.00  0.00           N
ATOM   2765 1HE2 GLN   168       2.083  16.536   4.960  1.00  0.00           H
ATOM   2766 2HE2 GLN   168       3.341  17.271   3.988  1.00  0.00           H
ATOM   2767  N   PHE   169       6.472  22.027   5.897  1.00  0.00           N
ATOM   2768  H   PHE   169       6.914  21.686   5.041  1.00  0.00           H
ATOM   2769  CA  PHE   169       6.305  23.469   6.069  1.00  0.00           C
ATOM   2770  HA  PHE   169       5.783  23.672   6.997  1.00  0.00           H
ATOM   2771  C   PHE   169       5.538  24.122   4.930  1.00  0.00           C
ATOM   2772  O   PHE   169       5.754  23.781   3.779  1.00  0.00           O
ATOM   2773  CB  PHE   169       7.670  24.151   6.108  1.00  0.00           C
ATOM   2774 1HB  PHE   169       8.130  24.056   5.129  1.00  0.00           H
ATOM   2775 2HB  PHE   169       7.510  25.204   6.307  1.00  0.00           H
ATOM   2776  CG  PHE   169       8.637  23.605   7.135  1.00  0.00           C
ATOM   2777  CD1 PHE   169      10.004  23.583   6.825  1.00  0.00           C
ATOM   2778  HD1 PHE   169      10.332  23.885   5.844  1.00  0.00           H
ATOM   2779  CD2 PHE   169       8.230  23.164   8.406  1.00  0.00           C
ATOM   2780  HD2 PHE   169       7.190  23.152   8.669  1.00  0.00           H
ATOM   2781  CE1 PHE   169      10.963  23.189   7.777  1.00  0.00           C
ATOM   2782  HE1 PHE   169      12.007  23.190   7.515  1.00  0.00           H
ATOM   2783  CE2 PHE   169       9.177  22.750   9.371  1.00  0.00           C
ATOM   2784  HE2 PHE   169       8.849  22.420  10.342  1.00  0.00           H
ATOM   2785  CZ  PHE   169      10.550  22.786   9.061  1.00  0.00           C
ATOM   2786  HZ  PHE   169      11.279  22.495   9.796  1.00  0.00           H
ATOM   2787  N   GLN   170       4.694  25.092   5.238  1.00  0.00           N
ATOM   2788  H   GLN   170       4.533  25.351   6.207  1.00  0.00           H
ATOM   2789  CA  GLN   170       3.996  25.891   4.240  1.00  0.00           C
ATOM   2790  HA  GLN   170       4.029  25.409   3.267  1.00  0.00           H
ATOM   2791  C   GLN   170       4.731  27.225   4.184  1.00  0.00           C
ATOM   2792  O   GLN   170       4.717  27.991   5.142  1.00  0.00           O
ATOM   2793  CB  GLN   170       2.546  26.083   4.676  1.00  0.00           C
ATOM   2794 1HB  GLN   170       2.113  25.113   4.856  1.00  0.00           H
ATOM   2795 2HB  GLN   170       2.538  26.630   5.610  1.00  0.00           H
ATOM   2796  CG  GLN   170       1.663  26.808   3.705  1.00  0.00           C
ATOM   2797 1HG  GLN   170       2.084  27.786   3.511  1.00  0.00           H
ATOM   2798 2HG  GLN   170       1.624  26.249   2.776  1.00  0.00           H
ATOM   2799  CD  GLN   170       0.257  26.989   4.235  1.00  0.00           C
ATOM   2800  OE1 GLN   170       0.010  26.975   5.440  1.00  0.00           O
ATOM   2801  NE2 GLN   170      -0.676  27.179   3.348  1.00  0.00           N
ATOM   2802 1HE2 GLN   170      -1.618  27.342   3.665  1.00  0.00           H
ATOM   2803 2HE2 GLN   170      -0.448  27.170   2.364  1.00  0.00           H
ATOM   2804  N   TYR   171       5.427  27.480   3.093  1.00  0.00           N
ATOM   2805  H   TYR   171       5.378  26.836   2.306  1.00  0.00           H
ATOM   2806  CA  TYR   171       6.287  28.649   2.972  1.00  0.00           C
ATOM   2807  HA  TYR   171       6.096  29.346   3.783  1.00  0.00           H
ATOM   2808  C   TYR   171       6.036  29.381   1.662  1.00  0.00           C
ATOM   2809  O   TYR   171       6.492  28.923   0.627  1.00  0.00           O
ATOM   2810  CB  TYR   171       7.759  28.222   3.007  1.00  0.00           C
ATOM   2811 1HB  TYR   171       7.906  27.433   2.275  1.00  0.00           H
ATOM   2812 2HB  TYR   171       8.343  29.065   2.687  1.00  0.00           H
ATOM   2813  CG  TYR   171       8.348  27.767   4.332  1.00  0.00           C
ATOM   2814  CD1 TYR   171       7.803  28.162   5.567  1.00  0.00           C
ATOM   2815  HD1 TYR   171       6.923  28.772   5.593  1.00  0.00           H
ATOM   2816  CD2 TYR   171       9.520  26.990   4.351  1.00  0.00           C
ATOM   2817  HD2 TYR   171       9.961  26.665   3.424  1.00  0.00           H
ATOM   2818  CE1 TYR   171       8.405  27.783   6.792  1.00  0.00           C
ATOM   2819  HE1 TYR   171       7.956  28.060   7.727  1.00  0.00           H
ATOM   2820  CE2 TYR   171      10.148  26.653   5.578  1.00  0.00           C
ATOM   2821  HE2 TYR   171      11.060  26.089   5.588  1.00  0.00           H
ATOM   2822  CZ  TYR   171       9.591  27.064   6.785  1.00  0.00           C
ATOM   2823  OH  TYR   171      10.215  26.742   7.961  1.00  0.00           O
ATOM   2824  HH  TYR   171      11.049  26.293   7.807  1.00  0.00           H
ATOM   2825  N   ASP   172       5.354  30.516   1.698  1.00  0.00           N
ATOM   2826  H   ASP   172       4.945  30.813   2.570  1.00  0.00           H
ATOM   2827  CA  ASP   172       5.184  31.381   0.518  1.00  0.00           C
ATOM   2828  HA  ASP   172       4.538  32.209   0.799  1.00  0.00           H
ATOM   2829  C   ASP   172       4.511  30.682  -0.673  1.00  0.00           C
ATOM   2830  O   ASP   172       5.070  30.564  -1.762  1.00  0.00           O
ATOM   2831  CB  ASP   172       6.528  32.011   0.138  1.00  0.00           C
ATOM   2832 1HB  ASP   172       6.980  32.401   1.041  1.00  0.00           H
ATOM   2833 2HB  ASP   172       7.184  31.256  -0.286  1.00  0.00           H
ATOM   2834  CG  ASP   172       6.402  33.153  -0.842  1.00  0.00           C
ATOM   2835  OD1 ASP   172       5.285  33.543  -1.224  1.00  0.00           O
ATOM   2836  OD2 ASP   172       7.460  33.688  -1.234  1.00  0.00           O
ATOM   2837  N   ASN   173       3.299  30.206  -0.427  1.00  0.00           N
ATOM   2838  H   ASN   173       2.950  30.290   0.525  1.00  0.00           H
ATOM   2839  CA  ASN   173       2.378  29.605  -1.406  1.00  0.00           C
ATOM   2840  HA  ASN   173       1.449  29.442  -0.870  1.00  0.00           H
ATOM   2841  C   ASN   173       2.776  28.225  -1.934  1.00  0.00           C
ATOM   2842  O   ASN   173       2.222  27.731  -2.914  1.00  0.00           O
ATOM   2843  CB  ASN   173       2.017  30.571  -2.544  1.00  0.00           C
ATOM   2844 1HB  ASN   173       2.905  30.815  -3.111  1.00  0.00           H
ATOM   2845 2HB  ASN   173       1.311  30.085  -3.208  1.00  0.00           H
ATOM   2846  CG  ASN   173       1.381  31.842  -2.047  1.00  0.00           C
ATOM   2847  OD1 ASN   173       0.499  31.825  -1.185  1.00  0.00           O
ATOM   2848  ND2 ASN   173       1.818  32.952  -2.564  1.00  0.00           N
ATOM   2849 1HD2 ASN   173       1.433  33.830  -2.240  1.00  0.00           H
ATOM   2850 2HD2 ASN   173       2.522  32.937  -3.283  1.00  0.00           H
ATOM   2851  N   LYS   174       3.679  27.550  -1.242  1.00  0.00           N
ATOM   2852  H   LYS   174       4.103  27.979  -0.431  1.00  0.00           H
ATOM   2853  CA  LYS   174       4.089  26.182  -1.576  1.00  0.00           C
ATOM   2854  HA  LYS   174       3.306  25.684  -2.145  1.00  0.00           H
ATOM   2855  C   LYS   174       4.273  25.431  -0.267  1.00  0.00           C
ATOM   2856  O   LYS   174       4.679  26.033   0.725  1.00  0.00           O
ATOM   2857  CB  LYS   174       5.384  26.198  -2.403  1.00  0.00           C
ATOM   2858 1HB  LYS   174       5.772  25.186  -2.485  1.00  0.00           H
ATOM   2859 2HB  LYS   174       5.141  26.556  -3.400  1.00  0.00           H
ATOM   2860  CG  LYS   174       6.456  27.114  -1.827  1.00  0.00           C
ATOM   2861 1HG  LYS   174       6.025  28.096  -1.728  1.00  0.00           H
ATOM   2862 2HG  LYS   174       6.734  26.762  -0.841  1.00  0.00           H
ATOM   2863  CD  LYS   174       7.714  27.265  -2.652  1.00  0.00           C
ATOM   2864 1HD  LYS   174       8.370  26.420  -2.463  1.00  0.00           H
ATOM   2865 2HD  LYS   174       7.450  27.288  -3.699  1.00  0.00           H
ATOM   2866  CE  LYS   174       8.432  28.574  -2.315  1.00  0.00           C
ATOM   2867 1HE  LYS   174       8.600  28.631  -1.240  1.00  0.00           H
ATOM   2868 2HE  LYS   174       9.390  28.590  -2.826  1.00  0.00           H
ATOM   2869  NZ  LYS   174       7.631  29.760  -2.765  1.00  0.00           N
ATOM   2870 1HZ  LYS   174       8.177  30.612  -2.715  1.00  0.00           H
ATOM   2871 2HZ  LYS   174       6.809  29.869  -2.177  1.00  0.00           H
ATOM   2872 3HZ  LYS   174       7.317  29.631  -3.716  1.00  0.00           H
ATOM   2873  N   ILE   175       3.972  24.145  -0.253  1.00  0.00           N
ATOM   2874  H   ILE   175       3.579  23.701  -1.073  1.00  0.00           H
ATOM   2875  CA  ILE   175       4.225  23.304   0.913  1.00  0.00           C
ATOM   2876  HA  ILE   175       4.474  23.926   1.764  1.00  0.00           H
ATOM   2877  C   ILE   175       5.430  22.453   0.537  1.00  0.00           C
ATOM   2878  O   ILE   175       5.517  21.969  -0.589  1.00  0.00           O
ATOM   2879  CB  ILE   175       3.013  22.411   1.303  1.00  0.00           C
ATOM   2880  HB  ILE   175       2.816  21.711   0.492  1.00  0.00           H
ATOM   2881  CG1 ILE   175       1.758  23.275   1.524  1.00  0.00           C
ATOM   2882 1HG1 ILE   175       1.930  23.918   2.382  1.00  0.00           H
ATOM   2883 2HG1 ILE   175       1.606  23.908   0.656  1.00  0.00           H
ATOM   2884  CG2 ILE   175       3.331  21.617   2.592  1.00  0.00           C
ATOM   2885 1HG2 ILE   175       2.504  20.956   2.845  1.00  0.00           H
ATOM   2886 2HG2 ILE   175       3.516  22.300   3.419  1.00  0.00           H
ATOM   2887 3HG2 ILE   175       4.211  20.995   2.448  1.00  0.00           H
ATOM   2888  CD1 ILE   175       0.459  22.500   1.754  1.00  0.00           C
ATOM   2889 1HD1 ILE   175      -0.376  23.196   1.747  1.00  0.00           H
ATOM   2890 2HD1 ILE   175       0.483  21.993   2.716  1.00  0.00           H
ATOM   2891 3HD1 ILE   175       0.319  21.769   0.960  1.00  0.00           H
ATOM   2892  N   ILE   176       6.367  22.287   1.450  1.00  0.00           N
ATOM   2893  H   ILE   176       6.252  22.717   2.366  1.00  0.00           H
ATOM   2894  CA  ILE   176       7.556  21.483   1.224  1.00  0.00           C
ATOM   2895  HA  ILE   176       7.495  20.998   0.255  1.00  0.00           H
ATOM   2896  C   ILE   176       7.521  20.428   2.325  1.00  0.00           C
ATOM   2897  O   ILE   176       7.144  20.737   3.449  1.00  0.00           O
ATOM   2898  CB  ILE   176       8.861  22.334   1.278  1.00  0.00           C
ATOM   2899  HB  ILE   176       9.017  22.680   2.299  1.00  0.00           H
ATOM   2900  CG1 ILE   176       8.779  23.565   0.354  1.00  0.00           C
ATOM   2901 1HG1 ILE   176       9.747  23.699  -0.123  1.00  0.00           H
ATOM   2902 2HG1 ILE   176       8.051  23.377  -0.432  1.00  0.00           H
ATOM   2903  CG2 ILE   176      10.080  21.498   0.833  1.00  0.00           C
ATOM   2904 1HG2 ILE   176      10.986  22.101   0.867  1.00  0.00           H
ATOM   2905 2HG2 ILE   176       9.937  21.121  -0.177  1.00  0.00           H
ATOM   2906 3HG2 ILE   176      10.213  20.652   1.506  1.00  0.00           H
ATOM   2907  CD1 ILE   176       8.431  24.878   1.062  1.00  0.00           C
ATOM   2908 1HD1 ILE   176       8.461  25.696   0.347  1.00  0.00           H
ATOM   2909 2HD1 ILE   176       9.151  25.070   1.855  1.00  0.00           H
ATOM   2910 3HD1 ILE   176       7.432  24.819   1.492  1.00  0.00           H
ATOM   2911  N   LEU   177       7.883  19.199   2.002  1.00  0.00           N
ATOM   2912  H   LEU   177       8.179  19.017   1.045  1.00  0.00           H
ATOM   2913  CA  LEU   177       7.940  18.082   2.942  1.00  0.00           C
ATOM   2914  HA  LEU   177       7.745  18.403   3.963  1.00  0.00           H
ATOM   2915  C   LEU   177       9.352  17.542   2.822  1.00  0.00           C
ATOM   2916  O   LEU   177       9.859  17.459   1.712  1.00  0.00           O
ATOM   2917  CB  LEU   177       6.950  17.001   2.500  1.00  0.00           C
ATOM   2918 1HB  LEU   177       5.964  17.438   2.543  1.00  0.00           H
ATOM   2919 2HB  LEU   177       7.169  16.796   1.456  1.00  0.00           H
ATOM   2920  CG  LEU   177       6.863  15.642   3.206  1.00  0.00           C
ATOM   2921  HG  LEU   177       7.863  15.232   3.294  1.00  0.00           H
ATOM   2922  CD1 LEU   177       6.262  15.747   4.585  1.00  0.00           C
ATOM   2923 1HD1 LEU   177       6.236  14.766   5.055  1.00  0.00           H
ATOM   2924 2HD1 LEU   177       5.250  16.135   4.524  1.00  0.00           H
ATOM   2925 3HD1 LEU   177       6.860  16.412   5.193  1.00  0.00           H
ATOM   2926  CD2 LEU   177       6.020  14.674   2.393  1.00  0.00           C
ATOM   2927 1HD2 LEU   177       6.036  13.693   2.860  1.00  0.00           H
ATOM   2928 2HD2 LEU   177       6.430  14.581   1.390  1.00  0.00           H
ATOM   2929 3HD2 LEU   177       4.992  15.028   2.324  1.00  0.00           H
ATOM   2930  N   ALA   178       9.993  17.157   3.909  1.00  0.00           N
ATOM   2931  H   ALA   178       9.561  17.276   4.824  1.00  0.00           H
ATOM   2932  CA  ALA   178      11.299  16.514   3.822  1.00  0.00           C
ATOM   2933  HA  ALA   178      11.382  15.995   2.868  1.00  0.00           H
ATOM   2934  C   ALA   178      11.443  15.475   4.916  1.00  0.00           C
ATOM   2935  O   ALA   178      10.847  15.613   5.988  1.00  0.00           O
ATOM   2936  CB  ALA   178      12.409  17.545   3.919  1.00  0.00           C
ATOM   2937 1HB  ALA   178      12.441  18.118   2.996  1.00  0.00           H
ATOM   2938 2HB  ALA   178      13.368  17.048   4.058  1.00  0.00           H
ATOM   2939 3HB  ALA   178      12.230  18.211   4.754  1.00  0.00           H
ATOM   2940  N   TRP   179      12.211  14.438   4.641  1.00  0.00           N
ATOM   2941  H   TRP   179      12.649  14.354   3.722  1.00  0.00           H
ATOM   2942  CA  TRP   179      12.469  13.389   5.614  1.00  0.00           C
ATOM   2943  HA  TRP   179      12.535  13.838   6.597  1.00  0.00           H
ATOM   2944  C   TRP   179      13.772  12.674   5.304  1.00  0.00           C
ATOM   2945  O   TRP   179      14.288  12.797   4.196  1.00  0.00           O
ATOM   2946  CB  TRP   179      11.337  12.357   5.606  1.00  0.00           C
ATOM   2947 1HB  TRP   179      11.505  11.651   6.412  1.00  0.00           H
ATOM   2948 2HB  TRP   179      10.400  12.861   5.793  1.00  0.00           H
ATOM   2949  CG  TRP   179      11.210  11.588   4.328  1.00  0.00           C
ATOM   2950  CD1 TRP   179      11.742  10.375   4.058  1.00  0.00           C
ATOM   2951  HD1 TRP   179      12.334   9.806   4.759  1.00  0.00           H
ATOM   2952  CD2 TRP   179      10.494  11.963   3.139  1.00  0.00           C
ATOM   2953  NE1 TRP   179      11.425   9.953   2.804  1.00  0.00           N
ATOM   2954  HE1 TRP   179      11.750   9.081   2.412  1.00  0.00           H
ATOM   2955  CE2 TRP   179      10.628  10.890   2.213  1.00  0.00           C
ATOM   2956  CE3 TRP   179       9.763  13.101   2.753  1.00  0.00           C
ATOM   2957  HE3 TRP   179       9.648  13.927   3.429  1.00  0.00           H
ATOM   2958  CZ2 TRP   179      10.042  10.926   0.929  1.00  0.00           C
ATOM   2959  HZ2 TRP   179      10.162  10.110   0.238  1.00  0.00           H
ATOM   2960  CZ3 TRP   179       9.190  13.147   1.459  1.00  0.00           C
ATOM   2961  HZ3 TRP   179       8.646  14.021   1.146  1.00  0.00           H
ATOM   2962  CH2 TRP   179       9.324  12.046   0.570  1.00  0.00           C
ATOM   2963  HH2 TRP   179       8.861  12.090  -0.401  1.00  0.00           H
ATOM   2964  N   ARG   180      14.253  11.866   6.235  1.00  0.00           N
ATOM   2965  H   ARG   180      13.832  11.866   7.157  1.00  0.00           H
ATOM   2966  CA  ARG   180      15.239  10.837   5.910  1.00  0.00           C
ATOM   2967  HA  ARG   180      15.613  10.997   4.904  1.00  0.00           H
ATOM   2968  C   ARG   180      14.523   9.508   5.940  1.00  0.00           C
ATOM   2969  O   ARG   180      13.648   9.344   6.781  1.00  0.00           O
ATOM   2970  CB  ARG   180      16.422  10.792   6.880  1.00  0.00           C
ATOM   2971 1HB  ARG   180      16.056  10.720   7.899  1.00  0.00           H
ATOM   2972 2HB  ARG   180      16.992   9.895   6.661  1.00  0.00           H
ATOM   2973  CG  ARG   180      17.356  11.973   6.756  1.00  0.00           C
ATOM   2974 1HG  ARG   180      17.487  12.187   5.702  1.00  0.00           H
ATOM   2975 2HG  ARG   180      16.911  12.841   7.233  1.00  0.00           H
ATOM   2976  CD  ARG   180      18.730  11.703   7.348  1.00  0.00           C
ATOM   2977 1HD  ARG   180      18.761  10.687   7.729  1.00  0.00           H
ATOM   2978 2HD  ARG   180      19.472  11.799   6.559  1.00  0.00           H
ATOM   2979  NE  ARG   180      19.064  12.633   8.432  1.00  0.00           N
ATOM   2980  HE  ARG   180      18.346  13.300   8.701  1.00  0.00           H
ATOM   2981  CZ  ARG   180      20.201  12.680   9.109  1.00  0.00           C
ATOM   2982  NH1 ARG   180      21.262  11.983   8.810  1.00  0.00           N
ATOM   2983 1HH1 ARG   180      21.294  11.473   7.936  1.00  0.00           H
ATOM   2984 2HH1 ARG   180      22.060  11.963   9.431  1.00  0.00           H
ATOM   2985  NH2 ARG   180      20.272  13.480  10.127  1.00  0.00           N
ATOM   2986 1HH2 ARG   180      19.471  14.042  10.383  1.00  0.00           H
ATOM   2987 2HH2 ARG   180      21.133  13.549  10.664  1.00  0.00           H
ATOM   2988  N   THR   181      14.946   8.639   5.031  1.00  0.00           N
ATOM   2989  H   THR   181      15.578   9.023   4.339  1.00  0.00           H
ATOM   2990  CA  THR   181      14.665   7.198   4.861  1.00  0.00           C
ATOM   2991  HA  THR   181      15.608   6.688   5.010  1.00  0.00           H
ATOM   2992  C   THR   181      14.243   6.972   3.403  1.00  0.00           C
ATOM   2993  O   THR   181      13.669   7.877   2.781  1.00  0.00           O
ATOM   2994  CB  THR   181      13.681   6.531   5.864  1.00  0.00           C
ATOM   2995  HB  THR   181      13.790   6.996   6.832  1.00  0.00           H
ATOM   2996  OG1 THR   181      14.011   5.154   6.009  1.00  0.00           O
ATOM   2997  HG1 THR   181      13.862   4.914   6.932  1.00  0.00           H
ATOM   2998  CG2 THR   181      12.249   6.605   5.443  1.00  0.00           C
ATOM   2999 1HG2 THR   181      11.622   6.243   6.254  1.00  0.00           H
ATOM   3000 2HG2 THR   181      12.077   5.986   4.573  1.00  0.00           H
ATOM   3001 3HG2 THR   181      11.981   7.635   5.217  1.00  0.00           H
ATOM   3002  N   PRO   182      14.582   5.822   2.794  1.00  0.00           N
ATOM   3003  CA  PRO   182      14.038   5.596   1.450  1.00  0.00           C
ATOM   3004  HA  PRO   182      14.434   6.331   0.755  1.00  0.00           H
ATOM   3005  C   PRO   182      12.514   5.611   1.402  1.00  0.00           C
ATOM   3006  O   PRO   182      11.848   5.043   2.271  1.00  0.00           O
ATOM   3007  CB  PRO   182      14.559   4.202   1.098  1.00  0.00           C
ATOM   3008 1HB  PRO   182      13.843   3.442   1.399  1.00  0.00           H
ATOM   3009 2HB  PRO   182      14.771   4.123   0.036  1.00  0.00           H
ATOM   3010  CG  PRO   182      15.797   4.074   1.891  1.00  0.00           C
ATOM   3011 1HG  PRO   182      16.075   3.031   2.017  1.00  0.00           H
ATOM   3012 2HG  PRO   182      16.601   4.634   1.417  1.00  0.00           H
ATOM   3013  CD  PRO   182      15.436   4.695   3.200  1.00  0.00           C
ATOM   3014 1HD  PRO   182      14.875   4.000   3.816  1.00  0.00           H
ATOM   3015 2HD  PRO   182      16.327   5.037   3.715  1.00  0.00           H
ATOM   3016  N   SER   183      11.966   6.278   0.402  1.00  0.00           N
ATOM   3017  H   SER   183      12.569   6.751  -0.264  1.00  0.00           H
ATOM   3018  CA  SER   183      10.537   6.343   0.108  1.00  0.00           C
ATOM   3019  HA  SER   183      10.092   5.350   0.085  1.00  0.00           H
ATOM   3020  C   SER   183      10.495   6.996  -1.259  1.00  0.00           C
ATOM   3021  O   SER   183      11.340   7.843  -1.547  1.00  0.00           O
ATOM   3022  CB  SER   183       9.775   7.261   1.066  1.00  0.00           C
ATOM   3023 1HB  SER   183      10.265   8.225   1.077  1.00  0.00           H
ATOM   3024 2HB  SER   183       8.756   7.387   0.710  1.00  0.00           H
ATOM   3025  OG  SER   183       9.752   6.744   2.381  1.00  0.00           O
ATOM   3026  HG  SER   183      10.543   6.189   2.487  1.00  0.00           H
ATOM   3027  N   ASN   184       9.507   6.660  -2.065  1.00  0.00           N
ATOM   3028  H   ASN   184       8.861   5.938  -1.788  1.00  0.00           H
ATOM   3029  CA  ASN   184       9.197   7.387  -3.293  1.00  0.00           C
ATOM   3030  HA  ASN   184      10.048   7.970  -3.634  1.00  0.00           H
ATOM   3031  C   ASN   184       8.066   8.315  -2.909  1.00  0.00           C
ATOM   3032  O   ASN   184       7.408   7.990  -1.905  1.00  0.00           O
ATOM   3033  OXT ASN   184       7.817   9.326  -3.586  1.00  0.00           O
ATOM   3034  CB  ASN   184       8.721   6.440  -4.397  1.00  0.00           C
ATOM   3035 1HB  ASN   184       8.532   7.017  -5.296  1.00  0.00           H
ATOM   3036 2HB  ASN   184       9.496   5.714  -4.612  1.00  0.00           H
ATOM   3037  CG  ASN   184       7.462   5.706  -4.022  1.00  0.00           C
ATOM   3038  OD1 ASN   184       7.493   4.811  -3.184  1.00  0.00           O
ATOM   3039  ND2 ASN   184       6.361   6.071  -4.601  1.00  0.00           N
ATOM   3040 1HD2 ASN   184       5.509   5.584  -4.380  1.00  0.00           H
ATOM   3041 2HD2 ASN   184       6.355   6.853  -5.242  1.00  0.00           H
TER    3042      ASN   184
END
