# Supplementary material for: Comparative biochemical analysis of three members of the Schistosoma mansoni TAL family: Differences in ion and drug binding properties
Source: Biochimie. 2015 Jan;108:40–7. doi: 10.1016/j.biochi.2014.10.015 (PMC4300400; doi:10.1016/j.biochi.2014.10.015)
Supplement: Supplementary file 4 [file mmc4.zip › SmTAL2withCA_mini.pdb]

REMARK YASARA *************************************************************
REMARK YASARA *                                                           *
REMARK YASARA *                     Y  A  S  A  R  A                      *
REMARK YASARA *                                                           *
REMARK YASARA *   Yet Another Scientific Artificial Reality Application   *
REMARK YASARA *                                                           *
REMARK YASARA *            MOLECULE STRUCTURE FILE, PDB FORMAT            *
REMARK YASARA *                                                           *
REMARK YASARA * Just use YASARA every day to make your questions go away! *
REMARK YASARA *                                                           *
REMARK YASARA *                      www.YASARA.org                       *
REMARK YASARA *                                                           *
REMARK YASARA *************************************************************
REMARK YASARA
REMARK YASARA Original filename: 00017207.pdb
REMARK YASARA Written on:        Thu Jan 09 17:04:06 2014
REMARK YASARA Number of objects: 1
REMARK YASARA Number of atoms:   3042
REMARK YASARA Please address questions or suggestions to: Eliza@yasara.org
REMARK YASARA
SEQRES   1    184  MET ASP SER PRO MET GLU LYS PHE ILE GLN THR TYR LEU 
SEQRES   2    184  THR LEU LEU ARG ASP GLY ASP GLU THR VAL GLU THR SER 
SEQRES   3    184  LYS LEU SER GLU SER CYS ARG LYS GLU LYS LEU ASP MET 
SEQRES   4    184  LYS GLN VAL ASN GLU TRP ILE ALA LEU PHE ASP VAL ASP 
SEQRES   5    184  LYS ASP GLN LYS ILE THR PHE GLU GLU PHE CYS ARG GLY 
SEQRES   6    184  LEU GLY LEU LYS GLN ASN GLU MET ARG ILE GLU ARG ASN 
SEQRES   7    184  HIS ILE LYS THR VAL GLN SER GLY ARG GLU GLN SER LEU 
SEQRES   8    184  PRO GLU GLY VAL SER ILE ILE ALA SER THR MET PRO LYS 
SEQRES   9    184  PRO LYS GLN VAL GLU VAL THR GLN LEU PHE LYS ASP ILE 
SEQRES  10    184  TYR ASN GLU VAL LYS LYS ASP PRO ASP MET ASN LYS VAL 
SEQRES  11    184  VAL LYS THR PHE LYS SER GLU LEU GLU ARG ARG TYR GLY 
SEQRES  12    184  ARG VAL TRP GLN VAL ASN ALA VAL THR HIS SER TYR TRP 
SEQRES  13    184  ALA SER PHE SER HIS GLU PRO PHE GLN SER ILE GLN PHE 
SEQRES  14    184  GLN TYR ASP ASN LYS ILE ILE LEU ALA TRP ARG THR PRO 
SEQRES  15    184  SER ASN 
HETATM    1 CA    CA A 446       0.803  35.022 -24.341  1.00 59.89          CA
TER       2       CA A 446
ATOM      3  N   MET     1      -9.707  21.104 -10.544  1.00  0.00           N
ATOM      4 1H   MET     1     -10.522  21.699 -10.478  1.00  0.00           H
ATOM      5 2H   MET     1      -9.085  21.470 -11.252  1.00  0.00           H
ATOM      6 3H   MET     1      -9.225  21.097  -9.653  1.00  0.00           H
ATOM      7  CA  MET     1     -10.118  19.717 -10.897  1.00  0.00           C
ATOM      8  HA  MET     1     -10.787  19.337 -10.126  1.00  0.00           H
ATOM      9  C   MET     1      -8.916  18.802 -10.949  1.00  0.00           C
ATOM     10  O   MET     1      -8.901  17.778 -10.270  1.00  0.00           O
ATOM     11  CB  MET     1     -10.831  19.661 -12.249  1.00  0.00           C
ATOM     12 1HB  MET     1     -10.248  20.207 -12.991  1.00  0.00           H
ATOM     13 2HB  MET     1     -10.880  18.617 -12.561  1.00  0.00           H
ATOM     14  CG  MET     1     -12.239  20.215 -12.221  1.00  0.00           C
ATOM     15 1HG  MET     1     -12.838  19.637 -11.515  1.00  0.00           H
ATOM     16 2HG  MET     1     -12.207  21.254 -11.890  1.00  0.00           H
ATOM     17  SD  MET     1     -13.014  20.155 -13.843  1.00  0.00           S
ATOM     18  CE  MET     1     -13.237  18.395 -14.146  1.00  0.00           C
ATOM     19 1HE  MET     1     -13.735  18.255 -15.106  1.00  0.00           H
ATOM     20 2HE  MET     1     -13.849  17.956 -13.356  1.00  0.00           H
ATOM     21 3HE  MET     1     -12.268  17.893 -14.177  1.00  0.00           H
ATOM     22  N   ASP     2      -7.931  19.126 -11.774  1.00  0.00           N
ATOM     23  H   ASP     2      -7.978  19.971 -12.347  1.00  0.00           H
ATOM     24  CA  ASP     2      -6.754  18.276 -11.934  1.00  0.00           C
ATOM     25  HA  ASP     2      -7.020  17.239 -11.722  1.00  0.00           H
ATOM     26  C   ASP     2      -5.601  18.695 -11.016  1.00  0.00           C
ATOM     27  O   ASP     2      -5.158  19.851 -11.058  1.00  0.00           O
ATOM     28  CB  ASP     2      -6.317  18.380 -13.392  1.00  0.00           C
ATOM     29 1HB  ASP     2      -7.193  18.247 -14.030  1.00  0.00           H
ATOM     30 2HB  ASP     2      -5.909  19.374 -13.571  1.00  0.00           H
ATOM     31  CG  ASP     2      -5.291  17.344 -13.766  1.00  0.00           C
ATOM     32  OD1 ASP     2      -5.319  16.228 -13.202  1.00  0.00           O
ATOM     33  OD2 ASP     2      -4.441  17.607 -14.640  1.00  0.00           O
ATOM     34  N   SER     3      -5.096  17.785 -10.197  1.00  0.00           N
ATOM     35  H   SER     3      -5.501  16.845 -10.171  1.00  0.00           H
ATOM     36  CA  SER     3      -3.998  18.096  -9.270  1.00  0.00           C
ATOM     37  HA  SER     3      -4.353  18.880  -8.599  1.00  0.00           H
ATOM     38  C   SER     3      -2.684  18.611  -9.876  1.00  0.00           C
ATOM     39  O   SER     3      -2.116  19.566  -9.340  1.00  0.00           O
ATOM     40  CB  SER     3      -3.680  16.862  -8.426  1.00  0.00           C
ATOM     41 1HB  SER     3      -3.375  16.044  -9.080  1.00  0.00           H
ATOM     42 2HB  SER     3      -2.865  17.097  -7.741  1.00  0.00           H
ATOM     43  OG  SER     3      -4.815  16.463  -7.684  1.00  0.00           O
ATOM     44  HG  SER     3      -4.995  17.146  -7.021  1.00  0.00           H
ATOM     45  N   PRO     4      -2.167  18.027 -10.982  1.00  0.00           N
ATOM     46  CA  PRO     4      -1.012  18.754 -11.529  1.00  0.00           C
ATOM     47  HA  PRO     4      -0.210  18.783 -10.792  1.00  0.00           H
ATOM     48  C   PRO     4      -1.309  20.169 -12.012  1.00  0.00           C
ATOM     49  O   PRO     4      -0.432  21.009 -11.943  1.00  0.00           O
ATOM     50  CB  PRO     4      -0.587  17.899 -12.724  1.00  0.00           C
ATOM     51 1HB  PRO     4      -1.046  18.279 -13.637  1.00  0.00           H
ATOM     52 2HB  PRO     4       0.500  17.884 -12.826  1.00  0.00           H
ATOM     53  CG  PRO     4      -1.097  16.566 -12.418  1.00  0.00           C
ATOM     54 1HG  PRO     4      -1.194  15.965 -13.324  1.00  0.00           H
ATOM     55 2HG  PRO     4      -0.442  16.075 -11.698  1.00  0.00           H
ATOM     56  CD  PRO     4      -2.429  16.832 -11.802  1.00  0.00           C
ATOM     57 1HD  PRO     4      -3.157  17.059 -12.573  1.00  0.00           H
ATOM     58 2HD  PRO     4      -2.749  15.986 -11.194  1.00  0.00           H
ATOM     59  N   MET     5      -2.521  20.498 -12.438  1.00  0.00           N
ATOM     60  H   MET     5      -3.271  19.818 -12.478  1.00  0.00           H
ATOM     61  CA  MET     5      -2.778  21.885 -12.831  1.00  0.00           C
ATOM     62  HA  MET     5      -2.009  22.199 -13.540  1.00  0.00           H
ATOM     63  C   MET     5      -2.665  22.793 -11.610  1.00  0.00           C
ATOM     64  O   MET     5      -2.116  23.879 -11.711  1.00  0.00           O
ATOM     65  CB  MET     5      -4.140  22.038 -13.502  1.00  0.00           C
ATOM     66 1HB  MET     5      -4.909  21.642 -12.841  1.00  0.00           H
ATOM     67 2HB  MET     5      -4.341  23.099 -13.664  1.00  0.00           H
ATOM     68  CG  MET     5      -4.207  21.312 -14.840  1.00  0.00           C
ATOM     69 1HG  MET     5      -3.913  20.272 -14.690  1.00  0.00           H
ATOM     70 2HG  MET     5      -5.234  21.329 -15.211  1.00  0.00           H
ATOM     71  SD  MET     5      -3.122  22.055 -16.083  1.00  0.00           S
ATOM     72  CE  MET     5      -4.086  23.472 -16.624  1.00  0.00           C
ATOM     73 1HE  MET     5      -3.523  24.043 -17.364  1.00  0.00           H
ATOM     74 2HE  MET     5      -4.307  24.114 -15.772  1.00  0.00           H
ATOM     75 3HE  MET     5      -5.023  23.133 -17.069  1.00  0.00           H
ATOM     76  N   GLU     6      -3.057  22.319 -10.435  1.00  0.00           N
ATOM     77  H   GLU     6      -3.501  21.407 -10.378  1.00  0.00           H
ATOM     78  CA  GLU     6      -2.834  23.089  -9.204  1.00  0.00           C
ATOM     79  HA  GLU     6      -3.256  24.087  -9.321  1.00  0.00           H
ATOM     80  C   GLU     6      -1.339  23.232  -8.921  1.00  0.00           C
ATOM     81  O   GLU     6      -0.870  24.274  -8.464  1.00  0.00           O
ATOM     82  CB  GLU     6      -3.490  22.408  -8.002  1.00  0.00           C
ATOM     83 1HB  GLU     6      -3.075  21.406  -7.892  1.00  0.00           H
ATOM     84 2HB  GLU     6      -3.242  22.980  -7.106  1.00  0.00           H
ATOM     85  CG  GLU     6      -5.001  22.307  -8.114  1.00  0.00           C
ATOM     86 1HG  GLU     6      -5.409  23.306  -8.291  1.00  0.00           H
ATOM     87 2HG  GLU     6      -5.251  21.673  -8.967  1.00  0.00           H
ATOM     88  CD  GLU     6      -5.649  21.718  -6.870  1.00  0.00           C
ATOM     89  OE1 GLU     6      -4.984  20.981  -6.107  1.00  0.00           O
ATOM     90  OE2 GLU     6      -6.865  21.946  -6.653  1.00  0.00           O
ATOM     91  N   LYS     7      -0.564  22.200  -9.225  1.00  0.00           N
ATOM     92  H   LYS     7      -0.984  21.351  -9.601  1.00  0.00           H
ATOM     93  CA  LYS     7       0.886  22.278  -9.035  1.00  0.00           C
ATOM     94  HA  LYS     7       1.061  22.637  -8.020  1.00  0.00           H
ATOM     95  C   LYS     7       1.489  23.315  -9.961  1.00  0.00           C
ATOM     96  O   LYS     7       2.357  24.074  -9.541  1.00  0.00           O
ATOM     97  CB  LYS     7       1.537  20.892  -9.159  1.00  0.00           C
ATOM     98 1HB  LYS     7       2.184  20.783  -8.298  1.00  0.00           H
ATOM     99 2HB  LYS     7       0.748  20.140  -9.073  1.00  0.00           H
ATOM    100  CG  LYS     7       2.387  20.572 -10.392  1.00  0.00           C
ATOM    101 1HG  LYS     7       1.807  20.718 -11.295  1.00  0.00           H
ATOM    102 2HG  LYS     7       3.254  21.238 -10.430  1.00  0.00           H
ATOM    103  CD  LYS     7       2.855  19.128 -10.354  1.00  0.00           C
ATOM    104 1HD  LYS     7       3.484  18.966  -9.479  1.00  0.00           H
ATOM    105 2HD  LYS     7       1.988  18.466 -10.299  1.00  0.00           H
ATOM    106  CE  LYS     7       3.629  18.818 -11.617  1.00  0.00           C
ATOM    107 1HE  LYS     7       2.960  18.975 -12.468  1.00  0.00           H
ATOM    108 2HE  LYS     7       4.465  19.518 -11.708  1.00  0.00           H
ATOM    109  NZ  LYS     7       4.151  17.423 -11.685  1.00  0.00           N
ATOM    110 1HZ  LYS     7       4.514  17.246 -12.618  1.00  0.00           H
ATOM    111 2HZ  LYS     7       3.406  16.763 -11.485  1.00  0.00           H
ATOM    112 3HZ  LYS     7       4.909  17.295 -11.021  1.00  0.00           H
ATOM    113  N   PHE     8       0.990  23.403 -11.180  1.00  0.00           N
ATOM    114  H   PHE     8       0.274  22.741 -11.484  1.00  0.00           H
ATOM    115  CA  PHE     8       1.479  24.399 -12.117  1.00  0.00           C
ATOM    116  HA  PHE     8       2.563  24.433 -12.031  1.00  0.00           H
ATOM    117  C   PHE     8       0.967  25.797 -11.793  1.00  0.00           C
ATOM    118  O   PHE     8       1.667  26.763 -12.071  1.00  0.00           O
ATOM    119  CB  PHE     8       1.150  23.989 -13.548  1.00  0.00           C
ATOM    120 1HB  PHE     8       0.071  23.848 -13.641  1.00  0.00           H
ATOM    121 2HB  PHE     8       1.450  24.798 -14.215  1.00  0.00           H
ATOM    122  CG  PHE     8       1.860  22.733 -13.979  1.00  0.00           C
ATOM    123  CD1 PHE     8       1.134  21.595 -14.373  1.00  0.00           C
ATOM    124  HD1 PHE     8       0.053  21.637 -14.430  1.00  0.00           H
ATOM    125  CD2 PHE     8       3.271  22.668 -13.954  1.00  0.00           C
ATOM    126  HD2 PHE     8       3.852  23.533 -13.665  1.00  0.00           H
ATOM    127  CE1 PHE     8       1.796  20.381 -14.674  1.00  0.00           C
ATOM    128  HE1 PHE     8       1.222  19.500 -14.941  1.00  0.00           H
ATOM    129  CE2 PHE     8       3.948  21.474 -14.299  1.00  0.00           C
ATOM    130  HE2 PHE     8       5.031  21.443 -14.291  1.00  0.00           H
ATOM    131  CZ  PHE     8       3.209  20.327 -14.651  1.00  0.00           C
ATOM    132  HZ  PHE     8       3.723  19.408 -14.910  1.00  0.00           H
ATOM    133  N   ILE     9      -0.176  25.937 -11.131  1.00  0.00           N
ATOM    134  H   ILE     9      -0.776  25.127 -10.967  1.00  0.00           H
ATOM    135  CA  ILE     9      -0.596  27.255 -10.641  1.00  0.00           C
ATOM    136  HA  ILE     9      -0.601  27.971 -11.465  1.00  0.00           H
ATOM    137  C   ILE     9       0.464  27.682  -9.641  1.00  0.00           C
ATOM    138  O   ILE     9       0.957  28.798  -9.685  1.00  0.00           O
ATOM    139  CB  ILE     9      -1.996  27.259  -9.940  1.00  0.00           C
ATOM    140  HB  ILE     9      -2.018  26.473  -9.186  1.00  0.00           H
ATOM    141  CG1 ILE     9      -3.111  27.008 -10.966  1.00  0.00           C
ATOM    142 1HG1 ILE     9      -3.176  27.879 -11.626  1.00  0.00           H
ATOM    143 2HG1 ILE     9      -2.834  26.158 -11.576  1.00  0.00           H
ATOM    144  CG2 ILE     9      -2.267  28.611  -9.247  1.00  0.00           C
ATOM    145 1HG2 ILE     9      -3.243  28.602  -8.765  1.00  0.00           H
ATOM    146 2HG2 ILE     9      -2.228  29.429  -9.970  1.00  0.00           H
ATOM    147 3HG2 ILE     9      -1.529  28.785  -8.468  1.00  0.00           H
ATOM    148  CD1 ILE     9      -4.498  26.728 -10.406  1.00  0.00           C
ATOM    149 1HD1 ILE     9      -5.167  26.486 -11.231  1.00  0.00           H
ATOM    150 2HD1 ILE     9      -4.884  27.604  -9.886  1.00  0.00           H
ATOM    151 3HD1 ILE     9      -4.459  25.882  -9.720  1.00  0.00           H
ATOM    152  N   GLN    10       0.867  26.788  -8.758  1.00  0.00           N
ATOM    153  H   GLN    10       0.470  25.847  -8.777  1.00  0.00           H
ATOM    154  CA  GLN    10       1.820  27.149  -7.714  1.00  0.00           C
ATOM    155  HA  GLN    10       1.512  28.102  -7.282  1.00  0.00           H
ATOM    156  C   GLN    10       3.259  27.331  -8.200  1.00  0.00           C
ATOM    157  O   GLN    10       4.049  28.030  -7.557  1.00  0.00           O
ATOM    158  CB  GLN    10       1.732  26.096  -6.621  1.00  0.00           C
ATOM    159 1HB  GLN    10       1.887  25.111  -7.070  1.00  0.00           H
ATOM    160 2HB  GLN    10       2.511  26.273  -5.879  1.00  0.00           H
ATOM    161  CG  GLN    10       0.371  26.132  -5.934  1.00  0.00           C
ATOM    162 1HG  GLN    10       0.289  27.042  -5.340  1.00  0.00           H
ATOM    163 2HG  GLN    10      -0.426  26.142  -6.678  1.00  0.00           H
ATOM    164  CD  GLN    10       0.152  24.940  -5.058  1.00  0.00           C
ATOM    165  OE1 GLN    10       1.101  24.311  -4.596  1.00  0.00           O
ATOM    166  NE2 GLN    10      -1.085  24.575  -4.860  1.00  0.00           N
ATOM    167 1HE2 GLN    10      -1.283  23.790  -4.262  1.00  0.00           H
ATOM    168 2HE2 GLN    10      -1.838  25.088  -5.297  1.00  0.00           H
ATOM    169  N   THR    11       3.638  26.755  -9.329  1.00  0.00           N
ATOM    170  H   THR    11       3.023  26.105  -9.819  1.00  0.00           H
ATOM    171  CA  THR    11       4.949  27.074  -9.895  1.00  0.00           C
ATOM    172  HA  THR    11       5.692  27.081  -9.103  1.00  0.00           H
ATOM    173  C   THR    11       4.868  28.471 -10.497  1.00  0.00           C
ATOM    174  O   THR    11       5.711  29.328 -10.210  1.00  0.00           O
ATOM    175  CB  THR    11       5.387  26.073 -10.981  1.00  0.00           C
ATOM    176  HB  THR    11       6.327  26.392 -11.426  1.00  0.00           H
ATOM    177  OG1 THR    11       4.390  25.964 -11.991  1.00  0.00           O
ATOM    178  HG1 THR    11       4.580  26.597 -12.692  1.00  0.00           H
ATOM    179  CG2 THR    11       5.549  24.692 -10.432  1.00  0.00           C
ATOM    180 1HG2 THR    11       5.541  23.986 -11.264  1.00  0.00           H
ATOM    181 2HG2 THR    11       4.744  24.430  -9.754  1.00  0.00           H
ATOM    182 3HG2 THR    11       6.501  24.612  -9.922  1.00  0.00           H
ATOM    183  N   TYR    12       3.818  28.704 -11.270  1.00  0.00           N
ATOM    184  H   TYR    12       3.136  27.956 -11.423  1.00  0.00           H
ATOM    185  CA  TYR    12       3.598  29.953 -11.987  1.00  0.00           C
ATOM    186  HA  TYR    12       4.455  30.154 -12.632  1.00  0.00           H
ATOM    187  C   TYR    12       3.429  31.129 -11.026  1.00  0.00           C
ATOM    188  O   TYR    12       4.024  32.186 -11.216  1.00  0.00           O
ATOM    189  CB  TYR    12       2.355  29.735 -12.853  1.00  0.00           C
ATOM    190 1HB  TYR    12       2.513  28.835 -13.451  1.00  0.00           H
ATOM    191 2HB  TYR    12       1.499  29.556 -12.201  1.00  0.00           H
ATOM    192  CG  TYR    12       2.003  30.850 -13.790  1.00  0.00           C
ATOM    193  CD1 TYR    12       2.704  31.021 -15.002  1.00  0.00           C
ATOM    194  HD1 TYR    12       3.521  30.354 -15.253  1.00  0.00           H
ATOM    195  CD2 TYR    12       0.930  31.714 -13.495  1.00  0.00           C
ATOM    196  HD2 TYR    12       0.360  31.580 -12.582  1.00  0.00           H
ATOM    197  CE1 TYR    12       2.352  32.068 -15.892  1.00  0.00           C
ATOM    198  HE1 TYR    12       2.882  32.193 -16.823  1.00  0.00           H
ATOM    199  CE2 TYR    12       0.580  32.753 -14.384  1.00  0.00           C
ATOM    200  HE2 TYR    12      -0.253  33.410 -14.171  1.00  0.00           H
ATOM    201  CZ  TYR    12       1.323  32.943 -15.541  1.00  0.00           C
ATOM    202  OH  TYR    12       1.008  34.016 -16.311  1.00  0.00           O
ATOM    203  HH  TYR    12       1.547  34.070 -17.113  1.00  0.00           H
ATOM    204  N   LEU    13       2.695  30.920  -9.941  1.00  0.00           N
ATOM    205  H   LEU    13       2.217  30.024  -9.843  1.00  0.00           H
ATOM    206  CA  LEU    13       2.484  31.928  -8.897  1.00  0.00           C
ATOM    207  HA  LEU    13       1.971  32.788  -9.317  1.00  0.00           H
ATOM    208  C   LEU    13       3.780  32.403  -8.273  1.00  0.00           C
ATOM    209  O   LEU    13       3.878  33.545  -7.834  1.00  0.00           O
ATOM    210  CB  LEU    13       1.657  31.354  -7.747  1.00  0.00           C
ATOM    211 1HB  LEU    13       1.911  30.298  -7.664  1.00  0.00           H
ATOM    212 2HB  LEU    13       2.001  31.833  -6.829  1.00  0.00           H
ATOM    213  CG  LEU    13       0.129  31.486  -7.758  1.00  0.00           C
ATOM    214  HG  LEU    13      -0.259  31.104  -8.703  1.00  0.00           H
ATOM    215  CD1 LEU    13      -0.424  30.644  -6.612  1.00  0.00           C
ATOM    216 1HD1 LEU    13      -1.514  30.677  -6.633  1.00  0.00           H
ATOM    217 2HD1 LEU    13      -0.080  31.028  -5.653  1.00  0.00           H
ATOM    218 3HD1 LEU    13      -0.114  29.604  -6.722  1.00  0.00           H
ATOM    219  CD2 LEU    13      -0.334  32.934  -7.573  1.00  0.00           C
ATOM    220 1HD2 LEU    13      -1.424  32.981  -7.618  1.00  0.00           H
ATOM    221 2HD2 LEU    13       0.072  33.567  -8.357  1.00  0.00           H
ATOM    222 3HD2 LEU    13      -0.004  33.317  -6.604  1.00  0.00           H
ATOM    223  N   THR    14       4.783  31.541  -8.238  1.00  0.00           N
ATOM    224  H   THR    14       4.669  30.618  -8.644  1.00  0.00           H
ATOM    225  CA  THR    14       6.059  31.933  -7.654  1.00  0.00           C
ATOM    226  HA  THR    14       5.882  32.336  -6.654  1.00  0.00           H
ATOM    227  C   THR    14       6.711  33.013  -8.516  1.00  0.00           C
ATOM    228  O   THR    14       7.336  33.943  -8.005  1.00  0.00           O
ATOM    229  CB  THR    14       7.004  30.726  -7.553  1.00  0.00           C
ATOM    230  HB  THR    14       7.323  30.425  -8.552  1.00  0.00           H
ATOM    231  OG1 THR    14       6.335  29.632  -6.920  1.00  0.00           O
ATOM    232  HG1 THR    14       5.564  29.373  -7.440  1.00  0.00           H
ATOM    233  CG2 THR    14       8.211  31.037  -6.702  1.00  0.00           C
ATOM    234 1HG2 THR    14       8.781  30.127  -6.536  1.00  0.00           H
ATOM    235 2HG2 THR    14       7.902  31.445  -5.738  1.00  0.00           H
ATOM    236 3HG2 THR    14       8.839  31.768  -7.199  1.00  0.00           H
ATOM    237  N   LEU    15       6.552  32.907  -9.828  1.00  0.00           N
ATOM    238  H   LEU    15       5.991  32.151 -10.215  1.00  0.00           H
ATOM    239  CA  LEU    15       7.112  33.894 -10.747  1.00  0.00           C
ATOM    240  HA  LEU    15       8.057  34.256 -10.343  1.00  0.00           H
ATOM    241  C   LEU    15       6.175  35.096 -10.884  1.00  0.00           C
ATOM    242  O   LEU    15       6.628  36.211 -11.158  1.00  0.00           O
ATOM    243  CB  LEU    15       7.386  33.218 -12.090  1.00  0.00           C
ATOM    244 1HB  LEU    15       7.963  32.320 -11.877  1.00  0.00           H
ATOM    245 2HB  LEU    15       6.429  32.903 -12.513  1.00  0.00           H
ATOM    246  CG  LEU    15       8.148  34.007 -13.165  1.00  0.00           C
ATOM    247  HG  LEU    15       7.553  34.875 -13.451  1.00  0.00           H
ATOM    248  CD1 LEU    15       9.506  34.496 -12.701  1.00  0.00           C
ATOM    249 1HD1 LEU    15      10.002  35.007 -13.518  1.00  0.00           H
ATOM    250 2HD1 LEU    15      10.127  33.660 -12.381  1.00  0.00           H
ATOM    251 3HD1 LEU    15       9.388  35.207 -11.882  1.00  0.00           H
ATOM    252  CD2 LEU    15       8.360  33.139 -14.393  1.00  0.00           C
ATOM    253 1HD2 LEU    15       8.749  33.746 -15.209  1.00  0.00           H
ATOM    254 2HD2 LEU    15       7.414  32.699 -14.716  1.00  0.00           H
ATOM    255 3HD2 LEU    15       9.064  32.332 -14.181  1.00  0.00           H
ATOM    256  N   LEU    16       4.903  34.900 -10.554  1.00  0.00           N
ATOM    257  H   LEU    16       4.576  33.948 -10.414  1.00  0.00           H
ATOM    258  CA  LEU    16       3.951  35.997 -10.337  1.00  0.00           C
ATOM    259  HA  LEU    16       4.073  36.716 -11.144  1.00  0.00           H
ATOM    260  C   LEU    16       4.194  36.735  -9.020  1.00  0.00           C
ATOM    261  O   LEU    16       3.291  36.886  -8.189  1.00  0.00           O
ATOM    262  CB  LEU    16       2.491  35.528 -10.336  1.00  0.00           C
ATOM    263 1HB  LEU    16       2.353  34.850  -9.498  1.00  0.00           H
ATOM    264 2HB  LEU    16       1.880  36.411 -10.137  1.00  0.00           H
ATOM    265  CG  LEU    16       1.879  34.877 -11.576  1.00  0.00           C
ATOM    266  HG  LEU    16       2.373  33.935 -11.783  1.00  0.00           H
ATOM    267  CD1 LEU    16       0.403  34.609 -11.279  1.00  0.00           C
ATOM    268 1HD1 LEU    16      -0.089  34.216 -12.165  1.00  0.00           H
ATOM    269 2HD1 LEU    16      -0.105  35.522 -10.965  1.00  0.00           H
ATOM    270 3HD1 LEU    16       0.321  33.861 -10.494  1.00  0.00           H
ATOM    271  CD2 LEU    16       2.037  35.774 -12.779  1.00  0.00           C
ATOM    272 1HD2 LEU    16       1.528  35.338 -13.637  1.00  0.00           H
ATOM    273 2HD2 LEU    16       3.091  35.871 -13.034  1.00  0.00           H
ATOM    274 3HD2 LEU    16       1.646  36.769 -12.579  1.00  0.00           H
ATOM    275  N   ARG    17       5.398  37.255  -8.848  1.00  0.00           N
ATOM    276  H   ARG    17       6.094  37.099  -9.579  1.00  0.00           H
ATOM    277  CA  ARG    17       5.748  38.063  -7.681  1.00  0.00           C
ATOM    278  HA  ARG    17       5.600  37.466  -6.777  1.00  0.00           H
ATOM    279  C   ARG    17       4.836  39.287  -7.594  1.00  0.00           C
ATOM    280  O   ARG    17       4.456  39.697  -6.489  1.00  0.00           O
ATOM    281  CB  ARG    17       7.223  38.476  -7.796  1.00  0.00           C
ATOM    282 1HB  ARG    17       7.835  37.572  -7.850  1.00  0.00           H
ATOM    283 2HB  ARG    17       7.351  39.024  -8.730  1.00  0.00           H
ATOM    284  CG  ARG    17       7.747  39.358  -6.667  1.00  0.00           C
ATOM    285 1HG  ARG    17       8.730  39.741  -6.945  1.00  0.00           H
ATOM    286 2HG  ARG    17       7.077  40.208  -6.542  1.00  0.00           H
ATOM    287  CD  ARG    17       7.866  38.640  -5.328  1.00  0.00           C
ATOM    288 1HD  ARG    17       6.916  38.166  -5.078  1.00  0.00           H
ATOM    289 2HD  ARG    17       8.635  37.867  -5.403  1.00  0.00           H
ATOM    290  NE  ARG    17       8.223  39.607  -4.279  1.00  0.00           N
ATOM    291  HE  ARG    17       9.212  39.773  -4.139  1.00  0.00           H
ATOM    292  CZ  ARG    17       7.380  40.323  -3.544  1.00  0.00           C
ATOM    293  NH1 ARG    17       6.078  40.264  -3.663  1.00  0.00           N
ATOM    294 1HH1 ARG    17       5.657  39.628  -4.321  1.00  0.00           H
ATOM    295 2HH1 ARG    17       5.486  40.884  -3.111  1.00  0.00           H
ATOM    296  NH2 ARG    17       7.868  41.146  -2.659  1.00  0.00           N
ATOM    297 1HH2 ARG    17       8.865  41.209  -2.521  1.00  0.00           H
ATOM    298 2HH2 ARG    17       7.243  41.729  -2.113  1.00  0.00           H
ATOM    299  N   ASP    18       4.445  39.835  -8.737  1.00  0.00           N
ATOM    300  H   ASP    18       4.776  39.449  -9.625  1.00  0.00           H
ATOM    301  CA  ASP    18       3.553  41.003  -8.768  1.00  0.00           C
ATOM    302  HA  ASP    18       3.859  41.720  -8.005  1.00  0.00           H
ATOM    303  C   ASP    18       2.093  40.614  -8.544  1.00  0.00           C
ATOM    304  O   ASP    18       1.252  41.460  -8.242  1.00  0.00           O
ATOM    305  CB  ASP    18       3.604  41.689 -10.132  1.00  0.00           C
ATOM    306 1HB  ASP    18       3.325  40.964 -10.889  1.00  0.00           H
ATOM    307 2HB  ASP    18       2.880  42.506 -10.157  1.00  0.00           H
ATOM    308  CG  ASP    18       4.970  42.235 -10.475  1.00  0.00           C
ATOM    309  OD1 ASP    18       5.749  42.625  -9.579  1.00  0.00           O
ATOM    310  OD2 ASP    18       5.287  42.286 -11.682  1.00  0.00           O
ATOM    311  N   GLY    19       1.770  39.344  -8.752  1.00  0.00           N
ATOM    312  H   GLY    19       2.500  38.668  -8.951  1.00  0.00           H
ATOM    313  CA  GLY    19       0.386  38.888  -8.685  1.00  0.00           C
ATOM    314 1HA  GLY    19       0.372  37.804  -8.562  1.00  0.00           H
ATOM    315 2HA  GLY    19      -0.101  39.340  -7.818  1.00  0.00           H
ATOM    316  C   GLY    19      -0.416  39.245  -9.924  1.00  0.00           C
ATOM    317  O   GLY    19      -1.643  39.174  -9.935  1.00  0.00           O
ATOM    318  N   ASP    20       0.285  39.638 -10.975  1.00  0.00           N
ATOM    319  H   ASP    20       1.299  39.558 -10.952  1.00  0.00           H
ATOM    320  CA  ASP    20      -0.281  40.265 -12.177  1.00  0.00           C
ATOM    321  HA  ASP    20      -1.108  40.906 -11.869  1.00  0.00           H
ATOM    322  C   ASP    20      -0.821  39.303 -13.239  1.00  0.00           C
ATOM    323  O   ASP    20      -1.340  39.726 -14.276  1.00  0.00           O
ATOM    324  CB  ASP    20       0.794  41.155 -12.811  1.00  0.00           C
ATOM    325 1HB  ASP    20       0.351  41.722 -13.630  1.00  0.00           H
ATOM    326 2HB  ASP    20       1.152  41.861 -12.057  1.00  0.00           H
ATOM    327  CG  ASP    20       1.987  40.368 -13.345  1.00  0.00           C
ATOM    328  OD1 ASP    20       2.476  39.434 -12.667  1.00  0.00           O
ATOM    329  OD2 ASP    20       2.499  40.737 -14.423  1.00  0.00           O
ATOM    330  N   GLU    21      -0.715  38.013 -12.952  1.00  0.00           N
ATOM    331  H   GLU    21      -0.259  37.775 -12.083  1.00  0.00           H
ATOM    332  CA  GLU    21      -1.213  36.907 -13.790  1.00  0.00           C
ATOM    333  HA  GLU    21      -0.931  35.986 -13.286  1.00  0.00           H
ATOM    334  C   GLU    21      -0.600  36.805 -15.191  1.00  0.00           C
ATOM    335  O   GLU    21      -1.155  36.149 -16.082  1.00  0.00           O
ATOM    336  CB  GLU    21      -2.743  36.886 -13.861  1.00  0.00           C
ATOM    337 1HB  GLU    21      -3.094  37.798 -14.343  1.00  0.00           H
ATOM    338 2HB  GLU    21      -3.044  36.034 -14.473  1.00  0.00           H
ATOM    339  CG  GLU    21      -3.428  36.749 -12.510  1.00  0.00           C
ATOM    340 1HG  GLU    21      -3.033  35.865 -12.002  1.00  0.00           H
ATOM    341 2HG  GLU    21      -3.210  37.629 -11.901  1.00  0.00           H
ATOM    342  CD  GLU    21      -4.936  36.607 -12.655  1.00  0.00           C
ATOM    343  OE1 GLU    21      -5.472  36.681 -13.791  1.00  0.00           O
ATOM    344  OE2 GLU    21      -5.631  36.429 -11.633  1.00  0.00           O
ATOM    345  N   THR    22       0.570  37.396 -15.370  1.00  0.00           N
ATOM    346  H   THR    22       0.979  37.952 -14.627  1.00  0.00           H
ATOM    347  CA  THR    22       1.367  37.234 -16.581  1.00  0.00           C
ATOM    348  HA  THR    22       1.058  36.361 -17.155  1.00  0.00           H
ATOM    349  C   THR    22       2.806  37.073 -16.130  1.00  0.00           C
ATOM    350  O   THR    22       3.218  37.735 -15.180  1.00  0.00           O
ATOM    351  CB  THR    22       1.325  38.491 -17.456  1.00  0.00           C
ATOM    352  HB  THR    22       2.231  38.541 -18.061  1.00  0.00           H
ATOM    353  OG1 THR    22       1.210  39.650 -16.625  1.00  0.00           O
ATOM    354  HG1 THR    22       1.982  39.697 -16.040  1.00  0.00           H
ATOM    355  CG2 THR    22       0.118  38.502 -18.358  1.00  0.00           C
ATOM    356 1HG2 THR    22       0.154  39.382 -18.998  1.00  0.00           H
ATOM    357 2HG2 THR    22      -0.784  38.549 -17.752  1.00  0.00           H
ATOM    358 3HG2 THR    22       0.098  37.605 -18.979  1.00  0.00           H
ATOM    359  N   VAL    23       3.587  36.254 -16.816  1.00  0.00           N
ATOM    360  H   VAL    23       3.207  35.683 -17.569  1.00  0.00           H
ATOM    361  CA  VAL    23       5.027  36.216 -16.573  1.00  0.00           C
ATOM    362  HA  VAL    23       5.279  36.942 -15.798  1.00  0.00           H
ATOM    363  C   VAL    23       5.643  36.695 -17.873  1.00  0.00           C
ATOM    364  O   VAL    23       5.021  36.601 -18.938  1.00  0.00           O
ATOM    365  CB  VAL    23       5.549  34.836 -16.105  1.00  0.00           C
ATOM    366  HB  VAL    23       6.615  34.939 -15.902  1.00  0.00           H
ATOM    367  CG1 VAL    23       4.846  34.415 -14.808  1.00  0.00           C
ATOM    368 1HG1 VAL    23       5.198  33.432 -14.493  1.00  0.00           H
ATOM    369 2HG1 VAL    23       3.767  34.362 -14.955  1.00  0.00           H
ATOM    370 3HG1 VAL    23       5.064  35.138 -14.021  1.00  0.00           H
ATOM    371  CG2 VAL    23       5.385  33.758 -17.160  1.00  0.00           C
ATOM    372 1HG2 VAL    23       5.738  32.804 -16.765  1.00  0.00           H
ATOM    373 2HG2 VAL    23       5.979  34.002 -18.040  1.00  0.00           H
ATOM    374 3HG2 VAL    23       4.342  33.655 -17.444  1.00  0.00           H
ATOM    375  N   GLU    24       6.813  37.299 -17.786  1.00  0.00           N
ATOM    376  H   GLU    24       7.326  37.293 -16.916  1.00  0.00           H
ATOM    377  CA  GLU    24       7.365  38.068 -18.891  1.00  0.00           C
ATOM    378  HA  GLU    24       7.014  37.682 -19.852  1.00  0.00           H
ATOM    379  C   GLU    24       8.881  37.939 -18.786  1.00  0.00           C
ATOM    380  O   GLU    24       9.371  37.563 -17.713  1.00  0.00           O
ATOM    381  CB  GLU    24       6.901  39.516 -18.700  1.00  0.00           C
ATOM    382 1HB  GLU    24       5.819  39.507 -18.556  1.00  0.00           H
ATOM    383 2HB  GLU    24       7.366  39.913 -17.796  1.00  0.00           H
ATOM    384  CG  GLU    24       7.210  40.429 -19.857  1.00  0.00           C
ATOM    385 1HG  GLU    24       8.284  40.416 -20.034  1.00  0.00           H
ATOM    386 2HG  GLU    24       6.709  40.051 -20.751  1.00  0.00           H
ATOM    387  CD  GLU    24       6.794  41.860 -19.624  1.00  0.00           C
ATOM    388  OE1 GLU    24       6.080  42.177 -18.650  1.00  0.00           O
ATOM    389  OE2 GLU    24       7.219  42.717 -20.432  1.00  0.00           O
ATOM    390  N   THR    25       9.621  38.260 -19.842  1.00  0.00           N
ATOM    391  H   THR    25       9.172  38.599 -20.689  1.00  0.00           H
ATOM    392  CA  THR    25      11.082  38.162 -19.851  1.00  0.00           C
ATOM    393  HA  THR    25      11.363  37.109 -19.784  1.00  0.00           H
ATOM    394  C   THR    25      11.721  38.916 -18.694  1.00  0.00           C
ATOM    395  O   THR    25      12.682  38.428 -18.101  1.00  0.00           O
ATOM    396  CB  THR    25      11.643  38.752 -21.166  1.00  0.00           C
ATOM    397  HB  THR    25      11.575  39.842 -21.133  1.00  0.00           H
ATOM    398  OG1 THR    25      10.851  38.271 -22.253  1.00  0.00           O
ATOM    399  HG1 THR    25      11.444  38.046 -22.987  1.00  0.00           H
ATOM    400  CG2 THR    25      13.078  38.336 -21.430  1.00  0.00           C
ATOM    401 1HG2 THR    25      13.455  38.884 -22.294  1.00  0.00           H
ATOM    402 2HG2 THR    25      13.121  37.268 -21.642  1.00  0.00           H
ATOM    403 3HG2 THR    25      13.707  38.564 -20.570  1.00  0.00           H
ATOM    404  N   SER    26      11.148  40.052 -18.318  1.00  0.00           N
ATOM    405  H   SER    26      10.315  40.384 -18.793  1.00  0.00           H
ATOM    406  CA  SER    26      11.657  40.865 -17.216  1.00  0.00           C
ATOM    407  HA  SER    26      12.649  41.239 -17.477  1.00  0.00           H
ATOM    408  C   SER    26      11.783  40.115 -15.896  1.00  0.00           C
ATOM    409  O   SER    26      12.743  40.343 -15.164  1.00  0.00           O
ATOM    410  CB  SER    26      10.704  42.038 -17.022  1.00  0.00           C
ATOM    411 1HB  SER    26      10.908  42.529 -16.067  1.00  0.00           H
ATOM    412 2HB  SER    26      10.842  42.754 -17.833  1.00  0.00           H
ATOM    413  OG  SER    26       9.369  41.554 -17.060  1.00  0.00           O
ATOM    414  HG  SER    26       8.769  42.305 -16.929  1.00  0.00           H
ATOM    415  N   LYS    27      10.882  39.181 -15.614  1.00  0.00           N
ATOM    416  H   LYS    27      10.103  39.043 -16.251  1.00  0.00           H
ATOM    417  CA  LYS    27      10.998  38.356 -14.405  1.00  0.00           C
ATOM    418  HA  LYS    27      11.748  38.802 -13.751  1.00  0.00           H
ATOM    419  C   LYS    27      11.473  36.942 -14.668  1.00  0.00           C
ATOM    420  O   LYS    27      12.186  36.381 -13.837  1.00  0.00           O
ATOM    421  CB  LYS    27       9.689  38.351 -13.615  1.00  0.00           C
ATOM    422 1HB  LYS    27       8.848  38.138 -14.277  1.00  0.00           H
ATOM    423 2HB  LYS    27       9.749  37.572 -12.853  1.00  0.00           H
ATOM    424  CG  LYS    27       9.485  39.676 -12.907  1.00  0.00           C
ATOM    425 1HG  LYS    27      10.384  39.888 -12.326  1.00  0.00           H
ATOM    426 2HG  LYS    27       9.352  40.465 -13.648  1.00  0.00           H
ATOM    427  CD  LYS    27       8.299  39.665 -11.960  1.00  0.00           C
ATOM    428 1HD  LYS    27       7.372  39.634 -12.534  1.00  0.00           H
ATOM    429 2HD  LYS    27       8.355  38.780 -11.323  1.00  0.00           H
ATOM    430  CE  LYS    27       8.329  40.906 -11.070  1.00  0.00           C
ATOM    431 1HE  LYS    27       7.504  40.846 -10.356  1.00  0.00           H
ATOM    432 2HE  LYS    27       9.269  40.915 -10.511  1.00  0.00           H
ATOM    433  NZ  LYS    27       8.212  42.186 -11.840  1.00  0.00           N
ATOM    434 1HZ  LYS    27       8.253  42.979 -11.211  1.00  0.00           H
ATOM    435 2HZ  LYS    27       7.320  42.214 -12.324  1.00  0.00           H
ATOM    436 3HZ  LYS    27       8.960  42.263 -12.523  1.00  0.00           H
ATOM    437  N   LEU    28      11.142  36.362 -15.812  1.00  0.00           N
ATOM    438  H   LEU    28      10.555  36.852 -16.486  1.00  0.00           H
ATOM    439  CA  LEU    28      11.591  35.000 -16.105  1.00  0.00           C
ATOM    440  HA  LEU    28      11.269  34.343 -15.294  1.00  0.00           H
ATOM    441  C   LEU    28      13.114  34.966 -16.158  1.00  0.00           C
ATOM    442  O   LEU    28      13.736  34.053 -15.619  1.00  0.00           O
ATOM    443  CB  LEU    28      10.992  34.491 -17.423  1.00  0.00           C
ATOM    444 1HB  LEU    28       9.906  34.582 -17.358  1.00  0.00           H
ATOM    445 2HB  LEU    28      11.334  35.144 -18.227  1.00  0.00           H
ATOM    446  CG  LEU    28      11.332  33.038 -17.815  1.00  0.00           C
ATOM    447  HG  LEU    28      12.414  32.960 -17.936  1.00  0.00           H
ATOM    448  CD1 LEU    28      10.898  31.998 -16.791  1.00  0.00           C
ATOM    449 1HD1 LEU    28      11.154  31.001 -17.155  1.00  0.00           H
ATOM    450 2HD1 LEU    28       9.818  32.039 -16.638  1.00  0.00           H
ATOM    451 3HD1 LEU    28      11.411  32.155 -15.842  1.00  0.00           H
ATOM    452  CD2 LEU    28      10.682  32.692 -19.146  1.00  0.00           C
ATOM    453 1HD2 LEU    28      10.958  31.674 -19.436  1.00  0.00           H
ATOM    454 2HD2 LEU    28      11.035  33.371 -19.917  1.00  0.00           H
ATOM    455 3HD2 LEU    28       9.594  32.755 -19.068  1.00  0.00           H
ATOM    456  N   SER    29      13.729  35.995 -16.719  1.00  0.00           N
ATOM    457  H   SER    29      13.192  36.767 -17.110  1.00  0.00           H
ATOM    458  CA  SER    29      15.187  36.034 -16.796  1.00  0.00           C
ATOM    459  HA  SER    29      15.540  35.127 -17.291  1.00  0.00           H
ATOM    460  C   SER    29      15.868  36.113 -15.438  1.00  0.00           C
ATOM    461  O   SER    29      16.970  35.596 -15.283  1.00  0.00           O
ATOM    462  CB  SER    29      15.629  37.243 -17.600  1.00  0.00           C
ATOM    463 1HB  SER    29      16.720  37.275 -17.626  1.00  0.00           H
ATOM    464 2HB  SER    29      15.249  37.158 -18.621  1.00  0.00           H
ATOM    465  OG  SER    29      15.122  38.432 -17.010  1.00  0.00           O
ATOM    466  HG  SER    29      14.240  38.603 -17.381  1.00  0.00           H
ATOM    467  N   GLU    30      15.216  36.691 -14.437  1.00  0.00           N
ATOM    468  H   GLU    30      14.286  37.064 -14.586  1.00  0.00           H
ATOM    469  CA  GLU    30      15.823  36.805 -13.110  1.00  0.00           C
ATOM    470  HA  GLU    30      16.790  37.303 -13.188  1.00  0.00           H
ATOM    471  C   GLU    30      16.010  35.406 -12.551  1.00  0.00           C
ATOM    472  O   GLU    30      17.018  35.096 -11.918  1.00  0.00           O
ATOM    473  CB  GLU    30      14.919  37.565 -12.143  1.00  0.00           C
ATOM    474 1HB  GLU    30      14.006  36.987 -12.024  1.00  0.00           H
ATOM    475 2HB  GLU    30      15.417  37.619 -11.175  1.00  0.00           H
ATOM    476  CG  GLU    30      14.537  38.965 -12.567  1.00  0.00           C
ATOM    477 1HG  GLU    30      15.443  39.558 -12.718  1.00  0.00           H
ATOM    478 2HG  GLU    30      13.996  38.907 -13.509  1.00  0.00           H
ATOM    479  CD  GLU    30      13.653  39.641 -11.527  1.00  0.00           C
ATOM    480  OE1 GLU    30      12.678  39.022 -11.035  1.00  0.00           O
ATOM    481  OE2 GLU    30      13.935  40.804 -11.150  1.00  0.00           O
ATOM    482  N   SER    31      15.047  34.548 -12.860  1.00  0.00           N
ATOM    483  H   SER    31      14.263  34.874 -13.418  1.00  0.00           H
ATOM    484  CA  SER    31      15.058  33.157 -12.420  1.00  0.00           C
ATOM    485  HA  SER    31      15.516  33.120 -11.433  1.00  0.00           H
ATOM    486  C   SER    31      15.891  32.252 -13.325  1.00  0.00           C
ATOM    487  O   SER    31      15.923  31.037 -13.121  1.00  0.00           O
ATOM    488  CB  SER    31      13.619  32.650 -12.277  1.00  0.00           C
ATOM    489 1HB  SER    31      13.637  31.640 -11.861  1.00  0.00           H
ATOM    490 2HB  SER    31      13.100  33.303 -11.573  1.00  0.00           H
ATOM    491  OG  SER    31      12.882  32.633 -13.490  1.00  0.00           O
ATOM    492  HG  SER    31      13.346  33.143 -14.172  1.00  0.00           H
ATOM    493  N   CYS    32      16.595  32.845 -14.281  1.00  0.00           N
ATOM    494  H   CYS    32      16.511  33.852 -14.410  1.00  0.00           H
ATOM    495  CA  CYS    32      17.495  32.117 -15.180  1.00  0.00           C
ATOM    496  HA  CYS    32      17.481  31.054 -14.925  1.00  0.00           H
ATOM    497  C   CYS    32      18.949  32.597 -15.130  1.00  0.00           C
ATOM    498  O   CYS    32      19.793  32.089 -15.873  1.00  0.00           O
ATOM    499  CB  CYS    32      16.997  32.272 -16.617  1.00  0.00           C
ATOM    500 1HB  CYS    32      17.065  33.323 -16.905  1.00  0.00           H
ATOM    501 2HB  CYS    32      17.649  31.691 -17.271  1.00  0.00           H
ATOM    502  SG  CYS    32      15.302  31.708 -16.845  1.00  0.00           S
ATOM    503  HG  CYS    32      14.732  32.608 -16.032  1.00  0.00           H
ATOM    504  N   ARG    33      19.277  33.577 -14.293  1.00  0.00           N
ATOM    505  H   ARG    33      18.577  33.960 -13.661  1.00  0.00           H
ATOM    506  CA  ARG    33      20.640  34.143 -14.300  1.00  0.00           C
ATOM    507  HA  ARG    33      20.907  34.400 -15.328  1.00  0.00           H
ATOM    508  C   ARG    33      21.696  33.180 -13.777  1.00  0.00           C
ATOM    509  O   ARG    33      22.866  33.255 -14.153  1.00  0.00           O
ATOM    510  CB  ARG    33      20.741  35.408 -13.446  1.00  0.00           C
ATOM    511 1HB  ARG    33      20.526  35.145 -12.416  1.00  0.00           H
ATOM    512 2HB  ARG    33      21.773  35.761 -13.491  1.00  0.00           H
ATOM    513  CG  ARG    33      19.832  36.551 -13.865  1.00  0.00           C
ATOM    514 1HG  ARG    33      19.970  36.747 -14.932  1.00  0.00           H
ATOM    515 2HG  ARG    33      18.796  36.274 -13.683  1.00  0.00           H
ATOM    516  CD  ARG    33      20.151  37.815 -13.081  1.00  0.00           C
ATOM    517 1HD  ARG    33      21.205  38.062 -13.228  1.00  0.00           H
ATOM    518 2HD  ARG    33      19.552  38.632 -13.484  1.00  0.00           H
ATOM    519  NE  ARG    33      19.890  37.665 -11.640  1.00  0.00           N
ATOM    520  HE  ARG    33      20.513  37.056 -11.125  1.00  0.00           H
ATOM    521  CZ  ARG    33      18.930  38.252 -10.938  1.00  0.00           C
ATOM    522  NH1 ARG    33      18.113  39.154 -11.419  1.00  0.00           N
ATOM    523 1HH1 ARG    33      18.211  39.464 -12.376  1.00  0.00           H
ATOM    524 2HH1 ARG    33      17.408  39.554 -10.811  1.00  0.00           H
ATOM    525  NH2 ARG    33      18.788  37.938  -9.684  1.00  0.00           N
ATOM    526 1HH2 ARG    33      19.425  37.282  -9.237  1.00  0.00           H
ATOM    527 2HH2 ARG    33      18.053  38.378  -9.143  1.00  0.00           H
ATOM    528  N   LYS    34      21.297  32.246 -12.927  1.00  0.00           N
ATOM    529  H   LYS    34      20.325  32.228 -12.628  1.00  0.00           H
ATOM    530  CA  LYS    34      22.237  31.247 -12.395  1.00  0.00           C
ATOM    531  HA  LYS    34      23.166  31.736 -12.099  1.00  0.00           H
ATOM    532  C   LYS    34      22.569  30.185 -13.430  1.00  0.00           C
ATOM    533  O   LYS    34      23.522  29.428 -13.282  1.00  0.00           O
ATOM    534  CB  LYS    34      21.632  30.565 -11.178  1.00  0.00           C
ATOM    535 1HB  LYS    34      20.665  30.158 -11.468  1.00  0.00           H
ATOM    536 2HB  LYS    34      22.277  29.735 -10.873  1.00  0.00           H
ATOM    537  CG  LYS    34      21.452  31.509  -9.994  1.00  0.00           C
ATOM    538 1HG  LYS    34      22.408  31.639  -9.483  1.00  0.00           H
ATOM    539 2HG  LYS    34      21.110  32.481 -10.349  1.00  0.00           H
ATOM    540  CD  LYS    34      20.412  30.973  -9.039  1.00  0.00           C
ATOM    541 1HD  LYS    34      20.190  31.731  -8.287  1.00  0.00           H
ATOM    542 2HD  LYS    34      19.499  30.770  -9.603  1.00  0.00           H
ATOM    543  CE  LYS    34      20.851  29.703  -8.346  1.00  0.00           C
ATOM    544 1HE  LYS    34      21.237  28.985  -9.074  1.00  0.00           H
ATOM    545 2HE  LYS    34      21.626  29.924  -7.607  1.00  0.00           H
ATOM    546  NZ  LYS    34      19.652  29.124  -7.696  1.00  0.00           N
ATOM    547 1HZ  LYS    34      19.903  28.249  -7.257  1.00  0.00           H
ATOM    548 2HZ  LYS    34      18.949  28.937  -8.404  1.00  0.00           H
ATOM    549 3HZ  LYS    34      19.295  29.769  -7.003  1.00  0.00           H
ATOM    550  N   GLU    35      21.796  30.147 -14.501  1.00  0.00           N
ATOM    551  H   GLU    35      21.022  30.795 -14.590  1.00  0.00           H
ATOM    552  CA  GLU    35      22.027  29.219 -15.607  1.00  0.00           C
ATOM    553  HA  GLU    35      22.553  28.333 -15.263  1.00  0.00           H
ATOM    554  C   GLU    35      22.851  29.924 -16.668  1.00  0.00           C
ATOM    555  O   GLU    35      23.173  29.359 -17.714  1.00  0.00           O
ATOM    556  CB  GLU    35      20.692  28.825 -16.232  1.00  0.00           C
ATOM    557 1HB  GLU    35      20.236  29.713 -16.669  1.00  0.00           H
ATOM    558 2HB  GLU    35      20.871  28.106 -17.034  1.00  0.00           H
ATOM    559  CG  GLU    35      19.716  28.233 -15.249  1.00  0.00           C
ATOM    560 1HG  GLU    35      20.152  27.335 -14.805  1.00  0.00           H
ATOM    561 2HG  GLU    35      19.507  28.953 -14.457  1.00  0.00           H
ATOM    562  CD  GLU    35      18.422  27.883 -15.930  1.00  0.00           C
ATOM    563  OE1 GLU    35      17.485  28.707 -15.936  1.00  0.00           O
ATOM    564  OE2 GLU    35      18.292  26.750 -16.443  1.00  0.00           O
ATOM    565  N   LYS    36      23.106  31.196 -16.392  1.00  0.00           N
ATOM    566  H   LYS    36      23.367  31.443 -15.445  1.00  0.00           H
ATOM    567  CA  LYS    36      22.826  32.298 -17.309  1.00  0.00           C
ATOM    568  HA  LYS    36      22.049  32.902 -16.839  1.00  0.00           H
ATOM    569  C   LYS    36      22.272  31.898 -18.664  1.00  0.00           C
ATOM    570  O   LYS    36      23.012  31.724 -19.638  1.00  0.00           O
ATOM    571  CB  LYS    36      24.043  33.204 -17.475  1.00  0.00           C
ATOM    572 1HB  LYS    36      24.485  33.385 -16.494  1.00  0.00           H
ATOM    573 2HB  LYS    36      24.787  32.711 -18.104  1.00  0.00           H
ATOM    574  CG  LYS    36      23.662  34.542 -18.084  1.00  0.00           C
ATOM    575 1HG  LYS    36      23.149  34.378 -19.033  1.00  0.00           H
ATOM    576 2HG  LYS    36      22.987  35.069 -17.405  1.00  0.00           H
ATOM    577  CD  LYS    36      24.876  35.390 -18.340  1.00  0.00           C
ATOM    578 1HD  LYS    36      25.406  35.571 -17.403  1.00  0.00           H
ATOM    579 2HD  LYS    36      25.537  34.869 -19.037  1.00  0.00           H
ATOM    580  CE  LYS    36      24.436  36.703 -18.948  1.00  0.00           C
ATOM    581 1HE  LYS    36      23.846  36.507 -19.849  1.00  0.00           H
ATOM    582 2HE  LYS    36      23.817  37.249 -18.231  1.00  0.00           H
ATOM    583  NZ  LYS    36      25.625  37.517 -19.304  1.00  0.00           N
ATOM    584 1HZ  LYS    36      25.337  38.399 -19.711  1.00  0.00           H
ATOM    585 2HZ  LYS    36      26.196  37.024 -19.985  1.00  0.00           H
ATOM    586 3HZ  LYS    36      26.183  37.701 -18.478  1.00  0.00           H
ATOM    587  N   LEU    37      20.956  31.835 -18.751  1.00  0.00           N
ATOM    588  H   LEU    37      20.379  31.854 -17.915  1.00  0.00           H
ATOM    589  CA  LEU    37      20.345  31.968 -20.063  1.00  0.00           C
ATOM    590  HA  LEU    37      20.869  31.355 -20.793  1.00  0.00           H
ATOM    591  C   LEU    37      20.571  33.440 -20.371  1.00  0.00           C
ATOM    592  O   LEU    37      20.287  34.299 -19.529  1.00  0.00           O
ATOM    593  CB  LEU    37      18.850  31.644 -20.074  1.00  0.00           C
ATOM    594 1HB  LEU    37      18.366  32.265 -19.319  1.00  0.00           H
ATOM    595 2HB  LEU    37      18.460  31.957 -21.044  1.00  0.00           H
ATOM    596  CG  LEU    37      18.405  30.190 -19.853  1.00  0.00           C
ATOM    597  HG  LEU    37      18.677  29.889 -18.839  1.00  0.00           H
ATOM    598  CD1 LEU    37      16.887  30.107 -20.004  1.00  0.00           C
ATOM    599 1HD1 LEU    37      16.554  29.089 -19.795  1.00  0.00           H
ATOM    600 2HD1 LEU    37      16.587  30.376 -21.020  1.00  0.00           H
ATOM    601 3HD1 LEU    37      16.404  30.776 -19.296  1.00  0.00           H
ATOM    602  CD2 LEU    37      19.042  29.213 -20.834  1.00  0.00           C
ATOM    603 1HD2 LEU    37      18.668  28.206 -20.638  1.00  0.00           H
ATOM    604 2HD2 LEU    37      20.123  29.204 -20.705  1.00  0.00           H
ATOM    605 3HD2 LEU    37      18.800  29.488 -21.862  1.00  0.00           H
ATOM    606  N   ASP    38      21.086  33.743 -21.548  1.00  0.00           N
ATOM    607  H   ASP    38      21.378  32.990 -22.174  1.00  0.00           H
ATOM    608  CA  ASP    38      21.181  35.132 -21.998  1.00  0.00           C
ATOM    609  HA  ASP    38      21.640  35.760 -21.232  1.00  0.00           H
ATOM    610  C   ASP    38      19.744  35.581 -22.225  1.00  0.00           C
ATOM    611  O   ASP    38      18.859  34.741 -22.395  1.00  0.00           O
ATOM    612  CB  ASP    38      21.969  35.244 -23.304  1.00  0.00           C
ATOM    613 1HB  ASP    38      21.614  34.484 -24.002  1.00  0.00           H
ATOM    614 2HB  ASP    38      21.788  36.227 -23.744  1.00  0.00           H
ATOM    615  CG  ASP    38      23.463  35.088 -23.103  1.00  0.00           C
ATOM    616  OD1 ASP    38      23.996  35.438 -22.023  1.00  0.00           O
ATOM    617  OD2 ASP    38      24.145  34.619 -24.035  1.00  0.00           O
ATOM    618  N   MET    39      19.473  36.875 -22.274  1.00  0.00           N
ATOM    619  H   MET    39      20.234  37.556 -22.184  1.00  0.00           H
ATOM    620  CA  MET    39      18.092  37.343 -22.456  1.00  0.00           C
ATOM    621  HA  MET    39      17.475  36.942 -21.649  1.00  0.00           H
ATOM    622  C   MET    39      17.521  36.848 -23.785  1.00  0.00           C
ATOM    623  O   MET    39      16.338  36.509 -23.875  1.00  0.00           O
ATOM    624  CB  MET    39      18.019  38.867 -22.432  1.00  0.00           C
ATOM    625 1HB  MET    39      18.604  39.243 -23.271  1.00  0.00           H
ATOM    626 2HB  MET    39      16.982  39.169 -22.583  1.00  0.00           H
ATOM    627  CG  MET    39      18.550  39.515 -21.159  1.00  0.00           C
ATOM    628 1HG  MET    39      19.582  39.207 -21.013  1.00  0.00           H
ATOM    629 2HG  MET    39      18.535  40.601 -21.280  1.00  0.00           H
ATOM    630  SD  MET    39      17.633  39.088 -19.686  1.00  0.00           S
ATOM    631  CE  MET    39      16.199  40.092 -19.889  1.00  0.00           C
ATOM    632 1HE  MET    39      15.540  39.975 -19.028  1.00  0.00           H
ATOM    633 2HE  MET    39      15.667  39.804 -20.797  1.00  0.00           H
ATOM    634 3HE  MET    39      16.498  41.138 -19.966  1.00  0.00           H
ATOM    635  N   LYS    40      18.381  36.703 -24.786  1.00  0.00           N
ATOM    636  H   LYS    40      19.342  37.037 -24.668  1.00  0.00           H
ATOM    637  CA  LYS    40      17.993  36.096 -26.058  1.00  0.00           C
ATOM    638  HA  LYS    40      17.187  36.681 -26.504  1.00  0.00           H
ATOM    639  C   LYS    40      17.486  34.680 -25.849  1.00  0.00           C
ATOM    640  O   LYS    40      16.471  34.304 -26.411  1.00  0.00           O
ATOM    641  CB  LYS    40      19.193  36.065 -27.011  1.00  0.00           C
ATOM    642 1HB  LYS    40      19.575  37.081 -27.130  1.00  0.00           H
ATOM    643 2HB  LYS    40      19.979  35.453 -26.565  1.00  0.00           H
ATOM    644  CG  LYS    40      18.865  35.498 -28.388  1.00  0.00           C
ATOM    645 1HG  LYS    40      18.471  34.486 -28.279  1.00  0.00           H
ATOM    646 2HG  LYS    40      18.114  36.125 -28.871  1.00  0.00           H
ATOM    647  CD  LYS    40      20.099  35.440 -29.259  1.00  0.00           C
ATOM    648 1HD  LYS    40      20.501  36.448 -29.391  1.00  0.00           H
ATOM    649 2HD  LYS    40      20.850  34.818 -28.769  1.00  0.00           H
ATOM    650  CE  LYS    40      19.767  34.835 -30.612  1.00  0.00           C
ATOM    651 1HE  LYS    40      19.346  33.837 -30.468  1.00  0.00           H
ATOM    652 2HE  LYS    40      19.027  35.460 -31.123  1.00  0.00           H
ATOM    653  NZ  LYS    40      21.000  34.737 -31.445  1.00  0.00           N
ATOM    654 1HZ  LYS    40      20.797  34.256 -32.316  1.00  0.00           H
ATOM    655 2HZ  LYS    40      21.723  34.232 -30.946  1.00  0.00           H
ATOM    656 3HZ  LYS    40      21.337  35.667 -31.665  1.00  0.00           H
ATOM    657  N   GLN    41      18.158  33.902 -25.020  1.00  0.00           N
ATOM    658  H   GLN    41      18.940  34.284 -24.501  1.00  0.00           H
ATOM    659  CA  GLN    41      17.789  32.504 -24.805  1.00  0.00           C
ATOM    660  HA  GLN    41      17.605  32.035 -25.770  1.00  0.00           H
ATOM    661  C   GLN    41      16.518  32.400 -23.969  1.00  0.00           C
ATOM    662  O   GLN    41      15.730  31.470 -24.140  1.00  0.00           O
ATOM    663  CB  GLN    41      18.934  31.770 -24.113  1.00  0.00           C
ATOM    664 1HB  GLN    41      19.131  32.247 -23.153  1.00  0.00           H
ATOM    665 2HB  GLN    41      18.636  30.734 -23.935  1.00  0.00           H
ATOM    666  CG  GLN    41      20.207  31.777 -24.934  1.00  0.00           C
ATOM    667 1HG  GLN    41      20.006  31.300 -25.892  1.00  0.00           H
ATOM    668 2HG  GLN    41      20.519  32.806 -25.120  1.00  0.00           H
ATOM    669  CD  GLN    41      21.346  31.057 -24.259  1.00  0.00           C
ATOM    670  OE1 GLN    41      21.713  31.378 -23.135  1.00  0.00           O
ATOM    671  NE2 GLN    41      21.907  30.081 -24.916  1.00  0.00           N
ATOM    672 1HE2 GLN    41      22.697  29.607 -24.510  1.00  0.00           H
ATOM    673 2HE2 GLN    41      21.551  29.809 -25.823  1.00  0.00           H
ATOM    674  N   VAL    42      16.277  33.382 -23.112  1.00  0.00           N
ATOM    675  H   VAL    42      16.976  34.111 -22.968  1.00  0.00           H
ATOM    676  CA  VAL    42      15.014  33.441 -22.376  1.00  0.00           C
ATOM    677  HA  VAL    42      14.823  32.464 -21.925  1.00  0.00           H
ATOM    678  C   VAL    42      13.899  33.731 -23.383  1.00  0.00           C
ATOM    679  O   VAL    42      12.860  33.080 -23.372  1.00  0.00           O
ATOM    680  CB  VAL    42      15.054  34.521 -21.252  1.00  0.00           C
ATOM    681  HB  VAL    42      15.255  35.492 -21.703  1.00  0.00           H
ATOM    682  CG1 VAL    42      13.726  34.601 -20.498  1.00  0.00           C
ATOM    683 1HG1 VAL    42      13.786  35.362 -19.720  1.00  0.00           H
ATOM    684 2HG1 VAL    42      13.499  33.634 -20.043  1.00  0.00           H
ATOM    685 3HG1 VAL    42      12.923  34.868 -21.185  1.00  0.00           H
ATOM    686  CG2 VAL    42      16.169  34.214 -20.246  1.00  0.00           C
ATOM    687 1HG2 VAL    42      16.217  34.997 -19.494  1.00  0.00           H
ATOM    688 2HG2 VAL    42      17.134  34.173 -20.745  1.00  0.00           H
ATOM    689 3HG2 VAL    42      15.984  33.255 -19.758  1.00  0.00           H
ATOM    690  N   ASN    43      14.113  34.659 -24.306  1.00  0.00           N
ATOM    691  H   ASN    43      14.986  35.190 -24.302  1.00  0.00           H
ATOM    692  CA  ASN    43      13.096  34.958 -25.317  1.00  0.00           C
ATOM    693  HA  ASN    43      12.138  35.109 -24.818  1.00  0.00           H
ATOM    694  C   ASN    43      12.908  33.826 -26.328  1.00  0.00           C
ATOM    695  O   ASN    43      11.818  33.630 -26.867  1.00  0.00           O
ATOM    696  CB  ASN    43      13.463  36.238 -26.062  1.00  0.00           C
ATOM    697 1HB  ASN    43      14.507  36.188 -26.370  1.00  0.00           H
ATOM    698 2HB  ASN    43      12.840  36.316 -26.956  1.00  0.00           H
ATOM    699  CG  ASN    43      13.243  37.471 -25.233  1.00  0.00           C
ATOM    700  OD1 ASN    43      12.231  37.605 -24.555  1.00  0.00           O
ATOM    701  ND2 ASN    43      14.165  38.385 -25.277  1.00  0.00           N
ATOM    702 1HD2 ASN    43      14.031  39.244 -24.766  1.00  0.00           H
ATOM    703 2HD2 ASN    43      15.003  38.242 -25.825  1.00  0.00           H
ATOM    704  N   GLU    44      13.952  33.057 -26.591  1.00  0.00           N
ATOM    705  H   GLU    44      14.867  33.309 -26.216  1.00  0.00           H
ATOM    706  CA  GLU    44      13.837  31.865 -27.433  1.00  0.00           C
ATOM    707  HA  GLU    44      13.393  32.126 -28.395  1.00  0.00           H
ATOM    708  C   GLU    44      12.947  30.837 -26.743  1.00  0.00           C
ATOM    709  O   GLU    44      12.132  30.181 -27.399  1.00  0.00           O
ATOM    710  CB  GLU    44      15.212  31.239 -27.662  1.00  0.00           C
ATOM    711 1HB  GLU    44      15.736  31.231 -26.707  1.00  0.00           H
ATOM    712 2HB  GLU    44      15.085  30.205 -27.993  1.00  0.00           H
ATOM    713  CG  GLU    44      16.058  31.963 -28.696  1.00  0.00           C
ATOM    714 1HG  GLU    44      15.595  31.830 -29.678  1.00  0.00           H
ATOM    715 2HG  GLU    44      16.074  33.031 -28.477  1.00  0.00           H
ATOM    716  CD  GLU    44      17.490  31.452 -28.741  1.00  0.00           C
ATOM    717  OE1 GLU    44      17.921  30.683 -27.853  1.00  0.00           O
ATOM    718  OE2 GLU    44      18.231  31.820 -29.681  1.00  0.00           O
ATOM    719  N   TRP    45      13.085  30.704 -25.431  1.00  0.00           N
ATOM    720  H   TRP    45      13.801  31.236 -24.936  1.00  0.00           H
ATOM    721  CA  TRP    45      12.247  29.781 -24.669  1.00  0.00           C
ATOM    722  HA  TRP    45      12.276  28.798 -25.144  1.00  0.00           H
ATOM    723  C   TRP    45      10.802  30.278 -24.658  1.00  0.00           C
ATOM    724  O   TRP    45       9.869  29.509 -24.882  1.00  0.00           O
ATOM    725  CB  TRP    45      12.769  29.655 -23.235  1.00  0.00           C
ATOM    726 1HB  TRP    45      13.836  29.427 -23.264  1.00  0.00           H
ATOM    727 2HB  TRP    45      12.631  30.601 -22.711  1.00  0.00           H
ATOM    728  CG  TRP    45      12.072  28.580 -22.473  1.00  0.00           C
ATOM    729  CD1 TRP    45      12.473  27.289 -22.326  1.00  0.00           C
ATOM    730  HD1 TRP    45      13.391  26.888 -22.742  1.00  0.00           H
ATOM    731  CD2 TRP    45      10.827  28.681 -21.754  1.00  0.00           C
ATOM    732  NE1 TRP    45      11.580  26.567 -21.582  1.00  0.00           N
ATOM    733  HE1 TRP    45      11.705  25.591 -21.325  1.00  0.00           H
ATOM    734  CE2 TRP    45      10.529  27.381 -21.252  1.00  0.00           C
ATOM    735  CE3 TRP    45       9.916  29.731 -21.500  1.00  0.00           C
ATOM    736  HE3 TRP    45      10.131  30.735 -21.834  1.00  0.00           H
ATOM    737  CZ2 TRP    45       9.325  27.095 -20.577  1.00  0.00           C
ATOM    738  HZ2 TRP    45       9.117  26.102 -20.219  1.00  0.00           H
ATOM    739  CZ3 TRP    45       8.707  29.447 -20.815  1.00  0.00           C
ATOM    740  HZ3 TRP    45       8.004  30.240 -20.608  1.00  0.00           H
ATOM    741  CH2 TRP    45       8.416  28.120 -20.386  1.00  0.00           C
ATOM    742  HH2 TRP    45       7.480  27.915 -19.881  1.00  0.00           H
ATOM    743  N   ILE    46      10.616  31.576 -24.458  1.00  0.00           N
ATOM    744  H   ILE    46      11.426  32.174 -24.287  1.00  0.00           H
ATOM    745  CA  ILE    46       9.276  32.168 -24.432  1.00  0.00           C
ATOM    746  HA  ILE    46       8.684  31.657 -23.673  1.00  0.00           H
ATOM    747  C   ILE    46       8.588  31.929 -25.767  1.00  0.00           C
ATOM    748  O   ILE    46       7.420  31.558 -25.794  1.00  0.00           O
ATOM    749  CB  ILE    46       9.333  33.689 -24.084  1.00  0.00           C
ATOM    750  HB  ILE    46      10.115  34.149 -24.689  1.00  0.00           H
ATOM    751  CG1 ILE    46       9.691  33.831 -22.594  1.00  0.00           C
ATOM    752 1HG1 ILE    46       8.839  33.495 -22.000  1.00  0.00           H
ATOM    753 2HG1 ILE    46      10.528  33.173 -22.365  1.00  0.00           H
ATOM    754  CG2 ILE    46       7.996  34.428 -24.386  1.00  0.00           C
ATOM    755 1HG2 ILE    46       8.085  35.488 -24.150  1.00  0.00           H
ATOM    756 2HG2 ILE    46       7.183  33.999 -23.799  1.00  0.00           H
ATOM    757 3HG2 ILE    46       7.747  34.349 -25.446  1.00  0.00           H
ATOM    758  CD1 ILE    46      10.067  35.232 -22.142  1.00  0.00           C
ATOM    759 1HD1 ILE    46      10.352  35.208 -21.091  1.00  0.00           H
ATOM    760 2HD1 ILE    46       9.224  35.913 -22.259  1.00  0.00           H
ATOM    761 3HD1 ILE    46      10.913  35.593 -22.731  1.00  0.00           H
ATOM    762  N   ALA    47       9.306  32.044 -26.872  1.00  0.00           N
ATOM    763  H   ALA    47      10.284  32.322 -26.811  1.00  0.00           H
ATOM    764  CA  ALA    47       8.712  31.812 -28.184  1.00  0.00           C
ATOM    765  HA  ALA    47       7.862  32.490 -28.298  1.00  0.00           H
ATOM    766  C   ALA    47       8.181  30.384 -28.381  1.00  0.00           C
ATOM    767  O   ALA    47       7.298  30.163 -29.213  1.00  0.00           O
ATOM    768  CB  ALA    47       9.731  32.148 -29.252  1.00  0.00           C
ATOM    769 1HB  ALA    47      10.018  33.194 -29.161  1.00  0.00           H
ATOM    770 2HB  ALA    47       9.293  31.987 -30.238  1.00  0.00           H
ATOM    771 3HB  ALA    47      10.611  31.515 -29.142  1.00  0.00           H
ATOM    772  N   LEU    48       8.686  29.415 -27.632  1.00  0.00           N
ATOM    773  H   LEU    48       9.413  29.619 -26.948  1.00  0.00           H
ATOM    774  CA  LEU    48       8.171  28.051 -27.739  1.00  0.00           C
ATOM    775  HA  LEU    48       8.076  27.779 -28.792  1.00  0.00           H
ATOM    776  C   LEU    48       6.803  27.930 -27.079  1.00  0.00           C
ATOM    777  O   LEU    48       5.974  27.135 -27.530  1.00  0.00           O
ATOM    778  CB  LEU    48       9.099  27.055 -27.039  1.00  0.00           C
ATOM    779 1HB  LEU    48       9.145  27.340 -25.992  1.00  0.00           H
ATOM    780 2HB  LEU    48       8.627  26.069 -27.085  1.00  0.00           H
ATOM    781  CG  LEU    48      10.543  26.907 -27.528  1.00  0.00           C
ATOM    782  HG  LEU    48      11.033  27.876 -27.481  1.00  0.00           H
ATOM    783  CD1 LEU    48      11.286  25.948 -26.603  1.00  0.00           C
ATOM    784 1HD1 LEU    48      12.323  25.849 -26.927  1.00  0.00           H
ATOM    785 2HD1 LEU    48      10.808  24.969 -26.618  1.00  0.00           H
ATOM    786 3HD1 LEU    48      11.278  26.343 -25.584  1.00  0.00           H
ATOM    787  CD2 LEU    48      10.604  26.404 -28.966  1.00  0.00           C
ATOM    788 1HD2 LEU    48      11.642  26.231 -29.254  1.00  0.00           H
ATOM    789 2HD2 LEU    48      10.180  27.153 -29.636  1.00  0.00           H
ATOM    790 3HD2 LEU    48      10.040  25.475 -29.060  1.00  0.00           H
ATOM    791  N   PHE    49       6.568  28.673 -26.006  1.00  0.00           N
ATOM    792  H   PHE    49       7.267  29.347 -25.703  1.00  0.00           H
ATOM    793  CA  PHE    49       5.372  28.472 -25.182  1.00  0.00           C
ATOM    794  HA  PHE    49       4.840  27.602 -25.566  1.00  0.00           H
ATOM    795  C   PHE    49       4.355  29.606 -25.160  1.00  0.00           C
ATOM    796  O   PHE    49       3.208  29.395 -24.761  1.00  0.00           O
ATOM    797  CB  PHE    49       5.812  28.121 -23.761  1.00  0.00           C
ATOM    798 1HB  PHE    49       6.385  28.953 -23.349  1.00  0.00           H
ATOM    799 2HB  PHE    49       4.925  27.972 -23.139  1.00  0.00           H
ATOM    800  CG  PHE    49       6.645  26.872 -23.702  1.00  0.00           C
ATOM    801  CD1 PHE    49       8.044  26.942 -23.606  1.00  0.00           C
ATOM    802  HD1 PHE    49       8.532  27.904 -23.529  1.00  0.00           H
ATOM    803  CD2 PHE    49       6.032  25.610 -23.792  1.00  0.00           C
ATOM    804  HD2 PHE    49       4.955  25.538 -23.865  1.00  0.00           H
ATOM    805  CE1 PHE    49       8.832  25.763 -23.620  1.00  0.00           C
ATOM    806  HE1 PHE    49       9.909  25.834 -23.558  1.00  0.00           H
ATOM    807  CE2 PHE    49       6.812  24.425 -23.795  1.00  0.00           C
ATOM    808  HE2 PHE    49       6.332  23.457 -23.863  1.00  0.00           H
ATOM    809  CZ  PHE    49       8.211  24.505 -23.700  1.00  0.00           C
ATOM    810  HZ  PHE    49       8.806  23.603 -23.682  1.00  0.00           H
ATOM    811  N   ASP    50       4.737  30.785 -25.619  1.00  0.00           N
ATOM    812  H   ASP    50       5.708  30.925 -25.896  1.00  0.00           H
ATOM    813  CA  ASP    50       3.819  31.911 -25.783  1.00  0.00           C
ATOM    814  HA  ASP    50       3.143  31.967 -24.929  1.00  0.00           H
ATOM    815  C   ASP    50       2.995  31.702 -27.051  1.00  0.00           C
ATOM    816  O   ASP    50       3.328  32.209 -28.120  1.00  0.00           O
ATOM    817  CB  ASP    50       4.616  33.210 -25.891  1.00  0.00           C
ATOM    818 1HB  ASP    50       5.216  33.334 -24.989  1.00  0.00           H
ATOM    819 2HB  ASP    50       5.295  33.140 -26.745  1.00  0.00           H
ATOM    820  CG  ASP    50       3.737  34.426 -26.075  1.00  0.00           C
ATOM    821  OD1 ASP    50       2.493  34.357 -25.918  1.00  0.00           O
ATOM    822  OD2 ASP    50       4.285  35.490 -26.396  1.00  0.00           O
ATOM    823  N   VAL    51       1.926  30.932 -26.935  1.00  0.00           N
ATOM    824  H   VAL    51       1.695  30.556 -26.024  1.00  0.00           H
ATOM    825  CA  VAL    51       1.093  30.560 -28.078  1.00  0.00           C
ATOM    826  HA  VAL    51       1.725  30.065 -28.818  1.00  0.00           H
ATOM    827  C   VAL    51       0.482  31.807 -28.716  1.00  0.00           C
ATOM    828  O   VAL    51       0.361  31.910 -29.941  1.00  0.00           O
ATOM    829  CB  VAL    51      -0.025  29.568 -27.629  1.00  0.00           C
ATOM    830  HB  VAL    51      -0.693  30.081 -26.934  1.00  0.00           H
ATOM    831  CG1 VAL    51      -0.839  29.066 -28.821  1.00  0.00           C
ATOM    832 1HG1 VAL    51      -1.608  28.372 -28.479  1.00  0.00           H
ATOM    833 2HG1 VAL    51      -0.189  28.555 -29.534  1.00  0.00           H
ATOM    834 3HG1 VAL    51      -1.333  29.902 -29.318  1.00  0.00           H
ATOM    835  CG2 VAL    51       0.588  28.356 -26.897  1.00  0.00           C
ATOM    836 1HG2 VAL    51      -0.179  27.602 -26.712  1.00  0.00           H
ATOM    837 2HG2 VAL    51       1.000  28.661 -25.937  1.00  0.00           H
ATOM    838 3HG2 VAL    51       1.379  27.910 -27.505  1.00  0.00           H
ATOM    839  N   ASP    52       0.140  32.792 -27.904  1.00  0.00           N
ATOM    840  H   ASP    52       0.283  32.679 -26.895  1.00  0.00           H
ATOM    841  CA  ASP    52      -0.485  34.018 -28.412  1.00  0.00           C
ATOM    842  HA  ASP    52      -1.193  33.746 -29.193  1.00  0.00           H
ATOM    843  C   ASP    52       0.501  35.024 -29.012  1.00  0.00           C
ATOM    844  O   ASP    52       0.083  36.008 -29.626  1.00  0.00           O
ATOM    845  CB  ASP    52      -1.267  34.692 -27.290  1.00  0.00           C
ATOM    846 1HB  ASP    52      -0.591  34.883 -26.457  1.00  0.00           H
ATOM    847 2HB  ASP    52      -1.653  35.647 -27.645  1.00  0.00           H
ATOM    848  CG  ASP    52      -2.433  33.849 -26.807  1.00  0.00           C
ATOM    849  OD1 ASP    52      -3.090  33.149 -27.613  1.00  0.00           O
ATOM    850  OD2 ASP    52      -2.735  33.908 -25.594  1.00  0.00           O
ATOM    851  N   LYS    53       1.794  34.786 -28.821  1.00  0.00           N
ATOM    852  H   LYS    53       2.056  33.967 -28.272  1.00  0.00           H
ATOM    853  CA  LYS    53       2.878  35.637 -29.343  1.00  0.00           C
ATOM    854  HA  LYS    53       3.796  35.328 -28.842  1.00  0.00           H
ATOM    855  C   LYS    53       2.718  37.121 -29.015  1.00  0.00           C
ATOM    856  O   LYS    53       2.840  37.997 -29.878  1.00  0.00           O
ATOM    857  CB  LYS    53       3.081  35.400 -30.848  1.00  0.00           C
ATOM    858 1HB  LYS    53       2.153  35.648 -31.366  1.00  0.00           H
ATOM    859 2HB  LYS    53       3.863  36.069 -31.211  1.00  0.00           H
ATOM    860  CG  LYS    53       3.479  33.971 -31.222  1.00  0.00           C
ATOM    861 1HG  LYS    53       2.742  33.274 -30.821  1.00  0.00           H
ATOM    862 2HG  LYS    53       3.483  33.884 -32.310  1.00  0.00           H
ATOM    863  CD  LYS    53       4.879  33.609 -30.699  1.00  0.00           C
ATOM    864 1HD  LYS    53       5.598  34.331 -31.091  1.00  0.00           H
ATOM    865 2HD  LYS    53       4.894  33.666 -29.610  1.00  0.00           H
ATOM    866  CE  LYS    53       5.314  32.209 -31.108  1.00  0.00           C
ATOM    867 1HE  LYS    53       5.311  32.131 -32.198  1.00  0.00           H
ATOM    868 2HE  LYS    53       6.337  32.049 -30.754  1.00  0.00           H
ATOM    869  NZ  LYS    53       4.433  31.144 -30.529  1.00  0.00           N
ATOM    870 1HZ  LYS    53       4.872  30.238 -30.617  1.00  0.00           H
ATOM    871 2HZ  LYS    53       3.544  31.117 -31.016  1.00  0.00           H
ATOM    872 3HZ  LYS    53       4.259  31.326 -29.545  1.00  0.00           H
ATOM    873  N   ASP    54       2.491  37.406 -27.745  1.00  0.00           N
ATOM    874  H   ASP    54       2.451  36.636 -27.077  1.00  0.00           H
ATOM    875  CA  ASP    54       2.332  38.775 -27.230  1.00  0.00           C
ATOM    876  HA  ASP    54       2.387  39.473 -28.067  1.00  0.00           H
ATOM    877  C   ASP    54       3.452  39.121 -26.245  1.00  0.00           C
ATOM    878  O   ASP    54       3.376  40.124 -25.529  1.00  0.00           O
ATOM    879  CB  ASP    54       0.973  38.968 -26.544  1.00  0.00           C
ATOM    880 1HB  ASP    54       0.833  40.031 -26.329  1.00  0.00           H
ATOM    881 2HB  ASP    54       0.179  38.648 -27.220  1.00  0.00           H
ATOM    882  CG  ASP    54       0.848  38.198 -25.241  1.00  0.00           C
ATOM    883  OD1 ASP    54       1.555  37.186 -25.042  1.00  0.00           O
ATOM    884  OD2 ASP    54      -0.022  38.533 -24.420  1.00  0.00           O
ATOM    885  N   GLN    55       4.467  38.265 -26.212  1.00  0.00           N
ATOM    886  H   GLN    55       4.398  37.425 -26.790  1.00  0.00           H
ATOM    887  CA  GLN    55       5.667  38.359 -25.369  1.00  0.00           C
ATOM    888  HA  GLN    55       6.285  37.497 -25.629  1.00  0.00           H
ATOM    889  C   GLN    55       5.408  38.212 -23.868  1.00  0.00           C
ATOM    890  O   GLN    55       6.280  38.524 -23.050  1.00  0.00           O
ATOM    891  CB  GLN    55       6.499  39.616 -25.684  1.00  0.00           C
ATOM    892 1HB  GLN    55       5.888  40.504 -25.520  1.00  0.00           H
ATOM    893 2HB  GLN    55       7.348  39.664 -25.003  1.00  0.00           H
ATOM    894  CG  GLN    55       7.052  39.652 -27.103  1.00  0.00           C
ATOM    895 1HG  GLN    55       6.232  39.574 -27.818  1.00  0.00           H
ATOM    896 2HG  GLN    55       7.559  40.604 -27.259  1.00  0.00           H
ATOM    897  CD  GLN    55       8.047  38.533 -27.351  1.00  0.00           C
ATOM    898  OE1 GLN    55       9.061  38.420 -26.665  1.00  0.00           O
ATOM    899  NE2 GLN    55       7.772  37.696 -28.312  1.00  0.00           N
ATOM    900 1HE2 GLN    55       8.397  36.925 -28.501  1.00  0.00           H
ATOM    901 2HE2 GLN    55       6.940  37.832 -28.883  1.00  0.00           H
ATOM    902  N   LYS    56       4.260  37.668 -23.488  1.00  0.00           N
ATOM    903  H   LYS    56       3.563  37.417 -24.191  1.00  0.00           H
ATOM    904  CA  LYS    56       3.989  37.327 -22.086  1.00  0.00           C
ATOM    905  HA  LYS    56       4.919  37.333 -21.512  1.00  0.00           H
ATOM    906  C   LYS    56       3.424  35.922 -22.059  1.00  0.00           C
ATOM    907  O   LYS    56       2.819  35.489 -23.038  1.00  0.00           O
ATOM    908  CB  LYS    56       2.997  38.304 -21.441  1.00  0.00           C
ATOM    909 1HB  LYS    56       2.061  38.295 -22.005  1.00  0.00           H
ATOM    910 2HB  LYS    56       2.792  37.953 -20.428  1.00  0.00           H
ATOM    911  CG  LYS    56       3.511  39.735 -21.350  1.00  0.00           C
ATOM    912 1HG  LYS    56       4.513  39.722 -20.921  1.00  0.00           H
ATOM    913 2HG  LYS    56       3.557  40.174 -22.351  1.00  0.00           H
ATOM    914  CD  LYS    56       2.617  40.576 -20.455  1.00  0.00           C
ATOM    915 1HD  LYS    56       1.587  40.537 -20.819  1.00  0.00           H
ATOM    916 2HD  LYS    56       2.654  40.155 -19.451  1.00  0.00           H
ATOM    917  CE  LYS    56       3.071  42.025 -20.384  1.00  0.00           C
ATOM    918 1HE  LYS    56       4.148  42.054 -20.205  1.00  0.00           H
ATOM    919 2HE  LYS    56       2.856  42.525 -21.332  1.00  0.00           H
ATOM    920  NZ  LYS    56       2.381  42.734 -19.261  1.00  0.00           N
ATOM    921 1HZ  LYS    56       2.676  43.703 -19.232  1.00  0.00           H
ATOM    922 2HZ  LYS    56       2.626  42.290 -18.380  1.00  0.00           H
ATOM    923 3HZ  LYS    56       1.373  42.698 -19.385  1.00  0.00           H
ATOM    924  N   ILE    57       3.584  35.207 -20.963  1.00  0.00           N
ATOM    925  H   ILE    57       4.065  35.620 -20.161  1.00  0.00           H
ATOM    926  CA  ILE    57       3.077  33.840 -20.845  1.00  0.00           C
ATOM    927  HA  ILE    57       2.565  33.556 -21.756  1.00  0.00           H
ATOM    928  C   ILE    57       2.033  33.840 -19.739  1.00  0.00           C
ATOM    929  O   ILE    57       2.265  34.358 -18.644  1.00  0.00           O
ATOM    930  CB  ILE    57       4.235  32.825 -20.652  1.00  0.00           C
ATOM    931  HB  ILE    57       4.943  33.236 -19.936  1.00  0.00           H
ATOM    932  CG1 ILE    57       4.933  32.648 -22.013  1.00  0.00           C
ATOM    933 1HG1 ILE    57       4.214  32.209 -22.707  1.00  0.00           H
ATOM    934 2HG1 ILE    57       5.207  33.631 -22.398  1.00  0.00           H
ATOM    935  CG2 ILE    57       3.740  31.462 -20.116  1.00  0.00           C
ATOM    936 1HG2 ILE    57       4.591  30.809 -19.911  1.00  0.00           H
ATOM    937 2HG2 ILE    57       3.084  30.980 -20.838  1.00  0.00           H
ATOM    938 3HG2 ILE    57       3.203  31.595 -19.175  1.00  0.00           H
ATOM    939  CD1 ILE    57       6.180  31.782 -22.025  1.00  0.00           C
ATOM    940 1HD1 ILE    57       6.592  31.769 -23.033  1.00  0.00           H
ATOM    941 2HD1 ILE    57       5.939  30.757 -21.738  1.00  0.00           H
ATOM    942 3HD1 ILE    57       6.922  32.192 -21.337  1.00  0.00           H
ATOM    943  N   THR    58       0.864  33.310 -20.064  1.00  0.00           N
ATOM    944  H   THR    58       0.721  32.962 -21.015  1.00  0.00           H
ATOM    945  CA  THR    58      -0.243  33.150 -19.129  1.00  0.00           C
ATOM    946  HA  THR    58      -0.225  33.925 -18.363  1.00  0.00           H
ATOM    947  C   THR    58      -0.156  31.766 -18.498  1.00  0.00           C
ATOM    948  O   THR    58       0.613  30.912 -18.957  1.00  0.00           O
ATOM    949  CB  THR    58      -1.585  33.187 -19.863  1.00  0.00           C
ATOM    950  HB  THR    58      -2.393  33.056 -19.143  1.00  0.00           H
ATOM    951  OG1 THR    58      -1.611  32.125 -20.819  1.00  0.00           O
ATOM    952  HG1 THR    58      -2.459  32.161 -21.288  1.00  0.00           H
ATOM    953  CG2 THR    58      -1.784  34.496 -20.599  1.00  0.00           C
ATOM    954 1HG2 THR    58      -2.791  34.520 -21.019  1.00  0.00           H
ATOM    955 2HG2 THR    58      -1.061  34.590 -21.407  1.00  0.00           H
ATOM    956 3HG2 THR    58      -1.675  35.334 -19.910  1.00  0.00           H
ATOM    957  N   PHE    59      -0.974  31.502 -17.494  1.00  0.00           N
ATOM    958  H   PHE    59      -1.594  32.236 -17.134  1.00  0.00           H
ATOM    959  CA  PHE    59      -1.012  30.183 -16.874  1.00  0.00           C
ATOM    960  HA  PHE    59      -0.037  29.965 -16.432  1.00  0.00           H
ATOM    961  C   PHE    59      -1.333  29.055 -17.859  1.00  0.00           C
ATOM    962  O   PHE    59      -0.692  28.000 -17.833  1.00  0.00           O
ATOM    963  CB  PHE    59      -2.068  30.192 -15.771  1.00  0.00           C
ATOM    964 1HB  PHE    59      -1.725  30.827 -14.950  1.00  0.00           H
ATOM    965 2HB  PHE    59      -2.984  30.624 -16.175  1.00  0.00           H
ATOM    966  CG  PHE    59      -2.395  28.825 -15.255  1.00  0.00           C
ATOM    967  CD1 PHE    59      -1.481  28.129 -14.450  1.00  0.00           C
ATOM    968  HD1 PHE    59      -0.542  28.588 -14.165  1.00  0.00           H
ATOM    969  CD2 PHE    59      -3.605  28.201 -15.624  1.00  0.00           C
ATOM    970  HD2 PHE    59      -4.310  28.722 -16.257  1.00  0.00           H
ATOM    971  CE1 PHE    59      -1.770  26.815 -14.027  1.00  0.00           C
ATOM    972  HE1 PHE    59      -1.050  26.266 -13.450  1.00  0.00           H
ATOM    973  CE2 PHE    59      -3.915  26.899 -15.177  1.00  0.00           C
ATOM    974  HE2 PHE    59      -4.854  26.435 -15.456  1.00  0.00           H
ATOM    975  CZ  PHE    59      -2.997  26.205 -14.369  1.00  0.00           C
ATOM    976  HZ  PHE    59      -3.223  25.205 -14.017  1.00  0.00           H
ATOM    977  N   GLU    60      -2.294  29.240 -18.752  1.00  0.00           N
ATOM    978  H   GLU    60      -2.821  30.114 -18.782  1.00  0.00           H
ATOM    979  CA  GLU    60      -2.638  28.147 -19.662  1.00  0.00           C
ATOM    980  HA  GLU    60      -2.696  27.218 -19.088  1.00  0.00           H
ATOM    981  C   GLU    60      -1.578  27.958 -20.736  1.00  0.00           C
ATOM    982  O   GLU    60      -1.403  26.852 -21.247  1.00  0.00           O
ATOM    983  CB  GLU    60      -3.994  28.367 -20.323  1.00  0.00           C
ATOM    984 1HB  GLU    60      -4.006  29.351 -20.792  1.00  0.00           H
ATOM    985 2HB  GLU    60      -4.126  27.609 -21.099  1.00  0.00           H
ATOM    986  CG  GLU    60      -5.142  28.255 -19.331  1.00  0.00           C
ATOM    987 1HG  GLU    60      -5.115  27.265 -18.867  1.00  0.00           H
ATOM    988 2HG  GLU    60      -5.012  29.001 -18.547  1.00  0.00           H
ATOM    989  CD  GLU    60      -6.496  28.464 -19.983  1.00  0.00           C
ATOM    990  OE1 GLU    60      -6.593  28.448 -21.235  1.00  0.00           O
ATOM    991  OE2 GLU    60      -7.502  28.641 -19.254  1.00  0.00           O
ATOM    992  N   GLU    61      -0.841  29.001 -21.084  1.00  0.00           N
ATOM    993  H   GLU    61      -1.015  29.917 -20.667  1.00  0.00           H
ATOM    994  CA  GLU    61       0.277  28.847 -22.016  1.00  0.00           C
ATOM    995  HA  GLU    61      -0.039  28.276 -22.890  1.00  0.00           H
ATOM    996  C   GLU    61       1.404  28.081 -21.328  1.00  0.00           C
ATOM    997  O   GLU    61       2.003  27.181 -21.920  1.00  0.00           O
ATOM    998  CB  GLU    61       0.770  30.216 -22.467  1.00  0.00           C
ATOM    999 1HB  GLU    61       0.843  30.856 -21.587  1.00  0.00           H
ATOM   1000 2HB  GLU    61       1.762  30.122 -22.905  1.00  0.00           H
ATOM   1001  CG  GLU    61      -0.155  30.856 -23.478  1.00  0.00           C
ATOM   1002 1HG  GLU    61      -0.178  30.242 -24.381  1.00  0.00           H
ATOM   1003 2HG  GLU    61      -1.161  30.899 -23.061  1.00  0.00           H
ATOM   1004  CD  GLU    61       0.268  32.258 -23.830  1.00  0.00           C
ATOM   1005  OE1 GLU    61       0.620  33.044 -22.928  1.00  0.00           O
ATOM   1006  OE2 GLU    61       0.250  32.652 -25.013  1.00  0.00           O
ATOM   1007  N   PHE    62       1.642  28.372 -20.058  1.00  0.00           N
ATOM   1008  H   PHE    62       1.119  29.123 -19.600  1.00  0.00           H
ATOM   1009  CA  PHE    62       2.651  27.650 -19.288  1.00  0.00           C
ATOM   1010  HA  PHE    62       3.611  27.707 -19.805  1.00  0.00           H
ATOM   1011  C   PHE    62       2.278  26.173 -19.153  1.00  0.00           C
ATOM   1012  O   PHE    62       3.116  25.287 -19.349  1.00  0.00           O
ATOM   1013  CB  PHE    62       2.781  28.295 -17.909  1.00  0.00           C
ATOM   1014 1HB  PHE    62       3.131  29.323 -18.029  1.00  0.00           H
ATOM   1015 2HB  PHE    62       1.800  28.326 -17.436  1.00  0.00           H
ATOM   1016  CG  PHE    62       3.711  27.564 -16.991  1.00  0.00           C
ATOM   1017  CD1 PHE    62       5.103  27.605 -17.190  1.00  0.00           C
ATOM   1018  HD1 PHE    62       5.517  28.163 -18.020  1.00  0.00           H
ATOM   1019  CD2 PHE    62       3.188  26.812 -15.923  1.00  0.00           C
ATOM   1020  HD2 PHE    62       2.117  26.764 -15.764  1.00  0.00           H
ATOM   1021  CE1 PHE    62       5.979  26.928 -16.304  1.00  0.00           C
ATOM   1022  HE1 PHE    62       7.051  26.987 -16.449  1.00  0.00           H
ATOM   1023  CE2 PHE    62       4.047  26.121 -15.046  1.00  0.00           C
ATOM   1024  HE2 PHE    62       3.629  25.546 -14.238  1.00  0.00           H
ATOM   1025  CZ  PHE    62       5.450  26.189 -15.222  1.00  0.00           C
ATOM   1026  HZ  PHE    62       6.115  25.671 -14.539  1.00  0.00           H
ATOM   1027  N   CYS    63       1.016  25.883 -18.876  1.00  0.00           N
ATOM   1028  H   CYS    63       0.348  26.636 -18.699  1.00  0.00           H
ATOM   1029  CA  CYS    63       0.580  24.493 -18.763  1.00  0.00           C
ATOM   1030  HA  CYS    63       1.316  23.952 -18.161  1.00  0.00           H
ATOM   1031  C   CYS    63       0.453  23.767 -20.094  1.00  0.00           C
ATOM   1032  O   CYS    63       0.486  22.540 -20.144  1.00  0.00           O
ATOM   1033  CB  CYS    63      -0.753  24.428 -18.043  1.00  0.00           C
ATOM   1034 1HB  CYS    63      -1.499  25.010 -18.586  1.00  0.00           H
ATOM   1035 2HB  CYS    63      -1.081  23.387 -17.984  1.00  0.00           H
ATOM   1036  SG  CYS    63      -0.562  25.075 -16.404  1.00  0.00           S
ATOM   1037  HG  CYS    63      -0.614  26.378 -16.738  1.00  0.00           H
ATOM   1038  N   ARG    64       0.376  24.480 -21.206  1.00  0.00           N
ATOM   1039  H   ARG    64       0.304  25.496 -21.168  1.00  0.00           H
ATOM   1040  CA  ARG    64       0.434  23.797 -22.500  1.00  0.00           C
ATOM   1041  HA  ARG    64      -0.234  22.933 -22.479  1.00  0.00           H
ATOM   1042  C   ARG    64       1.835  23.246 -22.722  1.00  0.00           C
ATOM   1043  O   ARG    64       2.001  22.252 -23.431  1.00  0.00           O
ATOM   1044  CB  ARG    64      -0.037  24.718 -23.620  1.00  0.00           C
ATOM   1045 1HB  ARG    64       0.266  25.743 -23.405  1.00  0.00           H
ATOM   1046 2HB  ARG    64       0.407  24.402 -24.568  1.00  0.00           H
ATOM   1047  CG  ARG    64      -1.547  24.625 -23.738  1.00  0.00           C
ATOM   1048 1HG  ARG    64      -1.793  23.614 -24.064  1.00  0.00           H
ATOM   1049 2HG  ARG    64      -2.006  24.784 -22.760  1.00  0.00           H
ATOM   1050  CD  ARG    64      -2.142  25.609 -24.712  1.00  0.00           C
ATOM   1051 1HD  ARG    64      -1.526  25.652 -25.615  1.00  0.00           H
ATOM   1052 2HD  ARG    64      -3.135  25.248 -24.984  1.00  0.00           H
ATOM   1053  NE  ARG    64      -2.292  26.948 -24.129  1.00  0.00           N
ATOM   1054  HE  ARG    64      -1.979  27.060 -23.169  1.00  0.00           H
ATOM   1055  CZ  ARG    64      -2.829  28.000 -24.735  1.00  0.00           C
ATOM   1056  NH1 ARG    64      -3.279  27.979 -25.964  1.00  0.00           N
ATOM   1057 1HH1 ARG    64      -3.333  27.103 -26.467  1.00  0.00           H
ATOM   1058 2HH1 ARG    64      -3.585  28.844 -26.408  1.00  0.00           H
ATOM   1059  NH2 ARG    64      -2.922  29.121 -24.085  1.00  0.00           N
ATOM   1060 1HH2 ARG    64      -2.600  29.195 -23.137  1.00  0.00           H
ATOM   1061 2HH2 ARG    64      -3.342  29.933 -24.538  1.00  0.00           H
ATOM   1062  N   GLY    65       2.805  23.788 -22.000  1.00  0.00           N
ATOM   1063  H   GLY    65       2.617  24.609 -21.433  1.00  0.00           H
ATOM   1064  CA  GLY    65       4.144  23.222 -21.955  1.00  0.00           C
ATOM   1065 1HA  GLY    65       4.344  22.695 -22.890  1.00  0.00           H
ATOM   1066 2HA  GLY    65       4.856  24.045 -21.879  1.00  0.00           H
ATOM   1067  C   GLY    65       4.440  22.276 -20.805  1.00  0.00           C
ATOM   1068  O   GLY    65       5.613  21.999 -20.554  1.00  0.00           O
ATOM   1069  N   LEU    66       3.441  21.771 -20.090  1.00  0.00           N
ATOM   1070  H   LEU    66       2.478  21.981 -20.339  1.00  0.00           H
ATOM   1071  CA  LEU    66       3.693  20.951 -18.898  1.00  0.00           C
ATOM   1072  HA  LEU    66       4.314  21.555 -18.232  1.00  0.00           H
ATOM   1073  C   LEU    66       4.454  19.640 -19.100  1.00  0.00           C
ATOM   1074  O   LEU    66       4.942  19.049 -18.128  1.00  0.00           O
ATOM   1075  CB  LEU    66       2.379  20.679 -18.158  1.00  0.00           C
ATOM   1076 1HB  LEU    66       2.651  20.291 -17.185  1.00  0.00           H
ATOM   1077 2HB  LEU    66       1.921  21.655 -17.984  1.00  0.00           H
ATOM   1078  CG  LEU    66       1.275  19.749 -18.698  1.00  0.00           C
ATOM   1079  HG  LEU    66       1.137  19.952 -19.760  1.00  0.00           H
ATOM   1080  CD1 LEU    66       1.548  18.256 -18.523  1.00  0.00           C
ATOM   1081 1HD1 LEU    66       0.684  17.680 -18.850  1.00  0.00           H
ATOM   1082 2HD1 LEU    66       1.742  18.034 -17.473  1.00  0.00           H
ATOM   1083 3HD1 LEU    66       2.403  17.956 -19.124  1.00  0.00           H
ATOM   1084  CD2 LEU    66      -0.035  20.064 -17.978  1.00  0.00           C
ATOM   1085 1HD2 LEU    66      -0.836  19.455 -18.398  1.00  0.00           H
ATOM   1086 2HD2 LEU    66      -0.294  21.114 -18.112  1.00  0.00           H
ATOM   1087 3HD2 LEU    66       0.050  19.850 -16.912  1.00  0.00           H
ATOM   1088  N   GLY    67       4.590  19.182 -20.336  1.00  0.00           N
ATOM   1089  H   GLY    67       4.167  19.692 -21.111  1.00  0.00           H
ATOM   1090  CA  GLY    67       5.317  17.952 -20.627  1.00  0.00           C
ATOM   1091 1HA  GLY    67       5.025  17.199 -19.894  1.00  0.00           H
ATOM   1092 2HA  GLY    67       5.020  17.590 -21.613  1.00  0.00           H
ATOM   1093  C   GLY    67       6.833  18.064 -20.599  1.00  0.00           C
ATOM   1094  O   GLY    67       7.527  17.154 -21.059  1.00  0.00           O
ATOM   1095  N   LEU    68       7.363  19.163 -20.079  1.00  0.00           N
ATOM   1096  H   LEU    68       6.747  19.877 -19.709  1.00  0.00           H
ATOM   1097  CA  LEU    68       8.808  19.383 -20.000  1.00  0.00           C
ATOM   1098  HA  LEU    68       9.220  19.357 -21.008  1.00  0.00           H
ATOM   1099  C   LEU    68       9.537  18.315 -19.185  1.00  0.00           C
ATOM   1100  O   LEU    68       9.031  17.807 -18.174  1.00  0.00           O
ATOM   1101  CB  LEU    68       9.079  20.758 -19.384  1.00  0.00           C
ATOM   1102 1HB  LEU    68       8.368  20.898 -18.569  1.00  0.00           H
ATOM   1103 2HB  LEU    68      10.082  20.758 -18.951  1.00  0.00           H
ATOM   1104  CG  LEU    68       8.974  21.951 -20.348  1.00  0.00           C
ATOM   1105  HG  LEU    68       8.101  21.814 -20.984  1.00  0.00           H
ATOM   1106  CD1 LEU    68       8.792  23.239 -19.570  1.00  0.00           C
ATOM   1107 1HD1 LEU    68       8.636  24.060 -20.269  1.00  0.00           H
ATOM   1108 2HD1 LEU    68       9.669  23.448 -18.953  1.00  0.00           H
ATOM   1109 3HD1 LEU    68       7.905  23.168 -18.935  1.00  0.00           H
ATOM   1110  CD2 LEU    68      10.206  22.068 -21.246  1.00  0.00           C
ATOM   1111 1HD2 LEU    68      10.127  22.960 -21.869  1.00  0.00           H
ATOM   1112 2HD2 LEU    68      10.275  21.198 -21.895  1.00  0.00           H
ATOM   1113 3HD2 LEU    68      11.112  22.142 -20.639  1.00  0.00           H
ATOM   1114  N   LYS    69      10.720  17.962 -19.660  1.00  0.00           N
ATOM   1115  H   LYS    69      11.059  18.421 -20.506  1.00  0.00           H
ATOM   1116  CA  LYS    69      11.587  16.957 -19.035  1.00  0.00           C
ATOM   1117  HA  LYS    69      11.006  16.060 -18.813  1.00  0.00           H
ATOM   1118  C   LYS    69      12.212  17.460 -17.736  1.00  0.00           C
ATOM   1119  O   LYS    69      12.166  18.651 -17.425  1.00  0.00           O
ATOM   1120  CB  LYS    69      12.695  16.593 -20.030  1.00  0.00           C
ATOM   1121 1HB  LYS    69      13.266  15.740 -19.655  1.00  0.00           H
ATOM   1122 2HB  LYS    69      12.219  16.298 -20.967  1.00  0.00           H
ATOM   1123  CG  LYS    69      13.660  17.739 -20.318  1.00  0.00           C
ATOM   1124 1HG  LYS    69      13.092  18.646 -20.531  1.00  0.00           H
ATOM   1125 2HG  LYS    69      14.292  17.922 -19.448  1.00  0.00           H
ATOM   1126  CD  LYS    69      14.521  17.437 -21.518  1.00  0.00           C
ATOM   1127 1HD  LYS    69      15.132  16.552 -21.328  1.00  0.00           H
ATOM   1128 2HD  LYS    69      13.876  17.256 -22.380  1.00  0.00           H
ATOM   1129  CE  LYS    69      15.407  18.633 -21.801  1.00  0.00           C
ATOM   1130 1HE  LYS    69      14.783  19.530 -21.852  1.00  0.00           H
ATOM   1131 2HE  LYS    69      16.126  18.757 -20.987  1.00  0.00           H
ATOM   1132  NZ  LYS    69      16.123  18.476 -23.093  1.00  0.00           N
ATOM   1133 1HZ  LYS    69      16.719  19.279 -23.256  1.00  0.00           H
ATOM   1134 2HZ  LYS    69      15.442  18.425 -23.845  1.00  0.00           H
ATOM   1135 3HZ  LYS    69      16.675  17.629 -23.095  1.00  0.00           H
ATOM   1136  N   GLN    70      12.845  16.551 -17.012  1.00  0.00           N
ATOM   1137  H   GLN    70      12.864  15.580 -17.333  1.00  0.00           H
ATOM   1138  CA  GLN    70      13.610  16.892 -15.816  1.00  0.00           C
ATOM   1139  HA  GLN    70      13.412  17.929 -15.544  1.00  0.00           H
ATOM   1140  C   GLN    70      15.102  16.762 -16.157  1.00  0.00           C
ATOM   1141  O   GLN    70      15.541  17.308 -17.173  1.00  0.00           O
ATOM   1142  CB  GLN    70      13.198  16.006 -14.639  1.00  0.00           C
ATOM   1143 1HB  GLN    70      13.416  14.964 -14.876  1.00  0.00           H
ATOM   1144 2HB  GLN    70      13.786  16.295 -13.766  1.00  0.00           H
ATOM   1145  CG  GLN    70      11.733  16.111 -14.261  1.00  0.00           C
ATOM   1146 1HG  GLN    70      11.459  17.163 -14.160  1.00  0.00           H
ATOM   1147 2HG  GLN    70      11.120  15.661 -15.043  1.00  0.00           H
ATOM   1148  CD  GLN    70      11.466  15.413 -12.949  1.00  0.00           C
ATOM   1149  OE1 GLN    70      11.764  15.939 -11.878  1.00  0.00           O
ATOM   1150  NE2 GLN    70      10.959  14.216 -13.009  1.00  0.00           N
ATOM   1151 1HE2 GLN    70      10.751  13.720 -12.154  1.00  0.00           H
ATOM   1152 2HE2 GLN    70      10.776  13.784 -13.910  1.00  0.00           H
ATOM   1153  N   ASN    71      15.870  16.069 -15.319  1.00  0.00           N
ATOM   1154  H   ASN    71      15.423  15.620 -14.517  1.00  0.00           H
ATOM   1155  CA  ASN    71      17.324  15.834 -15.420  1.00  0.00           C
ATOM   1156  HA  ASN    71      17.586  15.221 -14.555  1.00  0.00           H
ATOM   1157  C   ASN    71      18.245  17.057 -15.356  1.00  0.00           C
ATOM   1158  O   ASN    71      19.384  16.945 -14.896  1.00  0.00           O
ATOM   1159  CB  ASN    71      17.694  15.005 -16.658  1.00  0.00           C
ATOM   1160 1HB  ASN    71      17.533  15.601 -17.552  1.00  0.00           H
ATOM   1161 2HB  ASN    71      18.754  14.751 -16.609  1.00  0.00           H
ATOM   1162  CG  ASN    71      16.902  13.729 -16.787  1.00  0.00           C
ATOM   1163  OD1 ASN    71      16.483  13.112 -15.808  1.00  0.00           O
ATOM   1164  ND2 ASN    71      16.710  13.303 -17.999  1.00  0.00           N
ATOM   1165 1HD2 ASN    71      16.160  12.469 -18.151  1.00  0.00           H
ATOM   1166 2HD2 ASN    71      17.106  13.808 -18.784  1.00  0.00           H
ATOM   1167  N   GLU    72      17.777  18.227 -15.765  1.00  0.00           N
ATOM   1168  H   GLU    72      16.839  18.266 -16.161  1.00  0.00           H
ATOM   1169  CA  GLU    72      18.566  19.463 -15.705  1.00  0.00           C
ATOM   1170  HA  GLU    72      19.521  19.302 -16.204  1.00  0.00           H
ATOM   1171  C   GLU    72      18.864  19.821 -14.258  1.00  0.00           C
ATOM   1172  O   GLU    72      19.926  20.357 -13.973  1.00  0.00           O
ATOM   1173  CB  GLU    72      17.848  20.616 -16.409  1.00  0.00           C
ATOM   1174 1HB  GLU    72      16.893  20.790 -15.913  1.00  0.00           H
ATOM   1175 2HB  GLU    72      18.458  21.516 -16.309  1.00  0.00           H
ATOM   1176  CG  GLU    72      17.589  20.370 -17.891  1.00  0.00           C
ATOM   1177 1HG  GLU    72      16.926  19.510 -17.997  1.00  0.00           H
ATOM   1178 2HG  GLU    72      17.085  21.240 -18.314  1.00  0.00           H
ATOM   1179  CD  GLU    72      18.867  20.105 -18.677  1.00  0.00           C
ATOM   1180  OE1 GLU    72      19.538  21.065 -19.119  1.00  0.00           O
ATOM   1181  OE2 GLU    72      19.220  18.919 -18.873  1.00  0.00           O
ATOM   1182  N   MET    73      18.005  19.339 -13.365  1.00  0.00           N
ATOM   1183  H   MET    73      17.090  19.056 -13.714  1.00  0.00           H
ATOM   1184  CA  MET    73      18.291  19.099 -11.941  1.00  0.00           C
ATOM   1185  HA  MET    73      17.830  19.888 -11.343  1.00  0.00           H
ATOM   1186  C   MET    73      19.762  18.999 -11.518  1.00  0.00           C
ATOM   1187  O   MET    73      20.186  19.651 -10.558  1.00  0.00           O
ATOM   1188  CB  MET    73      17.639  17.755 -11.598  1.00  0.00           C
ATOM   1189 1HB  MET    73      16.554  17.861 -11.654  1.00  0.00           H
ATOM   1190 2HB  MET    73      17.944  17.038 -12.361  1.00  0.00           H
ATOM   1191  CG  MET    73      18.020  17.178 -10.238  1.00  0.00           C
ATOM   1192 1HG  MET    73      19.104  17.060 -10.173  1.00  0.00           H
ATOM   1193 2HG  MET    73      17.702  17.868  -9.460  1.00  0.00           H
ATOM   1194  SD  MET    73      17.279  15.571  -9.958  1.00  0.00           S
ATOM   1195  CE  MET    73      18.250  14.520 -11.053  1.00  0.00           C
ATOM   1196 1HE  MET    73      17.969  13.477 -10.895  1.00  0.00           H
ATOM   1197 2HE  MET    73      19.313  14.638 -10.839  1.00  0.00           H
ATOM   1198 3HE  MET    73      18.057  14.782 -12.094  1.00  0.00           H
ATOM   1199  N   ARG    74      20.537  18.173 -12.211  1.00  0.00           N
ATOM   1200  H   ARG    74      20.147  17.698 -13.027  1.00  0.00           H
ATOM   1201  CA  ARG    74      21.931  17.916 -11.840  1.00  0.00           C
ATOM   1202  HA  ARG    74      21.957  17.580 -10.807  1.00  0.00           H
ATOM   1203  C   ARG    74      22.807  19.166 -11.930  1.00  0.00           C
ATOM   1204  O   ARG    74      23.758  19.325 -11.169  1.00  0.00           O
ATOM   1205  CB  ARG    74      22.472  16.794 -12.734  1.00  0.00           C
ATOM   1206 1HB  ARG    74      23.420  16.435 -12.329  1.00  0.00           H
ATOM   1207 2HB  ARG    74      21.754  15.971 -12.712  1.00  0.00           H
ATOM   1208  CG  ARG    74      22.691  17.214 -14.178  1.00  0.00           C
ATOM   1209 1HG  ARG    74      21.856  17.841 -14.496  1.00  0.00           H
ATOM   1210 2HG  ARG    74      23.602  17.808 -14.239  1.00  0.00           H
ATOM   1211  CD  ARG    74      22.793  16.067 -15.144  1.00  0.00           C
ATOM   1212 1HD  ARG    74      23.529  15.347 -14.778  1.00  0.00           H
ATOM   1213 2HD  ARG    74      21.820  15.578 -15.225  1.00  0.00           H
ATOM   1214  NE  ARG    74      23.217  16.575 -16.457  1.00  0.00           N
ATOM   1215  HE  ARG    74      24.186  16.398 -16.725  1.00  0.00           H
ATOM   1216  CZ  ARG    74      22.486  17.255 -17.331  1.00  0.00           C
ATOM   1217  NH1 ARG    74      21.224  17.556 -17.165  1.00  0.00           N
ATOM   1218 1HH1 ARG    74      20.741  17.248 -16.327  1.00  0.00           H
ATOM   1219 2HH1 ARG    74      20.719  18.072 -17.881  1.00  0.00           H
ATOM   1220  NH2 ARG    74      23.068  17.669 -18.416  1.00  0.00           N
ATOM   1221 1HH2 ARG    74      24.033  17.416 -18.590  1.00  0.00           H
ATOM   1222 2HH2 ARG    74      22.558  18.247 -19.077  1.00  0.00           H
ATOM   1223  N   ILE    75      22.454  20.071 -12.826  1.00  0.00           N
ATOM   1224  H   ILE    75      21.623  19.913 -13.395  1.00  0.00           H
ATOM   1225  CA  ILE    75      23.208  21.294 -13.056  1.00  0.00           C
ATOM   1226  HA  ILE    75      24.277  21.090 -13.007  1.00  0.00           H
ATOM   1227  C   ILE    75      22.782  22.248 -11.957  1.00  0.00           C
ATOM   1228  O   ILE    75      23.582  22.985 -11.377  1.00  0.00           O
ATOM   1229  CB  ILE    75      22.839  21.948 -14.424  1.00  0.00           C
ATOM   1230  HB  ILE    75      21.792  22.255 -14.384  1.00  0.00           H
ATOM   1231  CG1 ILE    75      22.982  20.941 -15.582  1.00  0.00           C
ATOM   1232 1HG1 ILE    75      24.043  20.812 -15.811  1.00  0.00           H
ATOM   1233 2HG1 ILE    75      22.580  19.975 -15.287  1.00  0.00           H
ATOM   1234  CG2 ILE    75      23.716  23.192 -14.682  1.00  0.00           C
ATOM   1235 1HG2 ILE    75      23.504  23.606 -15.669  1.00  0.00           H
ATOM   1236 2HG2 ILE    75      24.774  22.927 -14.633  1.00  0.00           H
ATOM   1237 3HG2 ILE    75      23.497  23.962 -13.944  1.00  0.00           H
ATOM   1238  CD1 ILE    75      22.240  21.352 -16.851  1.00  0.00           C
ATOM   1239 1HD1 ILE    75      22.296  20.541 -17.574  1.00  0.00           H
ATOM   1240 2HD1 ILE    75      22.687  22.247 -17.285  1.00  0.00           H
ATOM   1241 3HD1 ILE    75      21.190  21.546 -16.621  1.00  0.00           H
ATOM   1242  N   GLU    76      21.495  22.227 -11.650  1.00  0.00           N
ATOM   1243  H   GLU    76      20.877  21.555 -12.099  1.00  0.00           H
ATOM   1244  CA  GLU    76      20.935  23.224 -10.749  1.00  0.00           C
ATOM   1245  HA  GLU    76      21.222  24.210 -11.123  1.00  0.00           H
ATOM   1246  C   GLU    76      21.501  23.057  -9.344  1.00  0.00           C
ATOM   1247  O   GLU    76      21.862  24.032  -8.682  1.00  0.00           O
ATOM   1248  CB  GLU    76      19.405  23.143 -10.710  1.00  0.00           C
ATOM   1249 1HB  GLU    76      19.117  22.341 -10.028  1.00  0.00           H
ATOM   1250 2HB  GLU    76      19.032  24.082 -10.305  1.00  0.00           H
ATOM   1251  CG  GLU    76      18.707  22.881 -12.033  1.00  0.00           C
ATOM   1252 1HG  GLU    76      18.947  21.873 -12.347  1.00  0.00           H
ATOM   1253 2HG  GLU    76      17.626  22.923 -11.869  1.00  0.00           H
ATOM   1254  CD  GLU    76      19.088  23.846 -13.149  1.00  0.00           C
ATOM   1255  OE1 GLU    76      19.443  25.013 -12.887  1.00  0.00           O
ATOM   1256  OE2 GLU    76      18.999  23.439 -14.324  1.00  0.00           O
ATOM   1257  N   ARG    77      21.676  21.816  -8.911  1.00  0.00           N
ATOM   1258  H   ARG    77      21.370  21.037  -9.501  1.00  0.00           H
ATOM   1259  CA  ARG    77      22.275  21.531  -7.597  1.00  0.00           C
ATOM   1260  HA  ARG    77      21.922  22.285  -6.888  1.00  0.00           H
ATOM   1261  C   ARG    77      23.806  21.615  -7.596  1.00  0.00           C
ATOM   1262  O   ARG    77      24.460  21.239  -6.626  1.00  0.00           O
ATOM   1263  CB  ARG    77      21.779  20.173  -7.100  1.00  0.00           C
ATOM   1264 1HB  ARG    77      22.053  20.048  -6.050  1.00  0.00           H
ATOM   1265 2HB  ARG    77      20.687  20.171  -7.168  1.00  0.00           H
ATOM   1266  CG  ARG    77      22.306  18.989  -7.880  1.00  0.00           C
ATOM   1267 1HG  ARG    77      22.233  19.194  -8.947  1.00  0.00           H
ATOM   1268 2HG  ARG    77      23.354  18.815  -7.623  1.00  0.00           H
ATOM   1269  CD  ARG    77      21.500  17.751  -7.578  1.00  0.00           C
ATOM   1270 1HD  ARG    77      21.572  17.509  -6.515  1.00  0.00           H
ATOM   1271 2HD  ARG    77      20.454  17.934  -7.838  1.00  0.00           H
ATOM   1272  NE  ARG    77      22.020  16.645  -8.387  1.00  0.00           N
ATOM   1273  HE  ARG    77      22.929  16.792  -8.828  1.00  0.00           H
ATOM   1274  CZ  ARG    77      21.427  15.487  -8.629  1.00  0.00           C
ATOM   1275  NH1 ARG    77      20.302  15.117  -8.072  1.00  0.00           N
ATOM   1276 1HH1 ARG    77      19.837  15.728  -7.404  1.00  0.00           H
ATOM   1277 2HH1 ARG    77      19.899  14.211  -8.284  1.00  0.00           H
ATOM   1278  NH2 ARG    77      21.993  14.685  -9.484  1.00  0.00           N
ATOM   1279 1HH2 ARG    77      22.902  14.912  -9.874  1.00  0.00           H
ATOM   1280 2HH2 ARG    77      21.537  13.821  -9.761  1.00  0.00           H
ATOM   1281  N   ASN    78      24.377  22.140  -8.672  1.00  0.00           N
ATOM   1282  H   ASN    78      23.818  22.288  -9.508  1.00  0.00           H
ATOM   1283  CA  ASN    78      25.780  22.570  -8.701  1.00  0.00           C
ATOM   1284  HA  ASN    78      26.287  22.258  -7.785  1.00  0.00           H
ATOM   1285  C   ASN    78      25.861  24.094  -8.779  1.00  0.00           C
ATOM   1286  O   ASN    78      26.946  24.664  -8.888  1.00  0.00           O
ATOM   1287  CB  ASN    78      26.503  21.946  -9.897  1.00  0.00           C
ATOM   1288 1HB  ASN    78      25.839  21.924 -10.761  1.00  0.00           H
ATOM   1289 2HB  ASN    78      27.375  22.548 -10.155  1.00  0.00           H
ATOM   1290  CG  ASN    78      27.001  20.563  -9.609  1.00  0.00           C
ATOM   1291  OD1 ASN    78      27.797  20.356  -8.701  1.00  0.00           O
ATOM   1292  ND2 ASN    78      26.594  19.616 -10.394  1.00  0.00           N
ATOM   1293 1HD2 ASN    78      27.008  18.696 -10.305  1.00  0.00           H
ATOM   1294 2HD2 ASN    78      25.888  19.801 -11.097  1.00  0.00           H
ATOM   1295  N   HIS    79      24.716  24.760  -8.745  1.00  0.00           N
ATOM   1296  H   HIS    79      23.844  24.247  -8.730  1.00  0.00           H
ATOM   1297  CA  HIS    79      24.658  26.229  -8.750  1.00  0.00           C
ATOM   1298  HA  HIS    79      25.662  26.632  -8.618  1.00  0.00           H
ATOM   1299  C   HIS    79      23.817  26.740  -7.580  1.00  0.00           C
ATOM   1300  O   HIS    79      23.803  27.932  -7.269  1.00  0.00           O
ATOM   1301  CB  HIS    79      24.135  26.732 -10.094  1.00  0.00           C
ATOM   1302 1HB  HIS    79      23.173  26.259 -10.299  1.00  0.00           H
ATOM   1303 2HB  HIS    79      23.980  27.812 -10.026  1.00  0.00           H
ATOM   1304  CG  HIS    79      25.077  26.468 -11.227  1.00  0.00           C
ATOM   1305  ND1 HIS    79      25.171  25.275 -11.909  1.00  0.00           N
ATOM   1306  HD1 HIS    79      24.620  24.433 -11.728  1.00  0.00           H
ATOM   1307  CD2 HIS    79      26.008  27.273 -11.804  1.00  0.00           C
ATOM   1308  HD2 HIS    79      26.203  28.298 -11.514  1.00  0.00           H
ATOM   1309  CE1 HIS    79      26.125  25.393 -12.833  1.00  0.00           C
ATOM   1310  HE1 HIS    79      26.424  24.601 -13.511  1.00  0.00           H
ATOM   1311  NE2 HIS    79      26.658  26.597 -12.818  1.00  0.00           N
ATOM   1312  N   ILE    80      23.217  25.805  -6.860  1.00  0.00           N
ATOM   1313  H   ILE    80      22.902  24.953  -7.306  1.00  0.00           H
ATOM   1314  CA  ILE    80      23.104  25.888  -5.410  1.00  0.00           C
ATOM   1315  HA  ILE    80      23.541  26.821  -5.053  1.00  0.00           H
ATOM   1316  C   ILE    80      23.950  24.744  -4.899  1.00  0.00           C
ATOM   1317  O   ILE    80      23.626  23.576  -5.091  1.00  0.00           O
ATOM   1318  CB  ILE    80      21.651  25.753  -4.892  1.00  0.00           C
ATOM   1319  HB  ILE    80      21.205  24.868  -5.350  1.00  0.00           H
ATOM   1320  CG1 ILE    80      20.825  26.986  -5.282  1.00  0.00           C
ATOM   1321 1HG1 ILE    80      20.803  27.053  -6.368  1.00  0.00           H
ATOM   1322 2HG1 ILE    80      19.801  26.835  -4.936  1.00  0.00           H
ATOM   1323  CG2 ILE    80      21.612  25.569  -3.369  1.00  0.00           C
ATOM   1324 1HG2 ILE    80      20.592  25.669  -2.999  1.00  0.00           H
ATOM   1325 2HG2 ILE    80      22.240  26.311  -2.873  1.00  0.00           H
ATOM   1326 3HG2 ILE    80      21.964  24.572  -3.105  1.00  0.00           H
ATOM   1327  CD1 ILE    80      21.305  28.333  -4.725  1.00  0.00           C
ATOM   1328 1HD1 ILE    80      20.555  29.087  -4.939  1.00  0.00           H
ATOM   1329 2HD1 ILE    80      22.245  28.630  -5.192  1.00  0.00           H
ATOM   1330 3HD1 ILE    80      21.437  28.288  -3.643  1.00  0.00           H
ATOM   1331  N   LYS    81      25.067  25.114  -4.297  1.00  0.00           N
ATOM   1332  H   LYS    81      25.298  26.112  -4.292  1.00  0.00           H
ATOM   1333  CA  LYS    81      26.015  24.187  -3.674  1.00  0.00           C
ATOM   1334  HA  LYS    81      25.495  23.301  -3.307  1.00  0.00           H
ATOM   1335  C   LYS    81      26.638  24.925  -2.492  1.00  0.00           C
ATOM   1336  O   LYS    81      27.774  24.672  -2.099  1.00  0.00           O
ATOM   1337  CB  LYS    81      27.089  23.765  -4.687  1.00  0.00           C
ATOM   1338 1HB  LYS    81      27.812  23.122  -4.181  1.00  0.00           H
ATOM   1339 2HB  LYS    81      26.611  23.180  -5.477  1.00  0.00           H
ATOM   1340  CG  LYS    81      27.832  24.930  -5.338  1.00  0.00           C
ATOM   1341 1HG  LYS    81      27.122  25.528  -5.911  1.00  0.00           H
ATOM   1342 2HG  LYS    81      28.278  25.554  -4.563  1.00  0.00           H
ATOM   1343  CD  LYS    81      28.937  24.446  -6.257  1.00  0.00           C
ATOM   1344 1HD  LYS    81      29.626  23.822  -5.685  1.00  0.00           H
ATOM   1345 2HD  LYS    81      28.507  23.843  -7.058  1.00  0.00           H
ATOM   1346  CE  LYS    81      29.713  25.619  -6.858  1.00  0.00           C
ATOM   1347 1HE  LYS    81      30.191  26.179  -6.050  1.00  0.00           H
ATOM   1348 2HE  LYS    81      30.499  25.220  -7.506  1.00  0.00           H
ATOM   1349  NZ  LYS    81      28.850  26.555  -7.657  1.00  0.00           N
ATOM   1350 1HZ  LYS    81      29.423  27.213  -8.176  1.00  0.00           H
ATOM   1351 2HZ  LYS    81      28.239  27.085  -7.045  1.00  0.00           H
ATOM   1352 3HZ  LYS    81      28.283  26.030  -8.312  1.00  0.00           H
ATOM   1353  N   THR    82      25.951  25.954  -2.026  1.00  0.00           N
ATOM   1354  H   THR    82      24.990  26.102  -2.303  1.00  0.00           H
ATOM   1355  CA  THR    82      26.556  26.956  -1.152  1.00  0.00           C
ATOM   1356  HA  THR    82      27.420  27.371  -1.674  1.00  0.00           H
ATOM   1357  C   THR    82      27.022  26.370   0.182  1.00  0.00           C
ATOM   1358  O   THR    82      26.238  25.771   0.915  1.00  0.00           O
ATOM   1359  CB  THR    82      25.536  28.077  -0.940  1.00  0.00           C
ATOM   1360  HB  THR    82      24.845  27.792  -0.156  1.00  0.00           H
ATOM   1361  OG1 THR    82      24.807  28.249  -2.161  1.00  0.00           O
ATOM   1362  HG1 THR    82      23.999  28.737  -1.945  1.00  0.00           H
ATOM   1363  CG2 THR    82      26.179  29.391  -0.599  1.00  0.00           C
ATOM   1364 1HG2 THR    82      25.404  30.155  -0.519  1.00  0.00           H
ATOM   1365 2HG2 THR    82      26.884  29.679  -1.377  1.00  0.00           H
ATOM   1366 3HG2 THR    82      26.693  29.317   0.357  1.00  0.00           H
ATOM   1367  N   VAL    83      28.326  26.459   0.435  1.00  0.00           N
ATOM   1368  H   VAL    83      28.905  26.928  -0.257  1.00  0.00           H
ATOM   1369  CA  VAL    83      29.033  25.900   1.608  1.00  0.00           C
ATOM   1370  HA  VAL    83      30.077  26.197   1.494  1.00  0.00           H
ATOM   1371  C   VAL    83      29.032  24.356   1.688  1.00  0.00           C
ATOM   1372  O   VAL    83      29.845  23.752   2.406  1.00  0.00           O
ATOM   1373  CB  VAL    83      28.545  26.535   2.964  1.00  0.00           C
ATOM   1374  HB  VAL    83      27.639  26.024   3.287  1.00  0.00           H
ATOM   1375  CG1 VAL    83      29.606  26.412   4.069  1.00  0.00           C
ATOM   1376 1HG1 VAL    83      29.252  26.901   4.978  1.00  0.00           H
ATOM   1377 2HG1 VAL    83      30.534  26.882   3.748  1.00  0.00           H
ATOM   1378 3HG1 VAL    83      29.791  25.364   4.299  1.00  0.00           H
ATOM   1379  CG2 VAL    83      28.224  28.033   2.790  1.00  0.00           C
ATOM   1380 1HG2 VAL    83      28.054  28.491   3.763  1.00  0.00           H
ATOM   1381 2HG2 VAL    83      27.310  28.151   2.210  1.00  0.00           H
ATOM   1382 3HG2 VAL    83      29.048  28.548   2.292  1.00  0.00           H
ATOM   1383  N   GLN    84      28.164  23.716   0.912  1.00  0.00           N
ATOM   1384  H   GLN    84      27.556  24.276   0.325  1.00  0.00           H
ATOM   1385  CA  GLN    84      27.957  22.268   0.899  1.00  0.00           C
ATOM   1386  HA  GLN    84      27.078  22.076   0.290  1.00  0.00           H
ATOM   1387  C   GLN    84      27.619  21.771   2.296  1.00  0.00           C
ATOM   1388  O   GLN    84      28.122  20.751   2.781  1.00  0.00           O
ATOM   1389  CB  GLN    84      29.111  21.521   0.230  1.00  0.00           C
ATOM   1390 1HB  GLN    84      30.048  21.714   0.756  1.00  0.00           H
ATOM   1391 2HB  GLN    84      28.903  20.452   0.267  1.00  0.00           H
ATOM   1392  CG  GLN    84      29.239  21.941  -1.225  1.00  0.00           C
ATOM   1393 1HG  GLN    84      28.252  21.907  -1.693  1.00  0.00           H
ATOM   1394 2HG  GLN    84      29.606  22.967  -1.269  1.00  0.00           H
ATOM   1395  CD  GLN    84      30.161  21.063  -2.021  1.00  0.00           C
ATOM   1396  OE1 GLN    84      29.889  19.887  -2.259  1.00  0.00           O
ATOM   1397  NE2 GLN    84      31.242  21.625  -2.474  1.00  0.00           N
ATOM   1398 1HE2 GLN    84      31.879  21.092  -3.052  1.00  0.00           H
ATOM   1399 2HE2 GLN    84      31.433  22.598  -2.253  1.00  0.00           H
ATOM   1400  N   SER    85      26.734  22.525   2.926  1.00  0.00           N
ATOM   1401  H   SER    85      26.373  23.367   2.479  1.00  0.00           H
ATOM   1402  CA  SER    85      26.190  22.218   4.237  1.00  0.00           C
ATOM   1403  HA  SER    85      25.991  21.151   4.330  1.00  0.00           H
ATOM   1404  C   SER    85      24.891  23.015   4.269  1.00  0.00           C
ATOM   1405  O   SER    85      24.651  23.771   3.329  1.00  0.00           O
ATOM   1406  CB  SER    85      27.151  22.684   5.332  1.00  0.00           C
ATOM   1407 1HB  SER    85      26.713  22.485   6.313  1.00  0.00           H
ATOM   1408 2HB  SER    85      28.086  22.130   5.242  1.00  0.00           H
ATOM   1409  OG  SER    85      27.426  24.068   5.200  1.00  0.00           O
ATOM   1410  HG  SER    85      28.124  24.304   5.834  1.00  0.00           H
ATOM   1411  N   GLY    86      24.098  22.868   5.324  1.00  0.00           N
ATOM   1412  H   GLY    86      24.348  22.217   6.046  1.00  0.00           H
ATOM   1413  CA  GLY    86      22.862  23.616   5.506  1.00  0.00           C
ATOM   1414 1HA  GLY    86      23.017  24.382   6.261  1.00  0.00           H
ATOM   1415 2HA  GLY    86      22.594  24.121   4.573  1.00  0.00           H
ATOM   1416  C   GLY    86      21.694  22.749   5.947  1.00  0.00           C
ATOM   1417  O   GLY    86      21.836  21.530   6.075  1.00  0.00           O
ATOM   1418  N   ARG    87      20.556  23.379   6.200  1.00  0.00           N
ATOM   1419  H   ARG    87      20.573  24.383   6.343  1.00  0.00           H
ATOM   1420  CA  ARG    87      19.226  22.784   6.037  1.00  0.00           C
ATOM   1421  HA  ARG    87      19.218  22.123   5.165  1.00  0.00           H
ATOM   1422  C   ARG    87      18.381  23.997   5.723  1.00  0.00           C
ATOM   1423  O   ARG    87      18.829  25.112   5.972  1.00  0.00           O
ATOM   1424  CB  ARG    87      18.685  22.032   7.253  1.00  0.00           C
ATOM   1425 1HB  ARG    87      17.638  21.798   7.047  1.00  0.00           H
ATOM   1426 2HB  ARG    87      19.218  21.086   7.332  1.00  0.00           H
ATOM   1427  CG  ARG    87      18.758  22.742   8.596  1.00  0.00           C
ATOM   1428 1HG  ARG    87      19.798  22.783   8.927  1.00  0.00           H
ATOM   1429 2HG  ARG    87      18.383  23.761   8.487  1.00  0.00           H
ATOM   1430  CD  ARG    87      17.913  22.030   9.658  1.00  0.00           C
ATOM   1431 1HD  ARG    87      18.022  22.588  10.594  1.00  0.00           H
ATOM   1432 2HD  ARG    87      16.866  22.084   9.362  1.00  0.00           H
ATOM   1433  NE  ARG    87      18.255  20.620   9.908  1.00  0.00           N
ATOM   1434  HE  ARG    87      19.020  20.461  10.551  1.00  0.00           H
ATOM   1435  CZ  ARG    87      17.658  19.547   9.393  1.00  0.00           C
ATOM   1436  NH1 ARG    87      16.744  19.592   8.452  1.00  0.00           N
ATOM   1437 1HH1 ARG    87      16.457  20.482   8.074  1.00  0.00           H
ATOM   1438 2HH1 ARG    87      16.355  18.739   8.084  1.00  0.00           H
ATOM   1439  NH2 ARG    87      17.975  18.367   9.846  1.00  0.00           N
ATOM   1440 1HH2 ARG    87      18.695  18.257  10.549  1.00  0.00           H
ATOM   1441 2HH2 ARG    87      17.489  17.543   9.516  1.00  0.00           H
ATOM   1442  N   GLU    88      17.219  23.797   5.142  1.00  0.00           N
ATOM   1443  H   GLU    88      16.809  22.856   5.105  1.00  0.00           H
ATOM   1444  CA  GLU    88      16.559  24.794   4.313  1.00  0.00           C
ATOM   1445  HA  GLU    88      16.900  25.797   4.566  1.00  0.00           H
ATOM   1446  C   GLU    88      15.051  24.736   4.474  1.00  0.00           C
ATOM   1447  O   GLU    88      14.536  23.724   4.938  1.00  0.00           O
ATOM   1448  CB  GLU    88      16.877  24.478   2.844  1.00  0.00           C
ATOM   1449 1HB  GLU    88      16.041  24.795   2.219  1.00  0.00           H
ATOM   1450 2HB  GLU    88      17.748  25.064   2.547  1.00  0.00           H
ATOM   1451  CG  GLU    88      17.185  23.003   2.537  1.00  0.00           C
ATOM   1452 1HG  GLU    88      17.338  22.919   1.468  1.00  0.00           H
ATOM   1453 2HG  GLU    88      18.128  22.726   3.015  1.00  0.00           H
ATOM   1454  CD  GLU    88      16.098  22.003   2.955  1.00  0.00           C
ATOM   1455  OE1 GLU    88      15.177  21.725   2.161  1.00  0.00           O
ATOM   1456  OE2 GLU    88      16.186  21.458   4.081  1.00  0.00           O
ATOM   1457  N   GLN    89      14.420  25.825   4.041  1.00  0.00           N
ATOM   1458  H   GLN    89      14.998  26.662   3.958  1.00  0.00           H
ATOM   1459  CA  GLN    89      13.003  26.033   3.686  1.00  0.00           C
ATOM   1460  HA  GLN    89      12.979  26.286   2.632  1.00  0.00           H
ATOM   1461  C   GLN    89      12.547  27.272   4.441  1.00  0.00           C
ATOM   1462  O   GLN    89      12.643  27.382   5.653  1.00  0.00           O
ATOM   1463  CB  GLN    89      12.040  24.858   3.857  1.00  0.00           C
ATOM   1464 1HB  GLN    89      12.159  24.440   4.857  1.00  0.00           H
ATOM   1465 2HB  GLN    89      11.016  25.219   3.756  1.00  0.00           H
ATOM   1466  CG  GLN    89      12.261  23.775   2.807  1.00  0.00           C
ATOM   1467 1HG  GLN    89      11.802  24.079   1.866  1.00  0.00           H
ATOM   1468 2HG  GLN    89      13.331  23.655   2.634  1.00  0.00           H
ATOM   1469  CD  GLN    89      11.710  22.445   3.237  1.00  0.00           C
ATOM   1470  OE1 GLN    89      10.555  22.325   3.622  1.00  0.00           O
ATOM   1471  NE2 GLN    89      12.515  21.430   3.156  1.00  0.00           N
ATOM   1472 1HE2 GLN    89      12.183  20.524   3.425  1.00  0.00           H
ATOM   1473 2HE2 GLN    89      13.489  21.566   2.862  1.00  0.00           H
ATOM   1474  N   SER    90      12.144  28.242   3.639  1.00  0.00           N
ATOM   1475  H   SER    90      11.622  28.004   2.810  1.00  0.00           H
ATOM   1476  CA  SER    90      12.480  29.651   3.798  1.00  0.00           C
ATOM   1477  HA  SER    90      13.553  29.763   3.963  1.00  0.00           H
ATOM   1478  C   SER    90      11.751  30.450   4.868  1.00  0.00           C
ATOM   1479  O   SER    90      10.673  30.082   5.311  1.00  0.00           O
ATOM   1480  CB  SER    90      12.090  30.256   2.452  1.00  0.00           C
ATOM   1481 1HB  SER    90      12.080  31.347   2.500  1.00  0.00           H
ATOM   1482 2HB  SER    90      12.800  29.934   1.691  1.00  0.00           H
ATOM   1483  OG  SER    90      10.806  29.743   2.112  1.00  0.00           O
ATOM   1484  HG  SER    90      10.234  29.830   2.885  1.00  0.00           H
ATOM   1485  N   LEU    91      12.246  31.654   5.115  1.00  0.00           N
ATOM   1486  H   LEU    91      13.247  31.812   5.071  1.00  0.00           H
ATOM   1487  CA  LEU    91      11.363  32.800   5.341  1.00  0.00           C
ATOM   1488  HA  LEU    91      10.417  32.446   5.752  1.00  0.00           H
ATOM   1489  C   LEU    91      11.100  33.524   4.007  1.00  0.00           C
ATOM   1490  O   LEU    91      11.955  34.286   3.542  1.00  0.00           O
ATOM   1491  CB  LEU    91      11.994  33.761   6.354  1.00  0.00           C
ATOM   1492 1HB  LEU    91      12.242  33.189   7.249  1.00  0.00           H
ATOM   1493 2HB  LEU    91      12.921  34.164   5.946  1.00  0.00           H
ATOM   1494  CG  LEU    91      11.070  34.923   6.759  1.00  0.00           C
ATOM   1495  HG  LEU    91      10.072  34.726   6.366  1.00  0.00           H
ATOM   1496  CD1 LEU    91      10.975  34.986   8.277  1.00  0.00           C
ATOM   1497 1HD1 LEU    91      10.239  35.733   8.568  1.00  0.00           H
ATOM   1498 2HD1 LEU    91      11.939  35.252   8.705  1.00  0.00           H
ATOM   1499 3HD1 LEU    91      10.660  34.019   8.674  1.00  0.00           H
ATOM   1500  CD2 LEU    91      11.536  36.277   6.221  1.00  0.00           C
ATOM   1501 1HD2 LEU    91      10.839  37.056   6.531  1.00  0.00           H
ATOM   1502 2HD2 LEU    91      11.557  36.252   5.131  1.00  0.00           H
ATOM   1503 3HD2 LEU    91      12.531  36.512   6.595  1.00  0.00           H
ATOM   1504  N   PRO    92       9.985  33.221   3.312  1.00  0.00           N
ATOM   1505  CA  PRO    92       9.602  34.044   2.159  1.00  0.00           C
ATOM   1506  HA  PRO    92      10.457  34.525   1.680  1.00  0.00           H
ATOM   1507  C   PRO    92       8.569  35.075   2.630  1.00  0.00           C
ATOM   1508  O   PRO    92       8.530  35.428   3.811  1.00  0.00           O
ATOM   1509  CB  PRO    92       8.998  32.996   1.227  1.00  0.00           C
ATOM   1510 1HB  PRO    92       8.334  33.422   0.475  1.00  0.00           H
ATOM   1511 2HB  PRO    92       9.797  32.433   0.741  1.00  0.00           H
ATOM   1512  CG  PRO    92       8.254  32.133   2.158  1.00  0.00           C
ATOM   1513 1HG  PRO    92       7.238  32.511   2.276  1.00  0.00           H
ATOM   1514 2HG  PRO    92       8.232  31.125   1.760  1.00  0.00           H
ATOM   1515  CD  PRO    92       8.971  32.164   3.494  1.00  0.00           C
ATOM   1516 1HD  PRO    92       8.278  32.423   4.297  1.00  0.00           H
ATOM   1517 2HD  PRO    92       9.431  31.199   3.679  1.00  0.00           H
ATOM   1518  N   GLU    93       7.675  35.501   1.750  1.00  0.00           N
ATOM   1519  H   GLU    93       7.737  35.181   0.790  1.00  0.00           H
ATOM   1520  CA  GLU    93       6.608  36.443   2.100  1.00  0.00           C
ATOM   1521  HA  GLU    93       7.076  37.335   2.518  1.00  0.00           H
ATOM   1522  C   GLU    93       5.566  35.986   3.127  1.00  0.00           C
ATOM   1523  O   GLU    93       4.805  36.826   3.619  1.00  0.00           O
ATOM   1524  CB  GLU    93       5.846  36.843   0.832  1.00  0.00           C
ATOM   1525 1HB  GLU    93       5.368  35.958   0.421  1.00  0.00           H
ATOM   1526 2HB  GLU    93       5.066  37.558   1.105  1.00  0.00           H
ATOM   1527  CG  GLU    93       6.720  37.473  -0.238  1.00  0.00           C
ATOM   1528 1HG  GLU    93       7.424  36.729  -0.616  1.00  0.00           H
ATOM   1529 2HG  GLU    93       6.092  37.808  -1.066  1.00  0.00           H
ATOM   1530  CD  GLU    93       7.495  38.649   0.321  1.00  0.00           C
ATOM   1531  OE1 GLU    93       6.886  39.560   0.924  1.00  0.00           O
ATOM   1532  OE2 GLU    93       8.740  38.661   0.214  1.00  0.00           O
ATOM   1533  N   GLY    94       5.525  34.707   3.473  1.00  0.00           N
ATOM   1534  H   GLY    94       6.172  34.045   3.069  1.00  0.00           H
ATOM   1535  CA  GLY    94       4.610  34.223   4.497  1.00  0.00           C
ATOM   1536 1HA  GLY    94       4.499  34.977   5.279  1.00  0.00           H
ATOM   1537 2HA  GLY    94       3.632  34.012   4.063  1.00  0.00           H
ATOM   1538  C   GLY    94       5.178  32.961   5.111  1.00  0.00           C
ATOM   1539  O   GLY    94       5.782  32.160   4.394  1.00  0.00           O
ATOM   1540  N   VAL    95       5.029  32.794   6.416  1.00  0.00           N
ATOM   1541  H   VAL    95       4.484  33.475   6.944  1.00  0.00           H
ATOM   1542  CA  VAL    95       5.641  31.690   7.160  1.00  0.00           C
ATOM   1543  HA  VAL    95       6.084  30.986   6.462  1.00  0.00           H
ATOM   1544  C   VAL    95       4.558  30.974   7.957  1.00  0.00           C
ATOM   1545  O   VAL    95       4.118  31.450   9.008  1.00  0.00           O
ATOM   1546  CB  VAL    95       6.763  32.215   8.109  1.00  0.00           C
ATOM   1547  HB  VAL    95       6.324  32.926   8.812  1.00  0.00           H
ATOM   1548  CG1 VAL    95       7.440  31.083   8.912  1.00  0.00           C
ATOM   1549 1HG1 VAL    95       8.140  31.521   9.626  1.00  0.00           H
ATOM   1550 2HG1 VAL    95       7.996  30.424   8.248  1.00  0.00           H
ATOM   1551 3HG1 VAL    95       6.696  30.514   9.472  1.00  0.00           H
ATOM   1552  CG2 VAL    95       7.843  32.937   7.305  1.00  0.00           C
ATOM   1553 1HG2 VAL    95       8.622  33.286   7.980  1.00  0.00           H
ATOM   1554 2HG2 VAL    95       7.423  33.803   6.792  1.00  0.00           H
ATOM   1555 3HG2 VAL    95       8.277  32.259   6.568  1.00  0.00           H
ATOM   1556  N   SER    96       4.096  29.841   7.451  1.00  0.00           N
ATOM   1557  H   SER    96       4.418  29.513   6.544  1.00  0.00           H
ATOM   1558  CA  SER    96       3.065  29.056   8.131  1.00  0.00           C
ATOM   1559  HA  SER    96       2.898  29.446   9.136  1.00  0.00           H
ATOM   1560  C   SER    96       3.472  27.597   8.254  1.00  0.00           C
ATOM   1561  O   SER    96       3.345  26.815   7.316  1.00  0.00           O
ATOM   1562  CB  SER    96       1.759  29.177   7.352  1.00  0.00           C
ATOM   1563 1HB  SER    96       1.902  28.790   6.346  1.00  0.00           H
ATOM   1564 2HB  SER    96       0.975  28.605   7.853  1.00  0.00           H
ATOM   1565  OG  SER    96       1.387  30.544   7.273  1.00  0.00           O
ATOM   1566  HG  SER    96       0.663  30.631   6.635  1.00  0.00           H
ATOM   1567  N   ILE    97       3.993  27.210   9.405  1.00  0.00           N
ATOM   1568  H   ILE    97       4.127  27.885  10.162  1.00  0.00           H
ATOM   1569  CA  ILE    97       4.331  25.806   9.621  1.00  0.00           C
ATOM   1570  HA  ILE    97       4.859  25.425   8.750  1.00  0.00           H
ATOM   1571  C   ILE    97       3.005  25.061   9.753  1.00  0.00           C
ATOM   1572  O   ILE    97       2.171  25.427  10.588  1.00  0.00           O
ATOM   1573  CB  ILE    97       5.215  25.611  10.887  1.00  0.00           C
ATOM   1574  HB  ILE    97       4.681  26.020  11.748  1.00  0.00           H
ATOM   1575  CG1 ILE    97       6.530  26.400  10.709  1.00  0.00           C
ATOM   1576 1HG1 ILE    97       7.065  25.998   9.850  1.00  0.00           H
ATOM   1577 2HG1 ILE    97       6.294  27.442  10.486  1.00  0.00           H
ATOM   1578  CG2 ILE    97       5.467  24.102  11.151  1.00  0.00           C
ATOM   1579 1HG2 ILE    97       6.118  23.968  12.014  1.00  0.00           H
ATOM   1580 2HG2 ILE    97       5.921  23.626  10.279  1.00  0.00           H
ATOM   1581 3HG2 ILE    97       4.524  23.602  11.376  1.00  0.00           H
ATOM   1582  CD1 ILE    97       7.481  26.395  11.906  1.00  0.00           C
ATOM   1583 1HD1 ILE    97       8.309  27.080  11.710  1.00  0.00           H
ATOM   1584 2HD1 ILE    97       7.880  25.394  12.069  1.00  0.00           H
ATOM   1585 3HD1 ILE    97       6.957  26.727  12.799  1.00  0.00           H
ATOM   1586  N   ILE    98       2.794  24.031   8.945  1.00  0.00           N
ATOM   1587  H   ILE    98       3.495  23.772   8.254  1.00  0.00           H
ATOM   1588  CA  ILE    98       1.592  23.207   9.070  1.00  0.00           C
ATOM   1589  HA  ILE    98       0.748  23.823   9.389  1.00  0.00           H
ATOM   1590  C   ILE    98       1.905  22.186  10.148  1.00  0.00           C
ATOM   1591  O   ILE    98       1.120  21.991  11.084  1.00  0.00           O
ATOM   1592  CB  ILE    98       1.220  22.454   7.757  1.00  0.00           C
ATOM   1593  HB  ILE    98       2.073  21.856   7.438  1.00  0.00           H
ATOM   1594  CG1 ILE    98       0.892  23.478   6.657  1.00  0.00           C
ATOM   1595 1HG1 ILE    98       0.071  24.106   7.004  1.00  0.00           H
ATOM   1596 2HG1 ILE    98       1.762  24.118   6.496  1.00  0.00           H
ATOM   1597  CG2 ILE    98       0.020  21.497   7.991  1.00  0.00           C
ATOM   1598 1HG2 ILE    98      -0.170  20.895   7.102  1.00  0.00           H
ATOM   1599 2HG2 ILE    98      -0.876  22.076   8.228  1.00  0.00           H
ATOM   1600 3HG2 ILE    98       0.225  20.805   8.809  1.00  0.00           H
ATOM   1601  CD1 ILE    98       0.484  22.874   5.314  1.00  0.00           C
ATOM   1602 1HD1 ILE    98       0.409  23.664   4.571  1.00  0.00           H
ATOM   1603 2HD1 ILE    98      -0.490  22.389   5.393  1.00  0.00           H
ATOM   1604 3HD1 ILE    98       1.229  22.149   4.991  1.00  0.00           H
ATOM   1605  N   ALA    99       3.065  21.555  10.027  1.00  0.00           N
ATOM   1606  H   ALA    99       3.698  21.785   9.261  1.00  0.00           H
ATOM   1607  CA  ALA    99       3.481  20.513  10.950  1.00  0.00           C
ATOM   1608  HA  ALA    99       3.156  20.759  11.961  1.00  0.00           H
ATOM   1609  C   ALA    99       5.002  20.446  10.924  1.00  0.00           C
ATOM   1610  O   ALA    99       5.631  20.793   9.922  1.00  0.00           O
ATOM   1611  CB  ALA    99       2.873  19.174  10.523  1.00  0.00           C
ATOM   1612 1HB  ALA    99       1.782  19.243  10.528  1.00  0.00           H
ATOM   1613 2HB  ALA    99       3.181  18.392  11.217  1.00  0.00           H
ATOM   1614 3HB  ALA    99       3.209  18.916   9.517  1.00  0.00           H
ATOM   1615  N   SER   100       5.597  19.987  12.010  1.00  0.00           N
ATOM   1616  H   SER   100       5.040  19.718  12.825  1.00  0.00           H
ATOM   1617  CA  SER   100       7.040  19.811  12.070  1.00  0.00           C
ATOM   1618  HA  SER   100       7.404  19.412  11.122  1.00  0.00           H
ATOM   1619  C   SER   100       7.373  18.840  13.182  1.00  0.00           C
ATOM   1620  O   SER   100       6.813  18.915  14.277  1.00  0.00           O
ATOM   1621  CB  SER   100       7.735  21.140  12.367  1.00  0.00           C
ATOM   1622 1HB  SER   100       7.511  21.848  11.567  1.00  0.00           H
ATOM   1623 2HB  SER   100       7.375  21.542  13.317  1.00  0.00           H
ATOM   1624  OG  SER   100       9.134  20.941  12.432  1.00  0.00           O
ATOM   1625  HG  SER   100       9.572  21.784  12.206  1.00  0.00           H
ATOM   1626  N   THR   101       8.307  17.944  12.917  1.00  0.00           N
ATOM   1627  H   THR   101       8.672  17.870  11.966  1.00  0.00           H
ATOM   1628  CA  THR   101       8.854  17.071  13.955  1.00  0.00           C
ATOM   1629  HA  THR   101       8.209  17.075  14.834  1.00  0.00           H
ATOM   1630  C   THR   101      10.224  17.608  14.352  1.00  0.00           C
ATOM   1631  O   THR   101      10.854  17.141  15.300  1.00  0.00           O
ATOM   1632  CB  THR   101       9.005  15.626  13.443  1.00  0.00           C
ATOM   1633  HB  THR   101       9.428  15.006  14.234  1.00  0.00           H
ATOM   1634  OG1 THR   101       9.869  15.616  12.306  1.00  0.00           O
ATOM   1635  HG1 THR   101       9.446  16.136  11.609  1.00  0.00           H
ATOM   1636  CG2 THR   101       7.687  15.030  12.986  1.00  0.00           C
ATOM   1637 1HG2 THR   101       7.850  13.998  12.675  1.00  0.00           H
ATOM   1638 2HG2 THR   101       7.279  15.594  12.147  1.00  0.00           H
ATOM   1639 3HG2 THR   101       6.969  15.035  13.807  1.00  0.00           H
ATOM   1640  N   MET   102      10.683  18.606  13.611  1.00  0.00           N
ATOM   1641  H   MET   102      10.072  19.046  12.934  1.00  0.00           H
ATOM   1642  CA  MET   102      12.043  19.120  13.732  1.00  0.00           C
ATOM   1643  HA  MET   102      12.740  18.286  13.672  1.00  0.00           H
ATOM   1644  C   MET   102      12.215  19.874  15.051  1.00  0.00           C
ATOM   1645  O   MET   102      11.362  20.712  15.391  1.00  0.00           O
ATOM   1646  CB  MET   102      12.271  20.075  12.562  1.00  0.00           C
ATOM   1647 1HB  MET   102      11.883  19.587  11.675  1.00  0.00           H
ATOM   1648 2HB  MET   102      11.682  20.978  12.732  1.00  0.00           H
ATOM   1649  CG  MET   102      13.695  20.491  12.278  1.00  0.00           C
ATOM   1650 1HG  MET   102      13.687  21.202  11.448  1.00  0.00           H
ATOM   1651 2HG  MET   102      14.086  20.999  13.159  1.00  0.00           H
ATOM   1652  SD  MET   102      14.799  19.120  11.847  1.00  0.00           S
ATOM   1653  CE  MET   102      14.080  18.456  10.326  1.00  0.00           C
ATOM   1654 1HE  MET   102      14.729  17.670   9.937  1.00  0.00           H
ATOM   1655 2HE  MET   102      13.976  19.250   9.584  1.00  0.00           H
ATOM   1656 3HE  MET   102      13.101  18.027  10.544  1.00  0.00           H
ATOM   1657  N   PRO   103      13.290  19.597  15.813  1.00  0.00           N
ATOM   1658  CA  PRO   103      13.417  20.369  17.055  1.00  0.00           C
ATOM   1659  HA  PRO   103      12.503  20.307  17.649  1.00  0.00           H
ATOM   1660  C   PRO   103      13.745  21.831  16.773  1.00  0.00           C
ATOM   1661  O   PRO   103      14.257  22.177  15.702  1.00  0.00           O
ATOM   1662  CB  PRO   103      14.561  19.658  17.778  1.00  0.00           C
ATOM   1663 1HB  PRO   103      15.123  20.348  18.409  1.00  0.00           H
ATOM   1664 2HB  PRO   103      14.171  18.830  18.372  1.00  0.00           H
ATOM   1665  CG  PRO   103      15.396  19.136  16.695  1.00  0.00           C
ATOM   1666 1HG  PRO   103      16.006  19.939  16.278  1.00  0.00           H
ATOM   1667 2HG  PRO   103      16.028  18.323  17.054  1.00  0.00           H
ATOM   1668  CD  PRO   103      14.407  18.643  15.674  1.00  0.00           C
ATOM   1669 1HD  PRO   103      14.846  18.673  14.674  1.00  0.00           H
ATOM   1670 2HD  PRO   103      14.076  17.630  15.921  1.00  0.00           H
ATOM   1671  N   LYS   104      13.429  22.707  17.714  1.00  0.00           N
ATOM   1672  H   LYS   104      13.110  22.376  18.626  1.00  0.00           H
ATOM   1673  CA  LYS   104      13.454  24.145  17.463  1.00  0.00           C
ATOM   1674  HA  LYS   104      12.714  24.326  16.688  1.00  0.00           H
ATOM   1675  C   LYS   104      14.750  24.750  16.931  1.00  0.00           C
ATOM   1676  O   LYS   104      14.660  25.529  15.995  1.00  0.00           O
ATOM   1677  CB  LYS   104      12.987  24.919  18.693  1.00  0.00           C
ATOM   1678 1HB  LYS   104      12.090  24.436  19.086  1.00  0.00           H
ATOM   1679 2HB  LYS   104      13.764  24.900  19.454  1.00  0.00           H
ATOM   1680  CG  LYS   104      12.643  26.357  18.347  1.00  0.00           C
ATOM   1681 1HG  LYS   104      13.547  26.891  18.048  1.00  0.00           H
ATOM   1682 2HG  LYS   104      11.956  26.342  17.501  1.00  0.00           H
ATOM   1683  CD  LYS   104      11.978  27.104  19.476  1.00  0.00           C
ATOM   1684 1HD  LYS   104      11.133  26.523  19.847  1.00  0.00           H
ATOM   1685 2HD  LYS   104      12.693  27.278  20.284  1.00  0.00           H
ATOM   1686  CE  LYS   104      11.473  28.422  18.917  1.00  0.00           C
ATOM   1687 1HE  LYS   104      12.312  28.981  18.493  1.00  0.00           H
ATOM   1688 2HE  LYS   104      10.767  28.205  18.110  1.00  0.00           H
ATOM   1689  NZ  LYS   104      10.787  29.268  19.934  1.00  0.00           N
ATOM   1690 1HZ  LYS   104      10.272  30.008  19.471  1.00  0.00           H
ATOM   1691 2HZ  LYS   104      11.477  29.691  20.546  1.00  0.00           H
ATOM   1692 3HZ  LYS   104      10.144  28.706  20.484  1.00  0.00           H
ATOM   1693  N   PRO   105      15.950  24.389  17.433  1.00  0.00           N
ATOM   1694  CA  PRO   105      17.043  25.122  16.771  1.00  0.00           C
ATOM   1695  HA  PRO   105      16.869  26.200  16.828  1.00  0.00           H
ATOM   1696  C   PRO   105      17.248  24.737  15.303  1.00  0.00           C
ATOM   1697  O   PRO   105      17.638  25.574  14.491  1.00  0.00           O
ATOM   1698  CB  PRO   105      18.258  24.762  17.627  1.00  0.00           C
ATOM   1699 1HB  PRO   105      19.174  24.756  17.034  1.00  0.00           H
ATOM   1700 2HB  PRO   105      18.349  25.459  18.461  1.00  0.00           H
ATOM   1701  CG  PRO   105      17.939  23.420  18.140  1.00  0.00           C
ATOM   1702 1HG  PRO   105      18.113  22.670  17.364  1.00  0.00           H
ATOM   1703 2HG  PRO   105      18.531  23.192  19.024  1.00  0.00           H
ATOM   1704  CD  PRO   105      16.478  23.489  18.477  1.00  0.00           C
ATOM   1705 1HD  PRO   105      16.030  22.494  18.419  1.00  0.00           H
ATOM   1706 2HD  PRO   105      16.332  23.921  19.471  1.00  0.00           H
ATOM   1707  N   LYS   106      16.892  23.516  14.923  1.00  0.00           N
ATOM   1708  H   LYS   106      16.560  22.853  15.617  1.00  0.00           H
ATOM   1709  CA  LYS   106      16.940  23.104  13.519  1.00  0.00           C
ATOM   1710  HA  LYS   106      17.869  23.466  13.069  1.00  0.00           H
ATOM   1711  C   LYS   106      15.768  23.706  12.742  1.00  0.00           C
ATOM   1712  O   LYS   106      15.889  24.030  11.568  1.00  0.00           O
ATOM   1713  CB  LYS   106      16.926  21.578  13.446  1.00  0.00           C
ATOM   1714 1HB  LYS   106      16.054  21.202  13.981  1.00  0.00           H
ATOM   1715 2HB  LYS   106      16.856  21.276  12.399  1.00  0.00           H
ATOM   1716  CG  LYS   106      18.171  20.957  14.045  1.00  0.00           C
ATOM   1717 1HG  LYS   106      19.035  21.367  13.524  1.00  0.00           H
ATOM   1718 2HG  LYS   106      18.230  21.224  15.102  1.00  0.00           H
ATOM   1719  CD  LYS   106      18.192  19.439  13.920  1.00  0.00           C
ATOM   1720 1HD  LYS   106      17.342  19.018  14.458  1.00  0.00           H
ATOM   1721 2HD  LYS   106      18.106  19.166  12.866  1.00  0.00           H
ATOM   1722  CE  LYS   106      19.490  18.848  14.480  1.00  0.00           C
ATOM   1723 1HE  LYS   106      19.493  17.775  14.271  1.00  0.00           H
ATOM   1724 2HE  LYS   106      20.335  19.293  13.948  1.00  0.00           H
ATOM   1725  NZ  LYS   106      19.701  19.035  15.955  1.00  0.00           N
ATOM   1726 1HZ  LYS   106      20.577  18.607  16.240  1.00  0.00           H
ATOM   1727 2HZ  LYS   106      18.947  18.603  16.481  1.00  0.00           H
ATOM   1728 3HZ  LYS   106      19.736  20.022  16.191  1.00  0.00           H
ATOM   1729  N   GLN   107      14.648  23.918  13.415  1.00  0.00           N
ATOM   1730  H   GLN   107      14.579  23.587  14.375  1.00  0.00           H
ATOM   1731  CA  GLN   107      13.495  24.604  12.829  1.00  0.00           C
ATOM   1732  HA  GLN   107      13.290  24.171  11.848  1.00  0.00           H
ATOM   1733  C   GLN   107      13.771  26.107  12.640  1.00  0.00           C
ATOM   1734  O   GLN   107      13.185  26.760  11.777  1.00  0.00           O
ATOM   1735  CB  GLN   107      12.279  24.369  13.733  1.00  0.00           C
ATOM   1736 1HB  GLN   107      12.171  23.292  13.880  1.00  0.00           H
ATOM   1737 2HB  GLN   107      12.472  24.828  14.699  1.00  0.00           H
ATOM   1738  CG  GLN   107      10.958  24.920  13.221  1.00  0.00           C
ATOM   1739 1HG  GLN   107      10.163  24.653  13.920  1.00  0.00           H
ATOM   1740 2HG  GLN   107      11.020  26.006  13.180  1.00  0.00           H
ATOM   1741  CD  GLN   107      10.592  24.413  11.854  1.00  0.00           C
ATOM   1742  OE1 GLN   107      10.336  23.233  11.657  1.00  0.00           O
ATOM   1743  NE2 GLN   107      10.559  25.299  10.898  1.00  0.00           N
ATOM   1744 1HE2 GLN   107      10.266  25.016   9.974  1.00  0.00           H
ATOM   1745 2HE2 GLN   107      10.844  26.251  11.078  1.00  0.00           H
ATOM   1746  N   VAL   108      14.676  26.672  13.418  1.00  0.00           N
ATOM   1747  H   VAL   108      15.039  26.163  14.222  1.00  0.00           H
ATOM   1748  CA  VAL   108      15.152  28.033  13.177  1.00  0.00           C
ATOM   1749  HA  VAL   108      14.318  28.659  12.866  1.00  0.00           H
ATOM   1750  C   VAL   108      16.165  28.013  12.030  1.00  0.00           C
ATOM   1751  O   VAL   108      16.150  28.895  11.168  1.00  0.00           O
ATOM   1752  CB  VAL   108      15.742  28.635  14.482  1.00  0.00           C
ATOM   1753  HB  VAL   108      16.486  27.946  14.880  1.00  0.00           H
ATOM   1754  CG1 VAL   108      16.412  29.978  14.237  1.00  0.00           C
ATOM   1755 1HG1 VAL   108      16.772  30.384  15.183  1.00  0.00           H
ATOM   1756 2HG1 VAL   108      15.701  30.678  13.796  1.00  0.00           H
ATOM   1757 3HG1 VAL   108      17.264  29.857  13.568  1.00  0.00           H
ATOM   1758  CG2 VAL   108      14.624  28.824  15.527  1.00  0.00           C
ATOM   1759 1HG2 VAL   108      15.058  29.140  16.475  1.00  0.00           H
ATOM   1760 2HG2 VAL   108      14.084  27.895  15.692  1.00  0.00           H
ATOM   1761 3HG2 VAL   108      13.914  29.582  15.188  1.00  0.00           H
ATOM   1762  N   GLU   109      17.011  26.994  11.965  1.00  0.00           N
ATOM   1763  H   GLU   109      17.008  26.283  12.693  1.00  0.00           H
ATOM   1764  CA  GLU   109      17.983  26.889  10.874  1.00  0.00           C
ATOM   1765  HA  GLU   109      18.587  27.797  10.861  1.00  0.00           H
ATOM   1766  C   GLU   109      17.343  26.766   9.499  1.00  0.00           C
ATOM   1767  O   GLU   109      17.873  27.348   8.557  1.00  0.00           O
ATOM   1768  CB  GLU   109      18.923  25.696  11.057  1.00  0.00           C
ATOM   1769 1HB  GLU   109      18.338  24.827  11.351  1.00  0.00           H
ATOM   1770 2HB  GLU   109      19.408  25.482  10.101  1.00  0.00           H
ATOM   1771  CG  GLU   109      20.009  25.948  12.075  1.00  0.00           C
ATOM   1772 1HG  GLU   109      20.595  26.815  11.753  1.00  0.00           H
ATOM   1773 2HG  GLU   109      19.549  26.188  13.027  1.00  0.00           H
ATOM   1774  CD  GLU   109      20.942  24.768  12.280  1.00  0.00           C
ATOM   1775  OE1 GLU   109      20.524  23.594  12.194  1.00  0.00           O
ATOM   1776  OE2 GLU   109      22.129  25.016  12.623  1.00  0.00           O
ATOM   1777  N   VAL   110      16.225  26.066   9.349  1.00  0.00           N
ATOM   1778  H   VAL   110      15.787  25.613  10.147  1.00  0.00           H
ATOM   1779  CA  VAL   110      15.645  25.913   8.010  1.00  0.00           C
ATOM   1780  HA  VAL   110      16.418  25.487   7.367  1.00  0.00           H
ATOM   1781  C   VAL   110      15.286  27.251   7.371  1.00  0.00           C
ATOM   1782  O   VAL   110      15.607  27.465   6.206  1.00  0.00           O
ATOM   1783  CB  VAL   110      14.410  24.958   7.939  1.00  0.00           C
ATOM   1784  HB  VAL   110      14.001  25.018   6.938  1.00  0.00           H
ATOM   1785  CG1 VAL   110      14.822  23.511   8.200  1.00  0.00           C
ATOM   1786 1HG1 VAL   110      15.159  23.389   9.227  1.00  0.00           H
ATOM   1787 2HG1 VAL   110      15.618  23.235   7.508  1.00  0.00           H
ATOM   1788 3HG1 VAL   110      13.970  22.856   8.012  1.00  0.00           H
ATOM   1789  CG2 VAL   110      13.299  25.327   8.891  1.00  0.00           C
ATOM   1790 1HG2 VAL   110      12.467  24.640   8.754  1.00  0.00           H
ATOM   1791 2HG2 VAL   110      12.938  26.333   8.676  1.00  0.00           H
ATOM   1792 3HG2 VAL   110      13.647  25.265   9.915  1.00  0.00           H
ATOM   1793  N   THR   111      14.762  28.205   8.131  1.00  0.00           N
ATOM   1794  H   THR   111      14.648  28.064   9.127  1.00  0.00           H
ATOM   1795  CA  THR   111      14.286  29.453   7.534  1.00  0.00           C
ATOM   1796  HA  THR   111      13.716  29.209   6.642  1.00  0.00           H
ATOM   1797  C   THR   111      15.421  30.357   7.096  1.00  0.00           C
ATOM   1798  O   THR   111      15.195  31.338   6.393  1.00  0.00           O
ATOM   1799  CB  THR   111      13.354  30.229   8.480  1.00  0.00           C
ATOM   1800  HB  THR   111      13.012  31.137   7.982  1.00  0.00           H
ATOM   1801  OG1 THR   111      14.057  30.575   9.676  1.00  0.00           O
ATOM   1802  HG1 THR   111      14.184  31.535   9.672  1.00  0.00           H
ATOM   1803  CG2 THR   111      12.146  29.394   8.873  1.00  0.00           C
ATOM   1804 1HG2 THR   111      11.426  30.027   9.392  1.00  0.00           H
ATOM   1805 2HG2 THR   111      12.447  28.579   9.531  1.00  0.00           H
ATOM   1806 3HG2 THR   111      11.669  28.983   7.977  1.00  0.00           H
ATOM   1807  N   GLN   112      16.645  30.011   7.469  1.00  0.00           N
ATOM   1808  H   GLN   112      16.773  29.173   8.033  1.00  0.00           H
ATOM   1809  CA  GLN   112      17.823  30.768   7.054  1.00  0.00           C
ATOM   1810  HA  GLN   112      17.606  31.835   7.136  1.00  0.00           H
ATOM   1811  C   GLN   112      18.213  30.451   5.613  1.00  0.00           C
ATOM   1812  O   GLN   112      18.983  31.197   5.005  1.00  0.00           O
ATOM   1813  CB  GLN   112      19.023  30.437   7.947  1.00  0.00           C
ATOM   1814 1HB  GLN   112      19.349  29.419   7.731  1.00  0.00           H
ATOM   1815 2HB  GLN   112      19.836  31.114   7.682  1.00  0.00           H
ATOM   1816  CG  GLN   112      18.767  30.540   9.445  1.00  0.00           C
ATOM   1817 1HG  GLN   112      18.078  29.752   9.737  1.00  0.00           H
ATOM   1818 2HG  GLN   112      19.705  30.385   9.983  1.00  0.00           H
ATOM   1819  CD  GLN   112      18.170  31.862   9.865  1.00  0.00           C
ATOM   1820  OE1 GLN   112      18.681  32.933   9.547  1.00  0.00           O
ATOM   1821  NE2 GLN   112      17.078  31.805  10.572  1.00  0.00           N
ATOM   1822 1HE2 GLN   112      16.664  32.664  10.891  1.00  0.00           H
ATOM   1823 2HE2 GLN   112      16.659  30.904  10.792  1.00  0.00           H
ATOM   1824  N   LEU   113      17.708  29.351   5.071  1.00  0.00           N
ATOM   1825  H   LEU   113      17.050  28.773   5.599  1.00  0.00           H
ATOM   1826  CA  LEU   113      18.040  28.929   3.711  1.00  0.00           C
ATOM   1827  HA  LEU   113      18.529  29.744   3.178  1.00  0.00           H
ATOM   1828  C   LEU   113      16.783  28.605   2.942  1.00  0.00           C
ATOM   1829  O   LEU   113      15.704  28.499   3.516  1.00  0.00           O
ATOM   1830  CB  LEU   113      18.961  27.712   3.733  1.00  0.00           C
ATOM   1831 1HB  LEU   113      18.649  27.080   4.558  1.00  0.00           H
ATOM   1832 2HB  LEU   113      18.829  27.148   2.807  1.00  0.00           H
ATOM   1833  CG  LEU   113      20.454  28.011   3.876  1.00  0.00           C
ATOM   1834  HG  LEU   113      20.612  28.624   4.764  1.00  0.00           H
ATOM   1835  CD1 LEU   113      21.215  26.711   4.044  1.00  0.00           C
ATOM   1836 1HD1 LEU   113      22.287  26.908   4.083  1.00  0.00           H
ATOM   1837 2HD1 LEU   113      21.015  26.045   3.204  1.00  0.00           H
ATOM   1838 3HD1 LEU   113      20.915  26.223   4.967  1.00  0.00           H
ATOM   1839  CD2 LEU   113      20.972  28.762   2.647  1.00  0.00           C
ATOM   1840 1HD2 LEU   113      22.042  28.914   2.752  1.00  0.00           H
ATOM   1841 2HD2 LEU   113      20.503  29.741   2.555  1.00  0.00           H
ATOM   1842 3HD2 LEU   113      20.801  28.178   1.739  1.00  0.00           H
ATOM   1843  N   PHE   114      16.927  28.594   1.625  1.00  0.00           N
ATOM   1844  H   PHE   114      17.872  28.571   1.261  1.00  0.00           H
ATOM   1845  CA  PHE   114      15.848  28.794   0.647  1.00  0.00           C
ATOM   1846  HA  PHE   114      16.311  28.718  -0.328  1.00  0.00           H
ATOM   1847  C   PHE   114      15.287  30.224   0.724  1.00  0.00           C
ATOM   1848  O   PHE   114      15.017  30.831  -0.305  1.00  0.00           O
ATOM   1849  CB  PHE   114      14.783  27.691   0.685  1.00  0.00           C
ATOM   1850 1HB  PHE   114      15.268  26.727   0.512  1.00  0.00           H
ATOM   1851 2HB  PHE   114      14.330  27.672   1.671  1.00  0.00           H
ATOM   1852  CG  PHE   114      13.679  27.869  -0.321  1.00  0.00           C
ATOM   1853  CD1 PHE   114      13.943  28.263  -1.652  1.00  0.00           C
ATOM   1854  HD1 PHE   114      14.958  28.424  -1.986  1.00  0.00           H
ATOM   1855  CD2 PHE   114      12.349  27.628   0.066  1.00  0.00           C
ATOM   1856  HD2 PHE   114      12.128  27.299   1.066  1.00  0.00           H
ATOM   1857  CE1 PHE   114      12.883  28.462  -2.565  1.00  0.00           C
ATOM   1858  HE1 PHE   114      13.090  28.786  -3.580  1.00  0.00           H
ATOM   1859  CE2 PHE   114      11.290  27.819  -0.833  1.00  0.00           C
ATOM   1860  HE2 PHE   114      10.274  27.649  -0.512  1.00  0.00           H
ATOM   1861  CZ  PHE   114      11.551  28.240  -2.143  1.00  0.00           C
ATOM   1862  HZ  PHE   114      10.731  28.407  -2.818  1.00  0.00           H
ATOM   1863  N   LYS   115      15.348  30.843   1.895  1.00  0.00           N
ATOM   1864  H   LYS   115      15.438  30.273   2.734  1.00  0.00           H
ATOM   1865  CA  LYS   115      15.494  32.292   2.025  1.00  0.00           C
ATOM   1866  HA  LYS   115      14.636  32.826   1.608  1.00  0.00           H
ATOM   1867  C   LYS   115      16.751  32.629   1.230  1.00  0.00           C
ATOM   1868  O   LYS   115      17.662  31.797   1.154  1.00  0.00           O
ATOM   1869  CB  LYS   115      15.688  32.643   3.501  1.00  0.00           C
ATOM   1870 1HB  LYS   115      14.819  32.287   4.054  1.00  0.00           H
ATOM   1871 2HB  LYS   115      16.569  32.107   3.864  1.00  0.00           H
ATOM   1872  CG  LYS   115      15.878  34.115   3.816  1.00  0.00           C
ATOM   1873 1HG  LYS   115      16.714  34.505   3.236  1.00  0.00           H
ATOM   1874 2HG  LYS   115      14.971  34.668   3.559  1.00  0.00           H
ATOM   1875  CD  LYS   115      16.193  34.306   5.292  1.00  0.00           C
ATOM   1876 1HD  LYS   115      15.357  33.947   5.897  1.00  0.00           H
ATOM   1877 2HD  LYS   115      17.087  33.731   5.542  1.00  0.00           H
ATOM   1878  CE  LYS   115      16.451  35.769   5.599  1.00  0.00           C
ATOM   1879 1HE  LYS   115      17.248  36.130   4.942  1.00  0.00           H
ATOM   1880 2HE  LYS   115      15.546  36.347   5.391  1.00  0.00           H
ATOM   1881  NZ  LYS   115      16.864  35.985   7.026  1.00  0.00           N
ATOM   1882 1HZ  LYS   115      17.048  36.970   7.187  1.00  0.00           H
ATOM   1883 2HZ  LYS   115      17.711  35.467   7.230  1.00  0.00           H
ATOM   1884 3HZ  LYS   115      16.127  35.688   7.656  1.00  0.00           H
ATOM   1885  N   ASP   116      16.752  33.796   0.601  1.00  0.00           N
ATOM   1886  H   ASP   116      15.930  34.395   0.732  1.00  0.00           H
ATOM   1887  CA  ASP   116      17.820  34.323  -0.270  1.00  0.00           C
ATOM   1888  HA  ASP   116      17.569  35.363  -0.482  1.00  0.00           H
ATOM   1889  C   ASP   116      17.907  33.611  -1.622  1.00  0.00           C
ATOM   1890  O   ASP   116      18.075  34.257  -2.652  1.00  0.00           O
ATOM   1891  CB  ASP   116      19.201  34.341   0.404  1.00  0.00           C
ATOM   1892 1HB  ASP   116      19.549  33.319   0.560  1.00  0.00           H
ATOM   1893 2HB  ASP   116      19.906  34.839  -0.264  1.00  0.00           H
ATOM   1894  CG  ASP   116      19.194  35.068   1.732  1.00  0.00           C
ATOM   1895  OD1 ASP   116      18.662  36.200   1.805  1.00  0.00           O
ATOM   1896  OD2 ASP   116      19.746  34.536   2.727  1.00  0.00           O
ATOM   1897  N   ILE   117      17.704  32.303  -1.649  1.00  0.00           N
ATOM   1898  H   ILE   117      17.628  31.810  -0.758  1.00  0.00           H
ATOM   1899  CA  ILE   117      17.601  31.540  -2.897  1.00  0.00           C
ATOM   1900  HA  ILE   117      18.439  31.800  -3.551  1.00  0.00           H
ATOM   1901  C   ILE   117      16.290  31.947  -3.581  1.00  0.00           C
ATOM   1902  O   ILE   117      16.217  32.109  -4.798  1.00  0.00           O
ATOM   1903  CB  ILE   117      17.632  30.006  -2.619  1.00  0.00           C
ATOM   1904  HB  ILE   117      16.788  29.765  -1.983  1.00  0.00           H
ATOM   1905  CG1 ILE   117      18.930  29.643  -1.865  1.00  0.00           C
ATOM   1906 1HG1 ILE   117      19.778  29.898  -2.503  1.00  0.00           H
ATOM   1907 2HG1 ILE   117      19.004  30.249  -0.962  1.00  0.00           H
ATOM   1908  CG2 ILE   117      17.483  29.199  -3.929  1.00  0.00           C
ATOM   1909 1HG2 ILE   117      17.539  28.128  -3.734  1.00  0.00           H
ATOM   1910 2HG2 ILE   117      18.270  29.482  -4.631  1.00  0.00           H
ATOM   1911 3HG2 ILE   117      16.512  29.406  -4.380  1.00  0.00           H
ATOM   1912  CD1 ILE   117      19.082  28.173  -1.439  1.00  0.00           C
ATOM   1913 1HD1 ILE   117      19.938  28.084  -0.769  1.00  0.00           H
ATOM   1914 2HD1 ILE   117      19.261  27.545  -2.311  1.00  0.00           H
ATOM   1915 3HD1 ILE   117      18.191  27.830  -0.921  1.00  0.00           H
ATOM   1916  N   TYR   118      15.265  32.210  -2.781  1.00  0.00           N
ATOM   1917  H   TYR   118      15.360  32.021  -1.782  1.00  0.00           H
ATOM   1918  CA  TYR   118      13.976  32.718  -3.259  1.00  0.00           C
ATOM   1919  HA  TYR   118      13.537  31.991  -3.944  1.00  0.00           H
ATOM   1920  C   TYR   118      14.103  34.063  -3.976  1.00  0.00           C
ATOM   1921  O   TYR   118      13.268  34.436  -4.805  1.00  0.00           O
ATOM   1922  CB  TYR   118      13.052  32.898  -2.050  1.00  0.00           C
ATOM   1923 1HB  TYR   118      13.216  32.068  -1.366  1.00  0.00           H
ATOM   1924 2HB  TYR   118      13.307  33.825  -1.532  1.00  0.00           H
ATOM   1925  CG  TYR   118      11.583  32.892  -2.389  1.00  0.00           C
ATOM   1926  CD1 TYR   118      10.917  31.669  -2.572  1.00  0.00           C
ATOM   1927  HD1 TYR   118      11.469  30.752  -2.465  1.00  0.00           H
ATOM   1928  CD2 TYR   118      10.843  34.087  -2.498  1.00  0.00           C
ATOM   1929  HD2 TYR   118      11.331  35.042  -2.349  1.00  0.00           H
ATOM   1930  CE1 TYR   118       9.538  31.627  -2.883  1.00  0.00           C
ATOM   1931  HE1 TYR   118       9.041  30.680  -3.026  1.00  0.00           H
ATOM   1932  CE2 TYR   118       9.449  34.052  -2.788  1.00  0.00           C
ATOM   1933  HE2 TYR   118       8.882  34.973  -2.866  1.00  0.00           H
ATOM   1934  CZ  TYR   118       8.820  32.820  -2.984  1.00  0.00           C
ATOM   1935  OH  TYR   118       7.486  32.739  -3.259  1.00  0.00           O
ATOM   1936  HH  TYR   118       7.020  33.565  -3.058  1.00  0.00           H
ATOM   1937  N   ASN   119      15.172  34.785  -3.669  1.00  0.00           N
ATOM   1938  H   ASN   119      15.864  34.406  -3.032  1.00  0.00           H
ATOM   1939  CA  ASN   119      15.400  36.116  -4.229  1.00  0.00           C
ATOM   1940  HA  ASN   119      14.442  36.599  -4.420  1.00  0.00           H
ATOM   1941  C   ASN   119      16.155  36.002  -5.551  1.00  0.00           C
ATOM   1942  O   ASN   119      16.421  37.005  -6.210  1.00  0.00           O
ATOM   1943  CB  ASN   119      16.204  36.988  -3.254  1.00  0.00           C
ATOM   1944 1HB  ASN   119      17.163  36.517  -3.050  1.00  0.00           H
ATOM   1945 2HB  ASN   119      16.403  37.954  -3.722  1.00  0.00           H
ATOM   1946  CG  ASN   119      15.489  37.232  -1.947  1.00  0.00           C
ATOM   1947  OD1 ASN   119      14.309  36.929  -1.783  1.00  0.00           O
ATOM   1948  ND2 ASN   119      16.193  37.764  -0.994  1.00  0.00           N
ATOM   1949 1HD2 ASN   119      15.746  37.943  -0.102  1.00  0.00           H
ATOM   1950 2HD2 ASN   119      17.163  38.007  -1.142  1.00  0.00           H
ATOM   1951  N   GLU   120      16.511  34.783  -5.931  1.00  0.00           N
ATOM   1952  H   GLU   120      16.271  33.992  -5.341  1.00  0.00           H
ATOM   1953  CA  GLU   120      17.271  34.517  -7.155  1.00  0.00           C
ATOM   1954  HA  GLU   120      17.447  35.449  -7.696  1.00  0.00           H
ATOM   1955  C   GLU   120      16.601  33.555  -8.125  1.00  0.00           C
ATOM   1956  O   GLU   120      16.831  33.644  -9.332  1.00  0.00           O
ATOM   1957  CB  GLU   120      18.618  33.900  -6.788  1.00  0.00           C
ATOM   1958 1HB  GLU   120      18.436  33.013  -6.178  1.00  0.00           H
ATOM   1959 2HB  GLU   120      19.116  33.584  -7.704  1.00  0.00           H
ATOM   1960  CG  GLU   120      19.550  34.826  -6.039  1.00  0.00           C
ATOM   1961 1HG  GLU   120      19.073  35.151  -5.112  1.00  0.00           H
ATOM   1962 2HG  GLU   120      20.456  34.277  -5.784  1.00  0.00           H
ATOM   1963  CD  GLU   120      19.927  36.043  -6.868  1.00  0.00           C
ATOM   1964  OE1 GLU   120      20.221  35.913  -8.080  1.00  0.00           O
ATOM   1965  OE2 GLU   120      19.947  37.165  -6.314  1.00  0.00           O
ATOM   1966  N   VAL   121      15.777  32.637  -7.646  1.00  0.00           N
ATOM   1967  H   VAL   121      15.600  32.565  -6.645  1.00  0.00           H
ATOM   1968  CA  VAL   121      15.125  31.685  -8.539  1.00  0.00           C
ATOM   1969  HA  VAL   121      15.083  32.123  -9.534  1.00  0.00           H
ATOM   1970  C   VAL   121      13.684  31.463  -8.098  1.00  0.00           C
ATOM   1971  O   VAL   121      13.347  31.570  -6.910  1.00  0.00           O
ATOM   1972  CB  VAL   121      15.970  30.381  -8.641  1.00  0.00           C
ATOM   1973  HB  VAL   121      17.004  30.681  -8.821  1.00  0.00           H
ATOM   1974  CG1 VAL   121      15.945  29.567  -7.348  1.00  0.00           C
ATOM   1975 1HG1 VAL   121      16.572  28.681  -7.456  1.00  0.00           H
ATOM   1976 2HG1 VAL   121      14.927  29.248  -7.118  1.00  0.00           H
ATOM   1977 3HG1 VAL   121      16.325  30.174  -6.528  1.00  0.00           H
ATOM   1978  CG2 VAL   121      15.545  29.528  -9.822  1.00  0.00           C
ATOM   1979 1HG2 VAL   121      16.269  28.725  -9.948  1.00  0.00           H
ATOM   1980 2HG2 VAL   121      15.534  30.123 -10.735  1.00  0.00           H
ATOM   1981 3HG2 VAL   121      14.560  29.089  -9.651  1.00  0.00           H
ATOM   1982  N   LYS   122      12.826  31.181  -9.068  1.00  0.00           N
ATOM   1983  H   LYS   122      13.179  31.037 -10.005  1.00  0.00           H
ATOM   1984  CA  LYS   122      11.393  31.001  -8.850  1.00  0.00           C
ATOM   1985  HA  LYS   122      11.163  31.081  -7.788  1.00  0.00           H
ATOM   1986  C   LYS   122      11.096  29.584  -9.321  1.00  0.00           C
ATOM   1987  O   LYS   122      11.932  28.982  -9.987  1.00  0.00           O
ATOM   1988  CB  LYS   122      10.588  32.047  -9.634  1.00  0.00           C
ATOM   1989 1HB  LYS   122      10.745  31.872 -10.701  1.00  0.00           H
ATOM   1990 2HB  LYS   122       9.529  31.897  -9.424  1.00  0.00           H
ATOM   1991  CG  LYS   122      10.935  33.524  -9.341  1.00  0.00           C
ATOM   1992 1HG  LYS   122      11.963  33.717  -9.656  1.00  0.00           H
ATOM   1993 2HG  LYS   122      10.277  34.145  -9.947  1.00  0.00           H
ATOM   1994  CD  LYS   122      10.786  33.967  -7.881  1.00  0.00           C
ATOM   1995 1HD  LYS   122       9.852  33.578  -7.480  1.00  0.00           H
ATOM   1996 2HD  LYS   122      11.616  33.574  -7.286  1.00  0.00           H
ATOM   1997  CE  LYS   122      10.742  35.491  -7.755  1.00  0.00           C
ATOM   1998 1HE  LYS   122       9.877  35.860  -8.314  1.00  0.00           H
ATOM   1999 2HE  LYS   122      10.594  35.751  -6.702  1.00  0.00           H
ATOM   2000  NZ  LYS   122      11.968  36.186  -8.264  1.00  0.00           N
ATOM   2001 1HZ  LYS   122      11.862  37.188  -8.163  1.00  0.00           H
ATOM   2002 2HZ  LYS   122      12.094  35.983  -9.253  1.00  0.00           H
ATOM   2003 3HZ  LYS   122      12.787  35.882  -7.757  1.00  0.00           H
ATOM   2004  N   LYS   123       9.943  29.042  -8.954  1.00  0.00           N
ATOM   2005  H   LYS   123       9.291  29.599  -8.420  1.00  0.00           H
ATOM   2006  CA  LYS   123       9.611  27.635  -9.214  1.00  0.00           C
ATOM   2007  HA  LYS   123      10.523  27.046  -9.106  1.00  0.00           H
ATOM   2008  C   LYS   123       9.070  27.343 -10.612  1.00  0.00           C
ATOM   2009  O   LYS   123       9.020  26.202 -11.046  1.00  0.00           O
ATOM   2010  CB  LYS   123       8.629  27.196  -8.123  1.00  0.00           C
ATOM   2011 1HB  LYS   123       8.954  27.664  -7.195  1.00  0.00           H
ATOM   2012 2HB  LYS   123       7.634  27.576  -8.360  1.00  0.00           H
ATOM   2013  CG  LYS   123       8.575  25.695  -7.874  1.00  0.00           C
ATOM   2014 1HG  LYS   123       8.055  25.210  -8.698  1.00  0.00           H
ATOM   2015 2HG  LYS   123       9.596  25.312  -7.850  1.00  0.00           H
ATOM   2016  CD  LYS   123       7.900  25.329  -6.550  1.00  0.00           C
ATOM   2017 1HD  LYS   123       8.023  24.256  -6.397  1.00  0.00           H
ATOM   2018 2HD  LYS   123       8.406  25.850  -5.734  1.00  0.00           H
ATOM   2019  CE  LYS   123       6.409  25.668  -6.509  1.00  0.00           C
ATOM   2020 1HE  LYS   123       6.281  26.755  -6.532  1.00  0.00           H
ATOM   2021 2HE  LYS   123       5.917  25.245  -7.389  1.00  0.00           H
ATOM   2022  NZ  LYS   123       5.772  25.106  -5.267  1.00  0.00           N
ATOM   2023 1HZ  LYS   123       4.811  25.416  -5.196  1.00  0.00           H
ATOM   2024 2HZ  LYS   123       6.278  25.415  -4.440  1.00  0.00           H
ATOM   2025 3HZ  LYS   123       5.780  24.096  -5.289  1.00  0.00           H
ATOM   2026  N   ASP   124       8.677  28.395 -11.307  1.00  0.00           N
ATOM   2027  H   ASP   124       8.732  29.307 -10.892  1.00  0.00           H
ATOM   2028  CA  ASP   124       8.165  28.301 -12.678  1.00  0.00           C
ATOM   2029  HA  ASP   124       7.297  27.646 -12.680  1.00  0.00           H
ATOM   2030  C   ASP   124       9.124  27.719 -13.742  1.00  0.00           C
ATOM   2031  O   ASP   124       8.750  26.746 -14.398  1.00  0.00           O
ATOM   2032  CB  ASP   124       7.673  29.691 -13.079  1.00  0.00           C
ATOM   2033 1HB  ASP   124       6.901  30.012 -12.379  1.00  0.00           H
ATOM   2034 2HB  ASP   124       8.505  30.391 -13.006  1.00  0.00           H
ATOM   2035  CG  ASP   124       7.124  29.748 -14.485  1.00  0.00           C
ATOM   2036  OD1 ASP   124       5.895  29.775 -14.657  1.00  0.00           O
ATOM   2037  OD2 ASP   124       7.933  29.855 -15.429  1.00  0.00           O
ATOM   2038  N   PRO   125      10.358  28.255 -13.916  1.00  0.00           N
ATOM   2039  CA  PRO   125      11.111  27.743 -15.077  1.00  0.00           C
ATOM   2040  HA  PRO   125      10.508  27.861 -15.973  1.00  0.00           H
ATOM   2041  C   PRO   125      11.605  26.294 -15.053  1.00  0.00           C
ATOM   2042  O   PRO   125      11.851  25.690 -16.103  1.00  0.00           O
ATOM   2043  CB  PRO   125      12.309  28.695 -15.144  1.00  0.00           C
ATOM   2044 1HB  PRO   125      13.194  28.186 -15.535  1.00  0.00           H
ATOM   2045 2HB  PRO   125      12.074  29.561 -15.760  1.00  0.00           H
ATOM   2046  CG  PRO   125      12.503  29.127 -13.752  1.00  0.00           C
ATOM   2047 1HG  PRO   125      12.983  28.341 -13.167  1.00  0.00           H
ATOM   2048 2HG  PRO   125      13.090  30.045 -13.710  1.00  0.00           H
ATOM   2049  CD  PRO   125      11.109  29.351 -13.271  1.00  0.00           C
ATOM   2050 1HD  PRO   125      11.061  29.283 -12.187  1.00  0.00           H
ATOM   2051 2HD  PRO   125      10.739  30.323 -13.616  1.00  0.00           H
ATOM   2052  N   ASP   126      11.771  25.726 -13.872  1.00  0.00           N
ATOM   2053  H   ASP   126      11.619  26.266 -13.025  1.00  0.00           H
ATOM   2054  CA  ASP   126      12.049  24.305 -13.702  1.00  0.00           C
ATOM   2055  HA  ASP   126      11.421  23.693 -14.352  1.00  0.00           H
ATOM   2056  C   ASP   126      11.658  24.135 -12.253  1.00  0.00           C
ATOM   2057  O   ASP   126      12.092  24.910 -11.399  1.00  0.00           O
ATOM   2058  CB  ASP   126      13.530  23.970 -13.884  1.00  0.00           C
ATOM   2059 1HB  ASP   126      13.839  24.231 -14.898  1.00  0.00           H
ATOM   2060 2HB  ASP   126      14.099  24.574 -13.187  1.00  0.00           H
ATOM   2061  CG  ASP   126      13.860  22.509 -13.620  1.00  0.00           C
ATOM   2062  OD1 ASP   126      12.964  21.685 -13.351  1.00  0.00           O
ATOM   2063  OD2 ASP   126      15.064  22.177 -13.623  1.00  0.00           O
ATOM   2064  N   MET   127      10.841  23.147 -11.955  1.00  0.00           N
ATOM   2065  H   MET   127      10.520  22.509 -12.689  1.00  0.00           H
ATOM   2066  CA  MET   127      10.382  22.942 -10.593  1.00  0.00           C
ATOM   2067  HA  MET   127      10.036  23.894 -10.186  1.00  0.00           H
ATOM   2068  C   MET   127      11.569  22.441  -9.778  1.00  0.00           C
ATOM   2069  O   MET   127      11.717  22.760  -8.592  1.00  0.00           O
ATOM   2070  CB  MET   127       9.225  21.951 -10.635  1.00  0.00           C
ATOM   2071 1HB  MET   127       9.597  20.990 -10.994  1.00  0.00           H
ATOM   2072 2HB  MET   127       8.817  21.823  -9.631  1.00  0.00           H
ATOM   2073  CG  MET   127       8.131  22.451 -11.588  1.00  0.00           C
ATOM   2074 1HG  MET   127       7.828  23.443 -11.259  1.00  0.00           H
ATOM   2075 2HG  MET   127       8.548  22.550 -12.592  1.00  0.00           H
ATOM   2076  SD  MET   127       6.674  21.415 -11.722  1.00  0.00           S
ATOM   2077  CE  MET   127       7.334  20.054 -12.629  1.00  0.00           C
ATOM   2078 1HE  MET   127       6.549  19.325 -12.814  1.00  0.00           H
ATOM   2079 2HE  MET   127       8.135  19.580 -12.059  1.00  0.00           H
ATOM   2080 3HE  MET   127       7.734  20.405 -13.583  1.00  0.00           H
ATOM   2081  N   ASN   128      12.490  21.750 -10.440  1.00  0.00           N
ATOM   2082  H   ASN   128      12.357  21.565 -11.440  1.00  0.00           H
ATOM   2083  CA  ASN   128      13.704  21.255  -9.789  1.00  0.00           C
ATOM   2084  HA  ASN   128      13.422  20.790  -8.847  1.00  0.00           H
ATOM   2085  C   ASN   128      14.686  22.376  -9.469  1.00  0.00           C
ATOM   2086  O   ASN   128      15.490  22.226  -8.545  1.00  0.00           O
ATOM   2087  CB  ASN   128      14.388  20.192 -10.647  1.00  0.00           C
ATOM   2088 1HB  ASN   128      14.600  20.601 -11.633  1.00  0.00           H
ATOM   2089 2HB  ASN   128      15.337  19.914 -10.185  1.00  0.00           H
ATOM   2090  CG  ASN   128      13.551  18.950 -10.794  1.00  0.00           C
ATOM   2091  OD1 ASN   128      13.034  18.408  -9.820  1.00  0.00           O
ATOM   2092  ND2 ASN   128      13.388  18.498 -11.997  1.00  0.00           N
ATOM   2093 1HD2 ASN   128      12.822  17.670 -12.124  1.00  0.00           H
ATOM   2094 2HD2 ASN   128      13.813  18.975 -12.784  1.00  0.00           H
ATOM   2095  N   LYS   129      14.565  23.526 -10.128  1.00  0.00           N
ATOM   2096  H   LYS   129      13.870  23.617 -10.863  1.00  0.00           H
ATOM   2097  CA  LYS   129      15.378  24.704  -9.776  1.00  0.00           C
ATOM   2098  HA  LYS   129      16.419  24.394  -9.694  1.00  0.00           H
ATOM   2099  C   LYS   129      14.979  25.266  -8.414  1.00  0.00           C
ATOM   2100  O   LYS   129      15.679  26.111  -7.857  1.00  0.00           O
ATOM   2101  CB  LYS   129      15.312  25.821 -10.825  1.00  0.00           C
ATOM   2102 1HB  LYS   129      14.330  25.853 -11.287  1.00  0.00           H
ATOM   2103 2HB  LYS   129      15.465  26.763 -10.311  1.00  0.00           H
ATOM   2104  CG  LYS   129      16.400  25.702 -11.887  1.00  0.00           C
ATOM   2105 1HG  LYS   129      17.342  25.551 -11.360  1.00  0.00           H
ATOM   2106 2HG  LYS   129      16.217  24.830 -12.516  1.00  0.00           H
ATOM   2107  CD  LYS   129      16.567  26.951 -12.759  1.00  0.00           C
ATOM   2108 1HD  LYS   129      16.553  27.827 -12.109  1.00  0.00           H
ATOM   2109 2HD  LYS   129      17.547  26.914 -13.243  1.00  0.00           H
ATOM   2110  CE  LYS   129      15.509  27.132 -13.840  1.00  0.00           C
ATOM   2111 1HE  LYS   129      14.529  26.887 -13.429  1.00  0.00           H
ATOM   2112 2HE  LYS   129      15.504  28.189 -14.130  1.00  0.00           H
ATOM   2113  NZ  LYS   129      15.755  26.321 -15.083  1.00  0.00           N
ATOM   2114 1HZ  LYS   129      15.031  26.500 -15.768  1.00  0.00           H
ATOM   2115 2HZ  LYS   129      15.795  25.329 -14.875  1.00  0.00           H
ATOM   2116 3HZ  LYS   129      16.645  26.593 -15.496  1.00  0.00           H
ATOM   2117  N   VAL   130      13.912  24.738  -7.835  1.00  0.00           N
ATOM   2118  H   VAL   130      13.296  24.142  -8.377  1.00  0.00           H
ATOM   2119  CA  VAL   130      13.621  24.946  -6.418  1.00  0.00           C
ATOM   2120  HA  VAL   130      14.359  25.626  -5.991  1.00  0.00           H
ATOM   2121  C   VAL   130      13.736  23.636  -5.634  1.00  0.00           C
ATOM   2122  O   VAL   130      14.476  23.572  -4.656  1.00  0.00           O
ATOM   2123  CB  VAL   130      12.235  25.604  -6.267  1.00  0.00           C
ATOM   2124  HB  VAL   130      11.508  25.004  -6.810  1.00  0.00           H
ATOM   2125  CG1 VAL   130      11.785  25.695  -4.815  1.00  0.00           C
ATOM   2126 1HG1 VAL   130      10.793  26.136  -4.766  1.00  0.00           H
ATOM   2127 2HG1 VAL   130      12.490  26.304  -4.249  1.00  0.00           H
ATOM   2128 3HG1 VAL   130      11.736  24.700  -4.369  1.00  0.00           H
ATOM   2129  CG2 VAL   130      12.284  27.019  -6.868  1.00  0.00           C
ATOM   2130 1HG2 VAL   130      11.332  27.523  -6.718  1.00  0.00           H
ATOM   2131 2HG2 VAL   130      12.485  26.968  -7.940  1.00  0.00           H
ATOM   2132 3HG2 VAL   130      13.074  27.606  -6.392  1.00  0.00           H
ATOM   2133  N   VAL   131      13.035  22.579  -6.018  1.00  0.00           N
ATOM   2134  H   VAL   131      12.483  22.596  -6.878  1.00  0.00           H
ATOM   2135  CA  VAL   131      12.928  21.426  -5.114  1.00  0.00           C
ATOM   2136  HA  VAL   131      12.802  21.836  -4.108  1.00  0.00           H
ATOM   2137  C   VAL   131      14.169  20.538  -5.040  1.00  0.00           C
ATOM   2138  O   VAL   131      14.299  19.739  -4.111  1.00  0.00           O
ATOM   2139  CB  VAL   131      11.649  20.581  -5.392  1.00  0.00           C
ATOM   2140  HB  VAL   131      11.544  19.850  -4.588  1.00  0.00           H
ATOM   2141  CG1 VAL   131      10.417  21.488  -5.376  1.00  0.00           C
ATOM   2142 1HG1 VAL   131       9.521  20.869  -5.429  1.00  0.00           H
ATOM   2143 2HG1 VAL   131      10.421  22.169  -6.230  1.00  0.00           H
ATOM   2144 3HG1 VAL   131      10.397  22.061  -4.448  1.00  0.00           H
ATOM   2145  CG2 VAL   131      11.697  19.818  -6.717  1.00  0.00           C
ATOM   2146 1HG2 VAL   131      10.804  19.193  -6.807  1.00  0.00           H
ATOM   2147 2HG2 VAL   131      12.566  19.166  -6.741  1.00  0.00           H
ATOM   2148 3HG2 VAL   131      11.725  20.498  -7.562  1.00  0.00           H
ATOM   2149  N   LYS   132      15.092  20.673  -5.985  1.00  0.00           N
ATOM   2150  H   LYS   132      14.940  21.330  -6.746  1.00  0.00           H
ATOM   2151  CA  LYS   132      16.338  19.891  -5.958  1.00  0.00           C
ATOM   2152  HA  LYS   132      16.292  19.140  -5.168  1.00  0.00           H
ATOM   2153  C   LYS   132      17.549  20.767  -5.684  1.00  0.00           C
ATOM   2154  O   LYS   132      18.601  20.264  -5.307  1.00  0.00           O
ATOM   2155  CB  LYS   132      16.559  19.175  -7.291  1.00  0.00           C
ATOM   2156 1HB  LYS   132      16.618  19.930  -8.076  1.00  0.00           H
ATOM   2157 2HB  LYS   132      17.519  18.654  -7.256  1.00  0.00           H
ATOM   2158  CG  LYS   132      15.480  18.169  -7.675  1.00  0.00           C
ATOM   2159 1HG  LYS   132      14.504  18.648  -7.597  1.00  0.00           H
ATOM   2160 2HG  LYS   132      15.630  17.886  -8.719  1.00  0.00           H
ATOM   2161  CD  LYS   132      15.493  16.897  -6.839  1.00  0.00           C
ATOM   2162 1HD  LYS   132      16.499  16.469  -6.859  1.00  0.00           H
ATOM   2163 2HD  LYS   132      15.233  17.131  -5.806  1.00  0.00           H
ATOM   2164  CE  LYS   132      14.511  15.861  -7.400  1.00  0.00           C
ATOM   2165 1HE  LYS   132      14.821  15.603  -8.418  1.00  0.00           H
ATOM   2166 2HE  LYS   132      14.571  14.955  -6.790  1.00  0.00           H
ATOM   2167  NZ  LYS   132      13.085  16.334  -7.434  1.00  0.00           N
ATOM   2168 1HZ  LYS   132      12.483  15.607  -7.808  1.00  0.00           H
ATOM   2169 2HZ  LYS   132      13.006  17.146  -8.035  1.00  0.00           H
ATOM   2170 3HZ  LYS   132      12.777  16.570  -6.495  1.00  0.00           H
ATOM   2171  N   THR   133      17.421  22.072  -5.858  1.00  0.00           N
ATOM   2172  H   THR   133      16.543  22.480  -6.149  1.00  0.00           H
ATOM   2173  CA  THR   133      18.559  22.957  -5.643  1.00  0.00           C
ATOM   2174  HA  THR   133      19.438  22.573  -6.165  1.00  0.00           H
ATOM   2175  C   THR   133      18.897  23.081  -4.174  1.00  0.00           C
ATOM   2176  O   THR   133      19.994  22.714  -3.764  1.00  0.00           O
ATOM   2177  CB  THR   133      18.242  24.358  -6.139  1.00  0.00           C
ATOM   2178  HB  THR   133      18.869  25.081  -5.630  1.00  0.00           H
ATOM   2179  OG1 THR   133      16.866  24.637  -5.892  1.00  0.00           O
ATOM   2180  HG1 THR   133      16.582  25.331  -6.506  1.00  0.00           H
ATOM   2181  CG2 THR   133      18.460  24.458  -7.603  1.00  0.00           C
ATOM   2182 1HG2 THR   133      18.215  25.465  -7.943  1.00  0.00           H
ATOM   2183 2HG2 THR   133      17.835  23.734  -8.127  1.00  0.00           H
ATOM   2184 3HG2 THR   133      19.505  24.264  -7.824  1.00  0.00           H
ATOM   2185  N   PHE   134      17.962  23.551  -3.358  1.00  0.00           N
ATOM   2186  H   PHE   134      17.045  23.813  -3.719  1.00  0.00           H
ATOM   2187  CA  PHE   134      18.273  23.734  -1.942  1.00  0.00           C
ATOM   2188  HA  PHE   134      19.252  24.214  -1.879  1.00  0.00           H
ATOM   2189  C   PHE   134      18.435  22.393  -1.232  1.00  0.00           C
ATOM   2190  O   PHE   134      19.045  22.325  -0.178  1.00  0.00           O
ATOM   2191  CB  PHE   134      17.286  24.681  -1.248  1.00  0.00           C
ATOM   2192 1HB  PHE   134      17.591  24.799  -0.205  1.00  0.00           H
ATOM   2193 2HB  PHE   134      17.353  25.658  -1.729  1.00  0.00           H
ATOM   2194  CG  PHE   134      15.840  24.251  -1.290  1.00  0.00           C
ATOM   2195  CD1 PHE   134      15.383  23.122  -0.587  1.00  0.00           C
ATOM   2196  HD1 PHE   134      16.082  22.464  -0.096  1.00  0.00           H
ATOM   2197  CD2 PHE   134      14.896  25.058  -1.949  1.00  0.00           C
ATOM   2198  HD2 PHE   134      15.222  25.912  -2.528  1.00  0.00           H
ATOM   2199  CE1 PHE   134      14.005  22.843  -0.474  1.00  0.00           C
ATOM   2200  HE1 PHE   134      13.679  21.993   0.112  1.00  0.00           H
ATOM   2201  CE2 PHE   134      13.506  24.788  -1.830  1.00  0.00           C
ATOM   2202  HE2 PHE   134      12.787  25.447  -2.286  1.00  0.00           H
ATOM   2203  CZ  PHE   134      13.063  23.677  -1.096  1.00  0.00           C
ATOM   2204  HZ  PHE   134      12.004  23.468  -1.000  1.00  0.00           H
ATOM   2205  N   LYS   135      18.012  21.311  -1.872  1.00  0.00           N
ATOM   2206  H   LYS   135      17.530  21.422  -2.752  1.00  0.00           H
ATOM   2207  CA  LYS   135      18.262  19.961  -1.367  1.00  0.00           C
ATOM   2208  HA  LYS   135      17.841  19.884  -0.361  1.00  0.00           H
ATOM   2209  C   LYS   135      19.768  19.665  -1.260  1.00  0.00           C
ATOM   2210  O   LYS   135      20.183  18.848  -0.432  1.00  0.00           O
ATOM   2211  CB  LYS   135      17.543  18.965  -2.289  1.00  0.00           C
ATOM   2212 1HB  LYS   135      16.564  19.382  -2.542  1.00  0.00           H
ATOM   2213 2HB  LYS   135      18.119  18.870  -3.211  1.00  0.00           H
ATOM   2214  CG  LYS   135      17.327  17.570  -1.717  1.00  0.00           C
ATOM   2215 1HG  LYS   135      18.294  17.124  -1.482  1.00  0.00           H
ATOM   2216 2HG  LYS   135      16.737  17.641  -0.800  1.00  0.00           H
ATOM   2217  CD  LYS   135      16.599  16.680  -2.731  1.00  0.00           C
ATOM   2218 1HD  LYS   135      15.667  17.159  -3.042  1.00  0.00           H
ATOM   2219 2HD  LYS   135      17.242  16.554  -3.605  1.00  0.00           H
ATOM   2220  CE  LYS   135      16.293  15.309  -2.133  1.00  0.00           C
ATOM   2221 1HE  LYS   135      17.206  14.919  -1.678  1.00  0.00           H
ATOM   2222 2HE  LYS   135      15.546  15.418  -1.340  1.00  0.00           H
ATOM   2223  NZ  LYS   135      15.807  14.310  -3.148  1.00  0.00           N
ATOM   2224 1HZ  LYS   135      15.787  13.380  -2.741  1.00  0.00           H
ATOM   2225 2HZ  LYS   135      16.434  14.282  -3.942  1.00  0.00           H
ATOM   2226 3HZ  LYS   135      14.873  14.549  -3.464  1.00  0.00           H
ATOM   2227  N   SER   136      20.622  20.348  -2.016  1.00  0.00           N
ATOM   2228  H   SER   136      20.292  21.035  -2.694  1.00  0.00           H
ATOM   2229  CA  SER   136      22.063  20.142  -1.849  1.00  0.00           C
ATOM   2230  HA  SER   136      22.257  19.071  -1.801  1.00  0.00           H
ATOM   2231  C   SER   136      22.551  20.780  -0.548  1.00  0.00           C
ATOM   2232  O   SER   136      23.472  20.271   0.096  1.00  0.00           O
ATOM   2233  CB  SER   136      22.850  20.733  -3.018  1.00  0.00           C
ATOM   2234 1HB  SER   136      23.892  20.405  -2.951  1.00  0.00           H
ATOM   2235 2HB  SER   136      22.425  20.378  -3.958  1.00  0.00           H
ATOM   2236  OG  SER   136      22.810  22.148  -2.968  1.00  0.00           O
ATOM   2237  HG  SER   136      23.046  22.503  -3.843  1.00  0.00           H
ATOM   2238  N   GLU   137      21.909  21.854  -0.108  1.00  0.00           N
ATOM   2239  H   GLU   137      21.128  22.222  -0.643  1.00  0.00           H
ATOM   2240  CA  GLU   137      22.223  22.521   1.163  1.00  0.00           C
ATOM   2241  HA  GLU   137      23.274  22.364   1.412  1.00  0.00           H
ATOM   2242  C   GLU   137      21.372  21.880   2.257  1.00  0.00           C
ATOM   2243  O   GLU   137      20.934  22.527   3.196  1.00  0.00           O
ATOM   2244  CB  GLU   137      21.964  24.033   1.112  1.00  0.00           C
ATOM   2245 1HB  GLU   137      20.930  24.218   0.812  1.00  0.00           H
ATOM   2246 2HB  GLU   137      22.111  24.434   2.115  1.00  0.00           H
ATOM   2247  CG  GLU   137      22.896  24.795   0.189  1.00  0.00           C
ATOM   2248 1HG  GLU   137      23.923  24.481   0.389  1.00  0.00           H
ATOM   2249 2HG  GLU   137      22.659  24.540  -0.845  1.00  0.00           H
ATOM   2250  CD  GLU   137      22.793  26.308   0.387  1.00  0.00           C
ATOM   2251  OE1 GLU   137      22.259  27.000  -0.506  1.00  0.00           O
ATOM   2252  OE2 GLU   137      23.288  26.839   1.408  1.00  0.00           O
ATOM   2253  N   LEU   138      21.132  20.588   2.106  1.00  0.00           N
ATOM   2254  H   LEU   138      21.423  20.149   1.247  1.00  0.00           H
ATOM   2255  CA  LEU   138      20.489  19.771   3.128  1.00  0.00           C
ATOM   2256  HA  LEU   138      20.523  20.275   4.097  1.00  0.00           H
ATOM   2257  C   LEU   138      21.256  18.458   3.213  1.00  0.00           C
ATOM   2258  O   LEU   138      21.835  18.118   4.251  1.00  0.00           O
ATOM   2259  CB  LEU   138      19.038  19.515   2.717  1.00  0.00           C
ATOM   2260 1HB  LEU   138      18.520  20.471   2.724  1.00  0.00           H
ATOM   2261 2HB  LEU   138      19.036  19.164   1.691  1.00  0.00           H
ATOM   2262  CG  LEU   138      18.212  18.510   3.523  1.00  0.00           C
ATOM   2263  HG  LEU   138      18.706  17.541   3.477  1.00  0.00           H
ATOM   2264  CD1 LEU   138      18.082  18.905   4.990  1.00  0.00           C
ATOM   2265 1HD1 LEU   138      17.342  18.272   5.471  1.00  0.00           H
ATOM   2266 2HD1 LEU   138      17.763  19.942   5.066  1.00  0.00           H
ATOM   2267 3HD1 LEU   138      19.041  18.782   5.490  1.00  0.00           H
ATOM   2268  CD2 LEU   138      16.853  18.376   2.836  1.00  0.00           C
ATOM   2269 1HD2 LEU   138      16.370  19.350   2.754  1.00  0.00           H
ATOM   2270 2HD2 LEU   138      16.206  17.727   3.416  1.00  0.00           H
ATOM   2271 3HD2 LEU   138      16.979  17.954   1.840  1.00  0.00           H
ATOM   2272  N   GLU   139      21.335  17.768   2.082  1.00  0.00           N
ATOM   2273  H   GLU   139      20.888  18.138   1.238  1.00  0.00           H
ATOM   2274  CA  GLU   139      21.965  16.449   1.998  1.00  0.00           C
ATOM   2275  HA  GLU   139      21.487  15.764   2.700  1.00  0.00           H
ATOM   2276  C   GLU   139      23.456  16.475   2.305  1.00  0.00           C
ATOM   2277  O   GLU   139      24.038  15.478   2.749  1.00  0.00           O
ATOM   2278  CB  GLU   139      21.800  15.918   0.578  1.00  0.00           C
ATOM   2279 1HB  GLU   139      22.140  16.698  -0.106  1.00  0.00           H
ATOM   2280 2HB  GLU   139      22.440  15.044   0.447  1.00  0.00           H
ATOM   2281  CG  GLU   139      20.377  15.518   0.218  1.00  0.00           C
ATOM   2282 1HG  GLU   139      20.058  14.711   0.882  1.00  0.00           H
ATOM   2283 2HG  GLU   139      19.709  16.369   0.365  1.00  0.00           H
ATOM   2284  CD  GLU   139      20.276  15.053  -1.225  1.00  0.00           C
ATOM   2285  OE1 GLU   139      21.072  15.510  -2.082  1.00  0.00           O
ATOM   2286  OE2 GLU   139      19.397  14.224  -1.544  1.00  0.00           O
ATOM   2287  N   ARG   140      24.102  17.605   2.055  1.00  0.00           N
ATOM   2288  H   ARG   140      23.598  18.398   1.663  1.00  0.00           H
ATOM   2289  CA  ARG   140      25.543  17.703   2.286  1.00  0.00           C
ATOM   2290  HA  ARG   140      25.985  16.720   2.111  1.00  0.00           H
ATOM   2291  C   ARG   140      25.912  18.072   3.722  1.00  0.00           C
ATOM   2292  O   ARG   140      27.087  18.008   4.087  1.00  0.00           O
ATOM   2293  CB  ARG   140      26.161  18.639   1.250  1.00  0.00           C
ATOM   2294 1HB  ARG   140      25.712  19.631   1.332  1.00  0.00           H
ATOM   2295 2HB  ARG   140      27.229  18.718   1.453  1.00  0.00           H
ATOM   2296  CG  ARG   140      25.989  18.101  -0.170  1.00  0.00           C
ATOM   2297 1HG  ARG   140      26.360  17.074  -0.194  1.00  0.00           H
ATOM   2298 2HG  ARG   140      24.935  18.097  -0.450  1.00  0.00           H
ATOM   2299  CD  ARG   140      26.769  18.919  -1.179  1.00  0.00           C
ATOM   2300 1HD  ARG   140      26.375  19.938  -1.195  1.00  0.00           H
ATOM   2301 2HD  ARG   140      27.815  18.954  -0.869  1.00  0.00           H
ATOM   2302  NE  ARG   140      26.695  18.338  -2.527  1.00  0.00           N
ATOM   2303  HE  ARG   140      26.019  18.746  -3.169  1.00  0.00           H
ATOM   2304  CZ  ARG   140      27.452  17.359  -3.008  1.00  0.00           C
ATOM   2305  NH1 ARG   140      28.407  16.771  -2.336  1.00  0.00           N
ATOM   2306 1HH1 ARG   140      28.602  17.049  -1.381  1.00  0.00           H
ATOM   2307 2HH1 ARG   140      28.947  16.033  -2.770  1.00  0.00           H
ATOM   2308  NH2 ARG   140      27.255  16.950  -4.227  1.00  0.00           N
ATOM   2309 1HH2 ARG   140      26.507  17.345  -4.782  1.00  0.00           H
ATOM   2310 2HH2 ARG   140      27.854  16.226  -4.609  1.00  0.00           H
ATOM   2311  N   ARG   141      24.924  18.344   4.569  1.00  0.00           N
ATOM   2312  H   ARG   141      23.971  18.407   4.216  1.00  0.00           H
ATOM   2313  CA  ARG   141      25.164  18.446   6.020  1.00  0.00           C
ATOM   2314  HA  ARG   141      26.238  18.457   6.219  1.00  0.00           H
ATOM   2315  C   ARG   141      24.579  17.239   6.726  1.00  0.00           C
ATOM   2316  O   ARG   141      25.253  16.611   7.545  1.00  0.00           O
ATOM   2317  CB  ARG   141      24.541  19.717   6.598  1.00  0.00           C
ATOM   2318 1HB  ARG   141      24.980  20.554   6.077  1.00  0.00           H
ATOM   2319 2HB  ARG   141      23.472  19.704   6.399  1.00  0.00           H
ATOM   2320  CG  ARG   141      24.755  19.936   8.094  1.00  0.00           C
ATOM   2321 1HG  ARG   141      24.189  19.180   8.647  1.00  0.00           H
ATOM   2322 2HG  ARG   141      25.810  19.816   8.326  1.00  0.00           H
ATOM   2323  CD  ARG   141      24.319  21.319   8.562  1.00  0.00           C
ATOM   2324 1HD  ARG   141      24.928  22.082   8.072  1.00  0.00           H
ATOM   2325 2HD  ARG   141      23.272  21.471   8.290  1.00  0.00           H
ATOM   2326  NE  ARG   141      24.457  21.441  10.019  1.00  0.00           N
ATOM   2327  HE  ARG   141      24.921  20.674  10.501  1.00  0.00           H
ATOM   2328  CZ  ARG   141      24.009  22.438  10.772  1.00  0.00           C
ATOM   2329  NH1 ARG   141      23.516  23.559  10.313  1.00  0.00           N
ATOM   2330 1HH1 ARG   141      23.593  23.805   9.333  1.00  0.00           H
ATOM   2331 2HH1 ARG   141      23.077  24.202  10.961  1.00  0.00           H
ATOM   2332  NH2 ARG   141      24.042  22.309  12.063  1.00  0.00           N
ATOM   2333 1HH2 ARG   141      24.393  21.459  12.491  1.00  0.00           H
ATOM   2334 2HH2 ARG   141      23.694  23.059  12.642  1.00  0.00           H
ATOM   2335  N   TYR   142      23.342  16.909   6.404  1.00  0.00           N
ATOM   2336  H   TYR   142      22.832  17.441   5.699  1.00  0.00           H
ATOM   2337  CA  TYR   142      22.646  15.799   7.035  1.00  0.00           C
ATOM   2338  HA  TYR   142      23.185  15.458   7.921  1.00  0.00           H
ATOM   2339  C   TYR   142      22.590  14.703   5.991  1.00  0.00           C
ATOM   2340  O   TYR   142      21.978  14.894   4.948  1.00  0.00           O
ATOM   2341  CB  TYR   142      21.244  16.257   7.424  1.00  0.00           C
ATOM   2342 1HB  TYR   142      20.706  16.555   6.523  1.00  0.00           H
ATOM   2343 2HB  TYR   142      20.715  15.426   7.892  1.00  0.00           H
ATOM   2344  CG  TYR   142      21.264  17.439   8.365  1.00  0.00           C
ATOM   2345  CD1 TYR   142      21.128  18.757   7.876  1.00  0.00           C
ATOM   2346  HD1 TYR   142      20.997  18.935   6.812  1.00  0.00           H
ATOM   2347  CD2 TYR   142      21.441  17.254   9.751  1.00  0.00           C
ATOM   2348  HD2 TYR   142      21.535  16.250  10.145  1.00  0.00           H
ATOM   2349  CE1 TYR   142      21.180  19.858   8.758  1.00  0.00           C
ATOM   2350  HE1 TYR   142      21.100  20.864   8.375  1.00  0.00           H
ATOM   2351  CE2 TYR   142      21.482  18.368  10.636  1.00  0.00           C
ATOM   2352  HE2 TYR   142      21.598  18.219  11.698  1.00  0.00           H
ATOM   2353  CZ  TYR   142      21.347  19.656  10.125  1.00  0.00           C
ATOM   2354  OH  TYR   142      21.332  20.758  10.939  1.00  0.00           O
ATOM   2355  HH  TYR   142      21.538  20.578  11.863  1.00  0.00           H
ATOM   2356  N   GLY   143      23.254  13.585   6.229  1.00  0.00           N
ATOM   2357  H   GLY   143      23.738  13.442   7.113  1.00  0.00           H
ATOM   2358  CA  GLY   143      23.349  12.564   5.198  1.00  0.00           C
ATOM   2359 1HA  GLY   143      23.662  13.044   4.269  1.00  0.00           H
ATOM   2360 2HA  GLY   143      24.129  11.853   5.478  1.00  0.00           H
ATOM   2361  C   GLY   143      22.081  11.783   4.910  1.00  0.00           C
ATOM   2362  O   GLY   143      21.032  11.972   5.546  1.00  0.00           O
ATOM   2363  N   ARG   144      22.232  10.849   3.977  1.00  0.00           N
ATOM   2364  H   ARG   144      23.135  10.793   3.504  1.00  0.00           H
ATOM   2365  CA  ARG   144      21.206   9.880   3.577  1.00  0.00           C
ATOM   2366  HA  ARG   144      21.603   9.311   2.733  1.00  0.00           H
ATOM   2367  C   ARG   144      19.909  10.521   3.083  1.00  0.00           C
ATOM   2368  O   ARG   144      19.924  11.454   2.280  1.00  0.00           O
ATOM   2369  CB  ARG   144      20.945   8.882   4.715  1.00  0.00           C
ATOM   2370 1HB  ARG   144      20.496   9.426   5.546  1.00  0.00           H
ATOM   2371 2HB  ARG   144      20.241   8.120   4.373  1.00  0.00           H
ATOM   2372  CG  ARG   144      22.150   8.145   5.248  1.00  0.00           C
ATOM   2373 1HG  ARG   144      22.601   7.542   4.458  1.00  0.00           H
ATOM   2374 2HG  ARG   144      22.881   8.852   5.641  1.00  0.00           H
ATOM   2375  CD  ARG   144      21.669   7.250   6.368  1.00  0.00           C
ATOM   2376 1HD  ARG   144      21.155   7.867   7.106  1.00  0.00           H
ATOM   2377 2HD  ARG   144      20.955   6.525   5.965  1.00  0.00           H
ATOM   2378  NE  ARG   144      22.766   6.538   7.031  1.00  0.00           N
ATOM   2379  HE  ARG   144      23.701   6.682   6.654  1.00  0.00           H
ATOM   2380  CZ  ARG   144      22.653   5.740   8.082  1.00  0.00           C
ATOM   2381  NH1 ARG   144      21.534   5.551   8.739  1.00  0.00           N
ATOM   2382 1HH1 ARG   144      20.699   6.048   8.462  1.00  0.00           H
ATOM   2383 2HH1 ARG   144      21.505   4.917   9.528  1.00  0.00           H
ATOM   2384  NH2 ARG   144      23.720   5.124   8.496  1.00  0.00           N
ATOM   2385 1HH2 ARG   144      24.595   5.239   8.009  1.00  0.00           H
ATOM   2386 2HH2 ARG   144      23.674   4.538   9.321  1.00  0.00           H
ATOM   2387  N   VAL   145      18.790   9.907   3.425  1.00  0.00           N
ATOM   2388  H   VAL   145      18.722   9.484   4.344  1.00  0.00           H
ATOM   2389  CA  VAL   145      17.712   9.649   2.471  1.00  0.00           C
ATOM   2390  HA  VAL   145      18.158   9.651   1.474  1.00  0.00           H
ATOM   2391  C   VAL   145      16.618  10.711   2.424  1.00  0.00           C
ATOM   2392  O   VAL   145      15.421  10.422   2.549  1.00  0.00           O
ATOM   2393  CB  VAL   145      17.147   8.218   2.695  1.00  0.00           C
ATOM   2394  HB  VAL   145      16.192   8.116   2.182  1.00  0.00           H
ATOM   2395  CG1 VAL   145      18.107   7.194   2.085  1.00  0.00           C
ATOM   2396 1HG1 VAL   145      17.699   6.190   2.207  1.00  0.00           H
ATOM   2397 2HG1 VAL   145      19.085   7.238   2.566  1.00  0.00           H
ATOM   2398 3HG1 VAL   145      18.225   7.387   1.016  1.00  0.00           H
ATOM   2399  CG2 VAL   145      16.950   7.914   4.196  1.00  0.00           C
ATOM   2400 1HG2 VAL   145      16.405   6.978   4.308  1.00  0.00           H
ATOM   2401 2HG2 VAL   145      16.377   8.707   4.675  1.00  0.00           H
ATOM   2402 3HG2 VAL   145      17.906   7.799   4.708  1.00  0.00           H
ATOM   2403  N   TRP   146      17.036  11.949   2.217  1.00  0.00           N
ATOM   2404  H   TRP   146      18.036  12.124   2.126  1.00  0.00           H
ATOM   2405  CA  TRP   146      16.112  13.072   2.087  1.00  0.00           C
ATOM   2406  HA  TRP   146      15.471  13.096   2.966  1.00  0.00           H
ATOM   2407  C   TRP   146      15.223  13.035   0.856  1.00  0.00           C
ATOM   2408  O   TRP   146      15.656  12.706  -0.253  1.00  0.00           O
ATOM   2409  CB  TRP   146      16.892  14.380   2.014  1.00  0.00           C
ATOM   2410 1HB  TRP   146      17.648  14.311   1.231  1.00  0.00           H
ATOM   2411 2HB  TRP   146      16.204  15.190   1.764  1.00  0.00           H
ATOM   2412  CG  TRP   146      17.534  14.705   3.306  1.00  0.00           C
ATOM   2413  CD1 TRP   146      18.841  14.562   3.637  1.00  0.00           C
ATOM   2414  HD1 TRP   146      19.603  14.176   2.968  1.00  0.00           H
ATOM   2415  CD2 TRP   146      16.890  15.232   4.480  1.00  0.00           C
ATOM   2416  NE1 TRP   146      19.078  14.978   4.914  1.00  0.00           N
ATOM   2417  HE1 TRP   146      20.008  14.979   5.332  1.00  0.00           H
ATOM   2418  CE2 TRP   146      17.896  15.379   5.479  1.00  0.00           C
ATOM   2419  CE3 TRP   146      15.554  15.566   4.802  1.00  0.00           C
ATOM   2420  HE3 TRP   146      14.772  15.471   4.060  1.00  0.00           H
ATOM   2421  CZ2 TRP   146      17.597  15.838   6.783  1.00  0.00           C
ATOM   2422  HZ2 TRP   146      18.371  15.926   7.530  1.00  0.00           H
ATOM   2423  CZ3 TRP   146      15.253  16.037   6.101  1.00  0.00           C
ATOM   2424  HZ3 TRP   146      14.232  16.307   6.353  1.00  0.00           H
ATOM   2425  CH2 TRP   146      16.282  16.168   7.076  1.00  0.00           C
ATOM   2426  HH2 TRP   146      16.026  16.529   8.058  1.00  0.00           H
ATOM   2427  N   GLN   147      13.996  13.482   1.046  1.00  0.00           N
ATOM   2428  H   GLN   147      13.682  13.683   1.999  1.00  0.00           H
ATOM   2429  CA  GLN   147      13.062  13.770  -0.028  1.00  0.00           C
ATOM   2430  HA  GLN   147      13.553  13.748  -1.000  1.00  0.00           H
ATOM   2431  C   GLN   147      12.561  15.171   0.268  1.00  0.00           C
ATOM   2432  O   GLN   147      12.356  15.509   1.435  1.00  0.00           O
ATOM   2433  CB  GLN   147      11.883  12.802   0.010  1.00  0.00           C
ATOM   2434 1HB  GLN   147      11.507  12.775   1.032  1.00  0.00           H
ATOM   2435 2HB  GLN   147      11.092  13.193  -0.633  1.00  0.00           H
ATOM   2436  CG  GLN   147      12.203  11.384  -0.439  1.00  0.00           C
ATOM   2437 1HG  GLN   147      12.984  10.968   0.199  1.00  0.00           H
ATOM   2438 2HG  GLN   147      11.307  10.770  -0.335  1.00  0.00           H
ATOM   2439  CD  GLN   147      12.657  11.340  -1.882  1.00  0.00           C
ATOM   2440  OE1 GLN   147      12.092  12.001  -2.753  1.00  0.00           O
ATOM   2441  NE2 GLN   147      13.695  10.602  -2.149  1.00  0.00           N
ATOM   2442 1HE2 GLN   147      14.042  10.573  -3.101  1.00  0.00           H
ATOM   2443 2HE2 GLN   147      14.148  10.076  -1.413  1.00  0.00           H
ATOM   2444  N   VAL   148      12.369  15.965  -0.772  1.00  0.00           N
ATOM   2445  H   VAL   148      12.576  15.621  -1.714  1.00  0.00           H
ATOM   2446  CA  VAL   148      11.811  17.311  -0.663  1.00  0.00           C
ATOM   2447  HA  VAL   148      11.379  17.476   0.324  1.00  0.00           H
ATOM   2448  C   VAL   148      10.720  17.323  -1.715  1.00  0.00           C
ATOM   2449  O   VAL   148      11.000  17.069  -2.888  1.00  0.00           O
ATOM   2450  CB  VAL   148      12.854  18.412  -0.987  1.00  0.00           C
ATOM   2451  HB  VAL   148      13.292  18.193  -1.962  1.00  0.00           H
ATOM   2452  CG1 VAL   148      12.201  19.798  -1.059  1.00  0.00           C
ATOM   2453 1HG1 VAL   148      12.955  20.522  -1.368  1.00  0.00           H
ATOM   2454 2HG1 VAL   148      11.803  20.085  -0.082  1.00  0.00           H
ATOM   2455 3HG1 VAL   148      11.404  19.813  -1.801  1.00  0.00           H
ATOM   2456  CG2 VAL   148      13.983  18.426   0.053  1.00  0.00           C
ATOM   2457 1HG2 VAL   148      14.718  19.192  -0.208  1.00  0.00           H
ATOM   2458 2HG2 VAL   148      14.482  17.459   0.086  1.00  0.00           H
ATOM   2459 3HG2 VAL   148      13.585  18.654   1.044  1.00  0.00           H
ATOM   2460  N   ASN   149       9.482  17.560  -1.322  1.00  0.00           N
ATOM   2461  H   ASN   149       9.268  17.723  -0.334  1.00  0.00           H
ATOM   2462  CA  ASN   149       8.370  17.544  -2.263  1.00  0.00           C
ATOM   2463  HA  ASN   149       8.757  17.557  -3.283  1.00  0.00           H
ATOM   2464  C   ASN   149       7.495  18.778  -2.109  1.00  0.00           C
ATOM   2465  O   ASN   149       6.915  19.051  -1.061  1.00  0.00           O
ATOM   2466  CB  ASN   149       7.587  16.241  -2.092  1.00  0.00           C
ATOM   2467 1HB  ASN   149       7.439  16.041  -1.030  1.00  0.00           H
ATOM   2468 2HB  ASN   149       6.607  16.350  -2.559  1.00  0.00           H
ATOM   2469  CG  ASN   149       8.295  15.075  -2.749  1.00  0.00           C
ATOM   2470  OD1 ASN   149       8.341  14.968  -3.973  1.00  0.00           O
ATOM   2471  ND2 ASN   149       8.889  14.222  -1.968  1.00  0.00           N
ATOM   2472 1HD2 ASN   149       9.375  13.443  -2.382  1.00  0.00           H
ATOM   2473 2HD2 ASN   149       8.845  14.334  -0.966  1.00  0.00           H
ATOM   2474  N   ALA   150       7.433  19.529  -3.193  1.00  0.00           N
ATOM   2475  H   ALA   150       7.935  19.230  -4.026  1.00  0.00           H
ATOM   2476  CA  ALA   150       6.610  20.721  -3.344  1.00  0.00           C
ATOM   2477  HA  ALA   150       5.694  20.660  -2.753  1.00  0.00           H
ATOM   2478  C   ALA   150       6.334  20.563  -4.829  1.00  0.00           C
ATOM   2479  O   ALA   150       7.133  19.883  -5.466  1.00  0.00           O
ATOM   2480  CB  ALA   150       7.392  21.988  -3.041  1.00  0.00           C
ATOM   2481 1HB  ALA   150       7.801  21.921  -2.037  1.00  0.00           H
ATOM   2482 2HB  ALA   150       6.731  22.851  -3.095  1.00  0.00           H
ATOM   2483 3HB  ALA   150       8.205  22.106  -3.751  1.00  0.00           H
ATOM   2484  N   VAL   151       5.228  21.094  -5.340  1.00  0.00           N
ATOM   2485  H   VAL   151       4.719  21.760  -4.753  1.00  0.00           H
ATOM   2486  CA  VAL   151       4.581  20.717  -6.622  1.00  0.00           C
ATOM   2487  HA  VAL   151       3.705  21.366  -6.694  1.00  0.00           H
ATOM   2488  C   VAL   151       4.010  19.297  -6.547  1.00  0.00           C
ATOM   2489  O   VAL   151       2.814  19.076  -6.716  1.00  0.00           O
ATOM   2490  CB  VAL   151       5.396  21.010  -7.946  1.00  0.00           C
ATOM   2491  HB  VAL   151       4.664  21.224  -8.716  1.00  0.00           H
ATOM   2492  CG1 VAL   151       6.245  22.254  -7.799  1.00  0.00           C
ATOM   2493 1HG1 VAL   151       6.685  22.498  -8.767  1.00  0.00           H
ATOM   2494 2HG1 VAL   151       7.048  22.087  -7.081  1.00  0.00           H
ATOM   2495 3HG1 VAL   151       5.611  23.079  -7.489  1.00  0.00           H
ATOM   2496  CG2 VAL   151       6.255  19.838  -8.474  1.00  0.00           C
ATOM   2497 1HG2 VAL   151       6.704  20.108  -9.424  1.00  0.00           H
ATOM   2498 2HG2 VAL   151       5.640  18.955  -8.640  1.00  0.00           H
ATOM   2499 3HG2 VAL   151       7.063  19.593  -7.791  1.00  0.00           H
ATOM   2500  N   THR   152       4.810  18.375  -6.048  1.00  0.00           N
ATOM   2501  H   THR   152       5.798  18.605  -5.914  1.00  0.00           H
ATOM   2502  CA  THR   152       4.412  17.041  -5.629  1.00  0.00           C
ATOM   2503  HA  THR   152       3.636  16.635  -6.280  1.00  0.00           H
ATOM   2504  C   THR   152       3.877  17.108  -4.197  1.00  0.00           C
ATOM   2505  O   THR   152       4.008  16.184  -3.394  1.00  0.00           O
ATOM   2506  CB  THR   152       5.663  16.180  -5.710  1.00  0.00           C
ATOM   2507  HB  THR   152       5.502  15.220  -5.218  1.00  0.00           H
ATOM   2508  OG1 THR   152       6.738  16.903  -5.107  1.00  0.00           O
ATOM   2509  HG1 THR   152       7.441  16.267  -4.922  1.00  0.00           H
ATOM   2510  CG2 THR   152       6.084  15.967  -7.155  1.00  0.00           C
ATOM   2511 1HG2 THR   152       6.914  15.262  -7.184  1.00  0.00           H
ATOM   2512 2HG2 THR   152       6.414  16.905  -7.601  1.00  0.00           H
ATOM   2513 3HG2 THR   152       5.254  15.559  -7.734  1.00  0.00           H
ATOM   2514  N   HIS   153       3.260  18.246  -3.915  1.00  0.00           N
ATOM   2515  H   HIS   153       3.257  18.952  -4.625  1.00  0.00           H
ATOM   2516  CA  HIS   153       2.498  18.491  -2.701  1.00  0.00           C
ATOM   2517  HA  HIS   153       2.358  17.554  -2.159  1.00  0.00           H
ATOM   2518  C   HIS   153       1.131  19.059  -3.087  1.00  0.00           C
ATOM   2519  O   HIS   153       0.117  18.767  -2.464  1.00  0.00           O
ATOM   2520  CB  HIS   153       3.225  19.484  -1.802  1.00  0.00           C
ATOM   2521 1HB  HIS   153       4.279  19.206  -1.766  1.00  0.00           H
ATOM   2522 2HB  HIS   153       3.143  20.485  -2.229  1.00  0.00           H
ATOM   2523  CG  HIS   153       2.700  19.493  -0.405  1.00  0.00           C
ATOM   2524  ND1 HIS   153       1.419  19.842  -0.046  1.00  0.00           N
ATOM   2525  HD1 HIS   153       0.690  20.190  -0.671  1.00  0.00           H
ATOM   2526  CD2 HIS   153       3.299  19.135   0.754  1.00  0.00           C
ATOM   2527  HD2 HIS   153       4.330  18.827   0.834  1.00  0.00           H
ATOM   2528  CE1 HIS   153       1.282  19.633   1.262  1.00  0.00           C
ATOM   2529  HE1 HIS   153       0.373  19.813   1.817  1.00  0.00           H
ATOM   2530  NE2 HIS   153       2.400  19.190   1.796  1.00  0.00           N
ATOM   2531  N   SER   154       1.074  19.847  -4.151  1.00  0.00           N
ATOM   2532  H   SER   154       1.901  20.211  -4.592  1.00  0.00           H
ATOM   2533  CA  SER   154      -0.210  20.229  -4.723  1.00  0.00           C
ATOM   2534  HA  SER   154      -0.866  20.615  -3.944  1.00  0.00           H
ATOM   2535  C   SER   154      -0.837  19.013  -5.384  1.00  0.00           C
ATOM   2536  O   SER   154      -2.043  18.778  -5.315  1.00  0.00           O
ATOM   2537  CB  SER   154       0.047  21.294  -5.768  1.00  0.00           C
ATOM   2538 1HB  SER   154      -0.040  20.844  -6.757  1.00  0.00           H
ATOM   2539 2HB  SER   154      -0.686  22.096  -5.675  1.00  0.00           H
ATOM   2540  OG  SER   154       1.370  21.794  -5.586  1.00  0.00           O
ATOM   2541  HG  SER   154       1.297  22.688  -5.207  1.00  0.00           H
ATOM   2542  N   TYR   155       0.030  18.195  -5.959  1.00  0.00           N
ATOM   2543  H   TYR   155       0.985  18.506  -6.121  1.00  0.00           H
ATOM   2544  CA  TYR   155      -0.286  16.805  -6.234  1.00  0.00           C
ATOM   2545  HA  TYR   155      -1.344  16.695  -6.463  1.00  0.00           H
ATOM   2546  C   TYR   155       0.044  16.085  -4.928  1.00  0.00           C
ATOM   2547  O   TYR   155       1.209  15.796  -4.665  1.00  0.00           O
ATOM   2548  CB  TYR   155       0.568  16.314  -7.404  1.00  0.00           C
ATOM   2549 1HB  TYR   155       0.475  17.028  -8.225  1.00  0.00           H
ATOM   2550 2HB  TYR   155       1.616  16.276  -7.108  1.00  0.00           H
ATOM   2551  CG  TYR   155       0.137  14.963  -7.905  1.00  0.00           C
ATOM   2552  CD1 TYR   155      -0.791  14.870  -8.958  1.00  0.00           C
ATOM   2553  HD1 TYR   155      -1.158  15.770  -9.424  1.00  0.00           H
ATOM   2554  CD2 TYR   155       0.633  13.773  -7.332  1.00  0.00           C
ATOM   2555  HD2 TYR   155       1.359  13.818  -6.530  1.00  0.00           H
ATOM   2556  CE1 TYR   155      -1.249  13.616  -9.412  1.00  0.00           C
ATOM   2557  HE1 TYR   155      -1.980  13.555 -10.204  1.00  0.00           H
ATOM   2558  CE2 TYR   155       0.181  12.511  -7.792  1.00  0.00           C
ATOM   2559  HE2 TYR   155       0.563  11.603  -7.345  1.00  0.00           H
ATOM   2560  CZ  TYR   155      -0.764  12.449  -8.824  1.00  0.00           C
ATOM   2561  OH  TYR   155      -1.247  11.251  -9.277  1.00  0.00           O
ATOM   2562  HH  TYR   155      -0.890  10.498  -8.795  1.00  0.00           H
ATOM   2563  N   TRP   156      -0.938  15.938  -4.050  1.00  0.00           N
ATOM   2564  H   TRP   156      -1.891  16.120  -4.327  1.00  0.00           H
ATOM   2565  CA  TRP   156      -0.671  15.640  -2.638  1.00  0.00           C
ATOM   2566  HA  TRP   156      -0.048  16.441  -2.248  1.00  0.00           H
ATOM   2567  C   TRP   156       0.102  14.350  -2.404  1.00  0.00           C
ATOM   2568  O   TRP   156      -0.130  13.325  -3.057  1.00  0.00           O
ATOM   2569  CB  TRP   156      -1.975  15.632  -1.841  1.00  0.00           C
ATOM   2570 1HB  TRP   156      -2.640  14.880  -2.263  1.00  0.00           H
ATOM   2571 2HB  TRP   156      -1.759  15.361  -0.805  1.00  0.00           H
ATOM   2572  CG  TRP   156      -2.675  16.967  -1.858  1.00  0.00           C
ATOM   2573  CD1 TRP   156      -3.576  17.412  -2.777  1.00  0.00           C
ATOM   2574  HD1 TRP   156      -3.914  16.832  -3.628  1.00  0.00           H
ATOM   2575  CD2 TRP   156      -2.555  18.037  -0.897  1.00  0.00           C
ATOM   2576  NE1 TRP   156      -4.009  18.676  -2.491  1.00  0.00           N
ATOM   2577  HE1 TRP   156      -4.699  19.190  -3.046  1.00  0.00           H
ATOM   2578  CE2 TRP   156      -3.386  19.104  -1.353  1.00  0.00           C
ATOM   2579  CE3 TRP   156      -1.873  18.187   0.329  1.00  0.00           C
ATOM   2580  HE3 TRP   156      -1.250  17.389   0.711  1.00  0.00           H
ATOM   2581  CZ2 TRP   156      -3.518  20.315  -0.641  1.00  0.00           C
ATOM   2582  HZ2 TRP   156      -4.142  21.115  -1.018  1.00  0.00           H
ATOM   2583  CZ3 TRP   156      -2.032  19.396   1.066  1.00  0.00           C
ATOM   2584  HZ3 TRP   156      -1.544  19.510   2.028  1.00  0.00           H
ATOM   2585  CH2 TRP   156      -2.842  20.451   0.557  1.00  0.00           C
ATOM   2586  HH2 TRP   156      -2.939  21.370   1.124  1.00  0.00           H
ATOM   2587  N   ALA   157       1.052  14.438  -1.488  1.00  0.00           N
ATOM   2588  H   ALA   157       1.139  15.300  -0.945  1.00  0.00           H
ATOM   2589  CA  ALA   157       2.018  13.382  -1.222  1.00  0.00           C
ATOM   2590  HA  ALA   157       2.295  12.900  -2.163  1.00  0.00           H
ATOM   2591  C   ALA   157       1.476  12.318  -0.267  1.00  0.00           C
ATOM   2592  O   ALA   157       0.617  12.593   0.579  1.00  0.00           O
ATOM   2593  CB  ALA   157       3.270  14.026  -0.609  1.00  0.00           C
ATOM   2594 1HB  ALA   157       3.686  14.758  -1.302  1.00  0.00           H
ATOM   2595 2HB  ALA   157       4.025  13.268  -0.402  1.00  0.00           H
ATOM   2596 3HB  ALA   157       3.004  14.527   0.323  1.00  0.00           H
ATOM   2597  N   SER   158       2.081  11.144  -0.316  1.00  0.00           N
ATOM   2598  H   SER   158       2.752  10.967  -1.059  1.00  0.00           H
ATOM   2599  CA  SER   158       1.949  10.136   0.736  1.00  0.00           C
ATOM   2600  HA  SER   158       1.449  10.551   1.612  1.00  0.00           H
ATOM   2601  C   SER   158       3.387   9.797   1.076  1.00  0.00           C
ATOM   2602  O   SER   158       4.225   9.788   0.172  1.00  0.00           O
ATOM   2603  CB  SER   158       1.216   8.888   0.241  1.00  0.00           C
ATOM   2604 1HB  SER   158       1.700   8.520  -0.667  1.00  0.00           H
ATOM   2605 2HB  SER   158       1.271   8.114   1.009  1.00  0.00           H
ATOM   2606  OG  SER   158      -0.149   9.177  -0.030  1.00  0.00           O
ATOM   2607  HG  SER   158      -0.196   9.862  -0.719  1.00  0.00           H
ATOM   2608  N   PHE   159       3.709   9.571   2.338  1.00  0.00           N
ATOM   2609  H   PHE   159       2.987   9.535   3.062  1.00  0.00           H
ATOM   2610  CA  PHE   159       5.105   9.400   2.734  1.00  0.00           C
ATOM   2611  HA  PHE   159       5.620   8.815   1.969  1.00  0.00           H
ATOM   2612  C   PHE   159       5.230   8.672   4.059  1.00  0.00           C
ATOM   2613  O   PHE   159       4.257   8.546   4.813  1.00  0.00           O
ATOM   2614  CB  PHE   159       5.797  10.767   2.856  1.00  0.00           C
ATOM   2615 1HB  PHE   159       6.875  10.602   2.872  1.00  0.00           H
ATOM   2616 2HB  PHE   159       5.562  11.371   1.976  1.00  0.00           H
ATOM   2617  CG  PHE   159       5.431  11.540   4.098  1.00  0.00           C
ATOM   2618  CD1 PHE   159       6.414  11.793   5.073  1.00  0.00           C
ATOM   2619  HD1 PHE   159       7.424  11.428   4.927  1.00  0.00           H
ATOM   2620  CD2 PHE   159       4.127  12.037   4.299  1.00  0.00           C
ATOM   2621  HD2 PHE   159       3.363  11.878   3.550  1.00  0.00           H
ATOM   2622  CE1 PHE   159       6.103  12.533   6.241  1.00  0.00           C
ATOM   2623  HE1 PHE   159       6.871  12.736   6.973  1.00  0.00           H
ATOM   2624  CE2 PHE   159       3.799  12.763   5.471  1.00  0.00           C
ATOM   2625  HE2 PHE   159       2.793  13.141   5.612  1.00  0.00           H
ATOM   2626  CZ  PHE   159       4.789  13.008   6.447  1.00  0.00           C
ATOM   2627  HZ  PHE   159       4.543  13.568   7.342  1.00  0.00           H
ATOM   2628  N   SER   160       6.438   8.237   4.361  1.00  0.00           N
ATOM   2629  H   SER   160       7.211   8.393   3.724  1.00  0.00           H
ATOM   2630  CA  SER   160       6.778   7.636   5.639  1.00  0.00           C
ATOM   2631  HA  SER   160       6.031   7.858   6.402  1.00  0.00           H
ATOM   2632  C   SER   160       8.064   8.379   5.949  1.00  0.00           C
ATOM   2633  O   SER   160       8.692   8.890   5.016  1.00  0.00           O
ATOM   2634  CB  SER   160       6.982   6.128   5.491  1.00  0.00           C
ATOM   2635 1HB  SER   160       7.371   5.721   6.426  1.00  0.00           H
ATOM   2636 2HB  SER   160       6.019   5.660   5.277  1.00  0.00           H
ATOM   2637  OG  SER   160       7.877   5.834   4.427  1.00  0.00           O
ATOM   2638  HG  SER   160       8.181   4.920   4.534  1.00  0.00           H
ATOM   2639  N   HIS   161       8.421   8.515   7.216  1.00  0.00           N
ATOM   2640  H   HIS   161       7.894   8.038   7.948  1.00  0.00           H
ATOM   2641  CA  HIS   161       9.535   9.375   7.600  1.00  0.00           C
ATOM   2642  HA  HIS   161      10.252   9.408   6.785  1.00  0.00           H
ATOM   2643  C   HIS   161      10.261   8.910   8.851  1.00  0.00           C
ATOM   2644  O   HIS   161       9.726   8.138   9.654  1.00  0.00           O
ATOM   2645  CB  HIS   161       9.020  10.793   7.846  1.00  0.00           C
ATOM   2646 1HB  HIS   161       9.876  11.458   7.980  1.00  0.00           H
ATOM   2647 2HB  HIS   161       8.472  11.118   6.963  1.00  0.00           H
ATOM   2648  CG  HIS   161       8.133  10.913   9.044  1.00  0.00           C
ATOM   2649  ND1 HIS   161       8.585  11.210  10.309  1.00  0.00           N
ATOM   2650  HD1 HIS   161       9.561  11.369  10.574  1.00  0.00           H
ATOM   2651  CD2 HIS   161       6.786  10.766   9.177  1.00  0.00           C
ATOM   2652  HD2 HIS   161       6.105  10.519   8.369  1.00  0.00           H
ATOM   2653  CE1 HIS   161       7.541  11.239  11.132  1.00  0.00           C
ATOM   2654  HE1 HIS   161       7.605  11.447  12.192  1.00  0.00           H
ATOM   2655  NE2 HIS   161       6.420  10.969  10.494  1.00  0.00           N
ATOM   2656  N   GLU   162      11.477   9.392   9.029  1.00  0.00           N
ATOM   2657  H   GLU   162      11.898   9.949   8.283  1.00  0.00           H
ATOM   2658  CA  GLU   162      12.239   9.172  10.254  1.00  0.00           C
ATOM   2659  HA  GLU   162      12.100   8.144  10.590  1.00  0.00           H
ATOM   2660  C   GLU   162      11.776  10.138  11.345  1.00  0.00           C
ATOM   2661  O   GLU   162      11.327  11.261  11.046  1.00  0.00           O
ATOM   2662  CB  GLU   162      13.722   9.421   9.995  1.00  0.00           C
ATOM   2663 1HB  GLU   162      13.840  10.411   9.552  1.00  0.00           H
ATOM   2664 2HB  GLU   162      14.257   9.392  10.949  1.00  0.00           H
ATOM   2665  CG  GLU   162      14.322   8.391   9.075  1.00  0.00           C
ATOM   2666 1HG  GLU   162      14.166   7.397   9.506  1.00  0.00           H
ATOM   2667 2HG  GLU   162      13.817   8.438   8.113  1.00  0.00           H
ATOM   2668  CD  GLU   162      15.797   8.605   8.839  1.00  0.00           C
ATOM   2669  OE1 GLU   162      16.381   9.587   9.350  1.00  0.00           O
ATOM   2670  OE2 GLU   162      16.395   7.788   8.099  1.00  0.00           O
ATOM   2671  N   PRO   163      11.890   9.738  12.624  1.00  0.00           N
ATOM   2672  CA  PRO   163      11.450  10.710  13.632  1.00  0.00           C
ATOM   2673  HA  PRO   163      10.424  11.026  13.436  1.00  0.00           H
ATOM   2674  C   PRO   163      12.360  11.931  13.675  1.00  0.00           C
ATOM   2675  O   PRO   163      13.554  11.853  13.359  1.00  0.00           O
ATOM   2676  CB  PRO   163      11.517   9.907  14.930  1.00  0.00           C
ATOM   2677 1HB  PRO   163      11.748  10.547  15.784  1.00  0.00           H
ATOM   2678 2HB  PRO   163      10.577   9.379  15.093  1.00  0.00           H
ATOM   2679  CG  PRO   163      12.601   8.927  14.685  1.00  0.00           C
ATOM   2680 1HG  PRO   163      13.574   9.411  14.791  1.00  0.00           H
ATOM   2681 2HG  PRO   163      12.518   8.077  15.364  1.00  0.00           H
ATOM   2682  CD  PRO   163      12.380   8.501  13.262  1.00  0.00           C
ATOM   2683 1HD  PRO   163      13.318   8.160  12.818  1.00  0.00           H
ATOM   2684 2HD  PRO   163      11.620   7.717  13.212  1.00  0.00           H
ATOM   2685  N   PHE   164      11.759  13.061  14.021  1.00  0.00           N
ATOM   2686  H   PHE   164      10.784  13.014  14.314  1.00  0.00           H
ATOM   2687  CA  PHE   164      12.386  14.390  14.028  1.00  0.00           C
ATOM   2688  HA  PHE   164      11.611  15.082  14.336  1.00  0.00           H
ATOM   2689  C   PHE   164      12.904  14.910  12.688  1.00  0.00           C
ATOM   2690  O   PHE   164      13.410  16.026  12.617  1.00  0.00           O
ATOM   2691  CB  PHE   164      13.475  14.484  15.096  1.00  0.00           C
ATOM   2692 1HB  PHE   164      14.347  13.922  14.764  1.00  0.00           H
ATOM   2693 2HB  PHE   164      13.768  15.529  15.213  1.00  0.00           H
ATOM   2694  CG  PHE   164      13.037  13.955  16.425  1.00  0.00           C
ATOM   2695  CD1 PHE   164      13.415  12.663  16.838  1.00  0.00           C
ATOM   2696  HD1 PHE   164      14.060  12.059  16.210  1.00  0.00           H
ATOM   2697  CD2 PHE   164      12.209  14.731  17.259  1.00  0.00           C
ATOM   2698  HD2 PHE   164      11.927  15.729  16.961  1.00  0.00           H
ATOM   2699  CE1 PHE   164      12.943  12.136  18.062  1.00  0.00           C
ATOM   2700  HE1 PHE   164      13.217  11.136  18.361  1.00  0.00           H
ATOM   2701  CE2 PHE   164      11.729  14.214  18.482  1.00  0.00           C
ATOM   2702  HE2 PHE   164      11.075  14.813  19.105  1.00  0.00           H
ATOM   2703  CZ  PHE   164      12.099  12.913  18.885  1.00  0.00           C
ATOM   2704  HZ  PHE   164      11.739  12.513  19.824  1.00  0.00           H
ATOM   2705  N   GLN   165      12.759  14.140  11.619  1.00  0.00           N
ATOM   2706  H   GLN   165      12.301  13.238  11.712  1.00  0.00           H
ATOM   2707  CA  GLN   165      13.260  14.525  10.300  1.00  0.00           C
ATOM   2708  HA  GLN   165      13.658  15.539  10.346  1.00  0.00           H
ATOM   2709  C   GLN   165      12.106  14.526   9.314  1.00  0.00           C
ATOM   2710  O   GLN   165      12.128  13.824   8.306  1.00  0.00           O
ATOM   2711  CB  GLN   165      14.378  13.593   9.825  1.00  0.00           C
ATOM   2712 1HB  GLN   165      13.969  12.590   9.704  1.00  0.00           H
ATOM   2713 2HB  GLN   165      14.733  13.943   8.850  1.00  0.00           H
ATOM   2714  CG  GLN   165      15.565  13.506  10.770  1.00  0.00           C
ATOM   2715 1HG  GLN   165      15.234  13.047  11.699  1.00  0.00           H
ATOM   2716 2HG  GLN   165      16.321  12.858  10.322  1.00  0.00           H
ATOM   2717  CD  GLN   165      16.199  14.843  11.094  1.00  0.00           C
ATOM   2718  OE1 GLN   165      16.498  15.643  10.213  1.00  0.00           O
ATOM   2719  NE2 GLN   165      16.482  15.070  12.345  1.00  0.00           N
ATOM   2720 1HE2 GLN   165      16.930  15.938  12.593  1.00  0.00           H
ATOM   2721 2HE2 GLN   165      16.261  14.382  13.049  1.00  0.00           H
ATOM   2722  N   SER   166      11.090  15.304   9.652  1.00  0.00           N
ATOM   2723  H   SER   166      11.123  15.789  10.544  1.00  0.00           H
ATOM   2724  CA  SER   166       9.923  15.531   8.802  1.00  0.00           C
ATOM   2725  HA  SER   166      10.204  15.454   7.753  1.00  0.00           H
ATOM   2726  C   SER   166       9.412  16.936   9.089  1.00  0.00           C
ATOM   2727  O   SER   166       9.274  17.320  10.261  1.00  0.00           O
ATOM   2728  CB  SER   166       8.831  14.514   9.119  1.00  0.00           C
ATOM   2729 1HB  SER   166       9.209  13.515   8.898  1.00  0.00           H
ATOM   2730 2HB  SER   166       8.584  14.571  10.182  1.00  0.00           H
ATOM   2731  OG  SER   166       7.662  14.756   8.356  1.00  0.00           O
ATOM   2732  HG  SER   166       6.926  14.273   8.769  1.00  0.00           H
ATOM   2733  N   ILE   167       9.185  17.709   8.042  1.00  0.00           N
ATOM   2734  H   ILE   167       9.347  17.334   7.101  1.00  0.00           H
ATOM   2735  CA  ILE   167       8.748  19.102   8.138  1.00  0.00           C
ATOM   2736  HA  ILE   167       8.278  19.283   9.104  1.00  0.00           H
ATOM   2737  C   ILE   167       7.722  19.385   7.049  1.00  0.00           C
ATOM   2738  O   ILE   167       7.821  18.823   5.958  1.00  0.00           O
ATOM   2739  CB  ILE   167       9.943  20.081   7.964  1.00  0.00           C
ATOM   2740  HB  ILE   167       9.542  21.038   7.643  1.00  0.00           H
ATOM   2741  CG1 ILE   167      10.947  19.582   6.902  1.00  0.00           C
ATOM   2742 1HG1 ILE   167      11.432  18.674   7.267  1.00  0.00           H
ATOM   2743 2HG1 ILE   167      10.391  19.329   5.999  1.00  0.00           H
ATOM   2744  CG2 ILE   167      10.640  20.276   9.315  1.00  0.00           C
ATOM   2745 1HG2 ILE   167      11.426  21.027   9.232  1.00  0.00           H
ATOM   2746 2HG2 ILE   167      11.070  19.334   9.651  1.00  0.00           H
ATOM   2747 3HG2 ILE   167       9.918  20.628  10.050  1.00  0.00           H
ATOM   2748  CD1 ILE   167      12.053  20.566   6.506  1.00  0.00           C
ATOM   2749 1HD1 ILE   167      12.700  20.104   5.759  1.00  0.00           H
ATOM   2750 2HD1 ILE   167      12.660  20.838   7.369  1.00  0.00           H
ATOM   2751 3HD1 ILE   167      11.609  21.462   6.073  1.00  0.00           H
ATOM   2752  N   GLN   168       6.728  20.214   7.338  1.00  0.00           N
ATOM   2753  H   GLN   168       6.646  20.609   8.277  1.00  0.00           H
ATOM   2754  CA  GLN   168       5.700  20.585   6.369  1.00  0.00           C
ATOM   2755  HA  GLN   168       6.078  20.409   5.365  1.00  0.00           H
ATOM   2756  C   GLN   168       5.339  22.059   6.514  1.00  0.00           C
ATOM   2757  O   GLN   168       4.818  22.489   7.554  1.00  0.00           O
ATOM   2758  CB  GLN   168       4.453  19.735   6.592  1.00  0.00           C
ATOM   2759 1HB  GLN   168       4.753  18.689   6.645  1.00  0.00           H
ATOM   2760 2HB  GLN   168       4.004  20.008   7.550  1.00  0.00           H
ATOM   2761  CG  GLN   168       3.412  19.875   5.498  1.00  0.00           C
ATOM   2762 1HG  GLN   168       3.052  20.904   5.467  1.00  0.00           H
ATOM   2763 2HG  GLN   168       3.872  19.639   4.536  1.00  0.00           H
ATOM   2764  CD  GLN   168       2.244  18.946   5.725  1.00  0.00           C
ATOM   2765  OE1 GLN   168       1.870  18.653   6.854  1.00  0.00           O
ATOM   2766  NE2 GLN   168       1.683  18.441   4.666  1.00  0.00           N
ATOM   2767 1HE2 GLN   168       0.920  17.789   4.780  1.00  0.00           H
ATOM   2768 2HE2 GLN   168       2.015  18.688   3.740  1.00  0.00           H
ATOM   2769  N   PHE   169       5.630  22.844   5.491  1.00  0.00           N
ATOM   2770  H   PHE   169       6.003  22.435   4.631  1.00  0.00           H
ATOM   2771  CA  PHE   169       5.489  24.292   5.571  1.00  0.00           C
ATOM   2772  HA  PHE   169       5.019  24.570   6.512  1.00  0.00           H
ATOM   2773  C   PHE   169       4.703  24.898   4.427  1.00  0.00           C
ATOM   2774  O   PHE   169       4.943  24.578   3.269  1.00  0.00           O
ATOM   2775  CB  PHE   169       6.864  24.931   5.499  1.00  0.00           C
ATOM   2776 1HB  PHE   169       7.270  24.782   4.495  1.00  0.00           H
ATOM   2777 2HB  PHE   169       6.738  25.998   5.663  1.00  0.00           H
ATOM   2778  CG  PHE   169       7.862  24.396   6.490  1.00  0.00           C
ATOM   2779  CD1 PHE   169       7.538  24.221   7.848  1.00  0.00           C
ATOM   2780  HD1 PHE   169       6.539  24.419   8.194  1.00  0.00           H
ATOM   2781  CD2 PHE   169       9.168  24.109   6.061  1.00  0.00           C
ATOM   2782  HD2 PHE   169       9.422  24.203   5.015  1.00  0.00           H
ATOM   2783  CE1 PHE   169       8.514  23.780   8.771  1.00  0.00           C
ATOM   2784  HE1 PHE   169       8.252  23.625   9.812  1.00  0.00           H
ATOM   2785  CE2 PHE   169      10.163  23.722   6.980  1.00  0.00           C
ATOM   2786  HE2 PHE   169      11.175  23.545   6.640  1.00  0.00           H
ATOM   2787  CZ  PHE   169       9.835  23.555   8.335  1.00  0.00           C
ATOM   2788  HZ  PHE   169      10.594  23.235   9.037  1.00  0.00           H
ATOM   2789  N   GLN   170       3.815  25.818   4.753  1.00  0.00           N
ATOM   2790  H   GLN   170       3.682  26.064   5.735  1.00  0.00           H
ATOM   2791  CA  GLN   170       3.027  26.567   3.789  1.00  0.00           C
ATOM   2792  HA  GLN   170       3.043  26.075   2.817  1.00  0.00           H
ATOM   2793  C   GLN   170       3.719  27.924   3.671  1.00  0.00           C
ATOM   2794  O   GLN   170       3.739  28.727   4.613  1.00  0.00           O
ATOM   2795  CB  GLN   170       1.592  26.612   4.312  1.00  0.00           C
ATOM   2796 1HB  GLN   170       1.278  25.580   4.417  1.00  0.00           H
ATOM   2797 2HB  GLN   170       1.583  27.058   5.302  1.00  0.00           H
ATOM   2798  CG  GLN   170       0.572  27.327   3.452  1.00  0.00           C
ATOM   2799 1HG  GLN   170       0.742  28.399   3.534  1.00  0.00           H
ATOM   2800 2HG  GLN   170       0.699  27.030   2.409  1.00  0.00           H
ATOM   2801  CD  GLN   170      -0.857  27.036   3.868  1.00  0.00           C
ATOM   2802  OE1 GLN   170      -1.148  26.082   4.588  1.00  0.00           O
ATOM   2803  NE2 GLN   170      -1.762  27.856   3.420  1.00  0.00           N
ATOM   2804 1HE2 GLN   170      -2.735  27.708   3.655  1.00  0.00           H
ATOM   2805 2HE2 GLN   170      -1.487  28.635   2.830  1.00  0.00           H
ATOM   2806  N   TYR   171       4.397  28.110   2.549  1.00  0.00           N
ATOM   2807  H   TYR   171       4.257  27.455   1.777  1.00  0.00           H
ATOM   2808  CA  TYR   171       5.366  29.185   2.348  1.00  0.00           C
ATOM   2809  HA  TYR   171       5.280  29.917   3.147  1.00  0.00           H
ATOM   2810  C   TYR   171       5.114  29.941   1.046  1.00  0.00           C
ATOM   2811  O   TYR   171       5.588  29.541  -0.025  1.00  0.00           O
ATOM   2812  CB  TYR   171       6.787  28.597   2.348  1.00  0.00           C
ATOM   2813 1HB  TYR   171       6.774  27.666   1.777  1.00  0.00           H
ATOM   2814 2HB  TYR   171       7.440  29.283   1.821  1.00  0.00           H
ATOM   2815  CG  TYR   171       7.422  28.328   3.708  1.00  0.00           C
ATOM   2816  CD1 TYR   171       6.903  28.876   4.910  1.00  0.00           C
ATOM   2817  HD1 TYR   171       6.041  29.521   4.900  1.00  0.00           H
ATOM   2818  CD2 TYR   171       8.592  27.539   3.792  1.00  0.00           C
ATOM   2819  HD2 TYR   171       9.018  27.113   2.895  1.00  0.00           H
ATOM   2820  CE1 TYR   171       7.508  28.595   6.159  1.00  0.00           C
ATOM   2821  HE1 TYR   171       7.068  28.967   7.067  1.00  0.00           H
ATOM   2822  CE2 TYR   171       9.218  27.299   5.048  1.00  0.00           C
ATOM   2823  HE2 TYR   171      10.109  26.700   5.121  1.00  0.00           H
ATOM   2824  CZ  TYR   171       8.671  27.826   6.215  1.00  0.00           C
ATOM   2825  OH  TYR   171       9.257  27.565   7.429  1.00  0.00           O
ATOM   2826  HH  TYR   171       8.829  28.023   8.149  1.00  0.00           H
ATOM   2827  N   ASP   172       4.395  31.047   1.182  1.00  0.00           N
ATOM   2828  H   ASP   172       4.028  31.263   2.112  1.00  0.00           H
ATOM   2829  CA  ASP   172       4.055  31.976   0.096  1.00  0.00           C
ATOM   2830  HA  ASP   172       3.413  32.734   0.536  1.00  0.00           H
ATOM   2831  C   ASP   172       3.251  31.389  -1.076  1.00  0.00           C
ATOM   2832  O   ASP   172       3.672  31.442  -2.233  1.00  0.00           O
ATOM   2833  CB  ASP   172       5.290  32.734  -0.405  1.00  0.00           C
ATOM   2834 1HB  ASP   172       5.869  33.063   0.459  1.00  0.00           H
ATOM   2835 2HB  ASP   172       5.914  32.067  -1.007  1.00  0.00           H
ATOM   2836  CG  ASP   172       4.921  33.957  -1.229  1.00  0.00           C
ATOM   2837  OD1 ASP   172       3.796  34.479  -1.086  1.00  0.00           O
ATOM   2838  OD2 ASP   172       5.758  34.423  -2.033  1.00  0.00           O
ATOM   2839  N   ASN   173       2.077  30.862  -0.744  1.00  0.00           N
ATOM   2840  H   ASN   173       1.853  30.829   0.250  1.00  0.00           H
ATOM   2841  CA  ASN   173       1.049  30.336  -1.666  1.00  0.00           C
ATOM   2842  HA  ASN   173       0.164  30.136  -1.061  1.00  0.00           H
ATOM   2843  C   ASN   173       1.408  29.001  -2.309  1.00  0.00           C
ATOM   2844  O   ASN   173       1.021  28.709  -3.446  1.00  0.00           O
ATOM   2845  CB  ASN   173       0.624  31.360  -2.730  1.00  0.00           C
ATOM   2846 1HB  ASN   173       1.462  31.579  -3.391  1.00  0.00           H
ATOM   2847 2HB  ASN   173      -0.186  30.939  -3.327  1.00  0.00           H
ATOM   2848  CG  ASN   173       0.130  32.632  -2.125  1.00  0.00           C
ATOM   2849  OD1 ASN   173      -0.776  32.615  -1.296  1.00  0.00           O
ATOM   2850  ND2 ASN   173       0.717  33.731  -2.496  1.00  0.00           N
ATOM   2851 1HD2 ASN   173       0.412  34.612  -2.095  1.00  0.00           H
ATOM   2852 2HD2 ASN   173       1.460  33.709  -3.174  1.00  0.00           H
ATOM   2853  N   LYS   174       2.175  28.199  -1.585  1.00  0.00           N
ATOM   2854  H   LYS   174       2.484  28.508  -0.665  1.00  0.00           H
ATOM   2855  CA  LYS   174       2.600  26.868  -2.027  1.00  0.00           C
ATOM   2856  HA  LYS   174       1.755  26.324  -2.452  1.00  0.00           H
ATOM   2857  C   LYS   174       3.071  26.156  -0.771  1.00  0.00           C
ATOM   2858  O   LYS   174       3.465  26.827   0.185  1.00  0.00           O
ATOM   2859  CB  LYS   174       3.717  26.978  -3.073  1.00  0.00           C
ATOM   2860 1HB  LYS   174       4.192  26.003  -3.194  1.00  0.00           H
ATOM   2861 2HB  LYS   174       3.254  27.254  -4.022  1.00  0.00           H
ATOM   2862  CG  LYS   174       4.765  28.031  -2.756  1.00  0.00           C
ATOM   2863 1HG  LYS   174       4.271  28.979  -2.561  1.00  0.00           H
ATOM   2864 2HG  LYS   174       5.311  27.734  -1.862  1.00  0.00           H
ATOM   2865  CD  LYS   174       5.736  28.264  -3.891  1.00  0.00           C
ATOM   2866 1HD  LYS   174       6.464  27.459  -3.918  1.00  0.00           H
ATOM   2867 2HD  LYS   174       5.194  28.292  -4.840  1.00  0.00           H
ATOM   2868  CE  LYS   174       6.459  29.574  -3.703  1.00  0.00           C
ATOM   2869 1HE  LYS   174       6.749  29.698  -2.656  1.00  0.00           H
ATOM   2870 2HE  LYS   174       7.353  29.581  -4.331  1.00  0.00           H
ATOM   2871  NZ  LYS   174       5.558  30.682  -4.126  1.00  0.00           N
ATOM   2872 1HZ  LYS   174       6.040  31.573  -4.083  1.00  0.00           H
ATOM   2873 2HZ  LYS   174       4.754  30.735  -3.506  1.00  0.00           H
ATOM   2874 3HZ  LYS   174       5.219  30.523  -5.066  1.00  0.00           H
ATOM   2875  N   ILE   175       3.030  24.834  -0.749  1.00  0.00           N
ATOM   2876  H   ILE   175       2.688  24.318  -1.554  1.00  0.00           H
ATOM   2877  CA  ILE   175       3.389  24.060   0.442  1.00  0.00           C
ATOM   2878  HA  ILE   175       3.712  24.734   1.229  1.00  0.00           H
ATOM   2879  C   ILE   175       4.559  23.141   0.083  1.00  0.00           C
ATOM   2880  O   ILE   175       4.662  22.677  -1.060  1.00  0.00           O
ATOM   2881  CB  ILE   175       2.164  23.247   0.981  1.00  0.00           C
ATOM   2882  HB  ILE   175       1.900  22.493   0.242  1.00  0.00           H
ATOM   2883  CG1 ILE   175       0.942  24.164   1.200  1.00  0.00           C
ATOM   2884 1HG1 ILE   175       1.172  24.842   2.017  1.00  0.00           H
ATOM   2885 2HG1 ILE   175       0.774  24.767   0.308  1.00  0.00           H
ATOM   2886  CG2 ILE   175       2.501  22.559   2.329  1.00  0.00           C
ATOM   2887 1HG2 ILE   175       1.660  21.960   2.669  1.00  0.00           H
ATOM   2888 2HG2 ILE   175       2.737  23.302   3.090  1.00  0.00           H
ATOM   2889 3HG2 ILE   175       3.348  21.883   2.212  1.00  0.00           H
ATOM   2890  CD1 ILE   175      -0.386  23.463   1.520  1.00  0.00           C
ATOM   2891 1HD1 ILE   175      -1.183  24.209   1.558  1.00  0.00           H
ATOM   2892 2HD1 ILE   175      -0.337  22.957   2.481  1.00  0.00           H
ATOM   2893 3HD1 ILE   175      -0.618  22.738   0.741  1.00  0.00           H
ATOM   2894  N   ILE   176       5.450  22.907   1.035  1.00  0.00           N
ATOM   2895  H   ILE   176       5.321  23.357   1.944  1.00  0.00           H
ATOM   2896  CA  ILE   176       6.586  21.999   0.893  1.00  0.00           C
ATOM   2897  HA  ILE   176       6.565  21.507  -0.080  1.00  0.00           H
ATOM   2898  C   ILE   176       6.438  20.970   2.011  1.00  0.00           C
ATOM   2899  O   ILE   176       6.134  21.349   3.141  1.00  0.00           O
ATOM   2900  CB  ILE   176       7.958  22.726   1.100  1.00  0.00           C
ATOM   2901  HB  ILE   176       8.038  23.002   2.154  1.00  0.00           H
ATOM   2902  CG1 ILE   176       8.035  24.030   0.279  1.00  0.00           C
ATOM   2903 1HG1 ILE   176       8.054  23.777  -0.779  1.00  0.00           H
ATOM   2904 2HG1 ILE   176       7.144  24.632   0.468  1.00  0.00           H
ATOM   2905  CG2 ILE   176       9.134  21.764   0.743  1.00  0.00           C
ATOM   2906 1HG2 ILE   176      10.091  22.271   0.859  1.00  0.00           H
ATOM   2907 2HG2 ILE   176       9.040  21.396  -0.277  1.00  0.00           H
ATOM   2908 3HG2 ILE   176       9.136  20.915   1.429  1.00  0.00           H
ATOM   2909  CD1 ILE   176       9.238  24.923   0.586  1.00  0.00           C
ATOM   2910 1HD1 ILE   176       9.103  25.884   0.095  1.00  0.00           H
ATOM   2911 2HD1 ILE   176      10.156  24.463   0.219  1.00  0.00           H
ATOM   2912 3HD1 ILE   176       9.312  25.083   1.664  1.00  0.00           H
ATOM   2913  N   LEU   177       6.682  19.702   1.725  1.00  0.00           N
ATOM   2914  H   LEU   177       6.882  19.438   0.757  1.00  0.00           H
ATOM   2915  CA  LEU   177       6.803  18.655   2.738  1.00  0.00           C
ATOM   2916  HA  LEU   177       6.802  19.076   3.741  1.00  0.00           H
ATOM   2917  C   LEU   177       8.152  18.020   2.447  1.00  0.00           C
ATOM   2918  O   LEU   177       8.452  17.725   1.288  1.00  0.00           O
ATOM   2919  CB  LEU   177       5.676  17.633   2.579  1.00  0.00           C
ATOM   2920 1HB  LEU   177       4.741  18.152   2.780  1.00  0.00           H
ATOM   2921 2HB  LEU   177       5.673  17.344   1.524  1.00  0.00           H
ATOM   2922  CG  LEU   177       5.651  16.330   3.385  1.00  0.00           C
ATOM   2923  HG  LEU   177       6.598  15.828   3.240  1.00  0.00           H
ATOM   2924  CD1 LEU   177       5.438  16.495   4.872  1.00  0.00           C
ATOM   2925 1HD1 LEU   177       5.493  15.519   5.354  1.00  0.00           H
ATOM   2926 2HD1 LEU   177       4.460  16.937   5.062  1.00  0.00           H
ATOM   2927 3HD1 LEU   177       6.218  17.129   5.280  1.00  0.00           H
ATOM   2928  CD2 LEU   177       4.552  15.449   2.813  1.00  0.00           C
ATOM   2929 1HD2 LEU   177       4.547  14.493   3.330  1.00  0.00           H
ATOM   2930 2HD2 LEU   177       4.739  15.263   1.756  1.00  0.00           H
ATOM   2931 3HD2 LEU   177       3.575  15.925   2.931  1.00  0.00           H
ATOM   2932  N   ALA   178       8.978  17.823   3.458  1.00  0.00           N
ATOM   2933  H   ALA   178       8.698  18.086   4.407  1.00  0.00           H
ATOM   2934  CA  ALA   178      10.285  17.210   3.264  1.00  0.00           C
ATOM   2935  HA  ALA   178      10.274  16.602   2.356  1.00  0.00           H
ATOM   2936  C   ALA   178      10.560  16.294   4.446  1.00  0.00           C
ATOM   2937  O   ALA   178      10.084  16.559   5.554  1.00  0.00           O
ATOM   2938  CB  ALA   178      11.360  18.284   3.140  1.00  0.00           C
ATOM   2939 1HB  ALA   178      11.129  18.935   2.295  1.00  0.00           H
ATOM   2940 2HB  ALA   178      12.334  17.817   2.978  1.00  0.00           H
ATOM   2941 3HB  ALA   178      11.391  18.876   4.051  1.00  0.00           H
ATOM   2942  N   TRP   179      11.291  15.218   4.212  1.00  0.00           N
ATOM   2943  H   TRP   179      11.674  15.055   3.279  1.00  0.00           H
ATOM   2944  CA  TRP   179      11.550  14.228   5.249  1.00  0.00           C
ATOM   2945  HA  TRP   179      11.720  14.739   6.193  1.00  0.00           H
ATOM   2946  C   TRP   179      12.779  13.405   4.899  1.00  0.00           C
ATOM   2947  O   TRP   179      13.218  13.442   3.750  1.00  0.00           O
ATOM   2948  CB  TRP   179      10.344  13.290   5.385  1.00  0.00           C
ATOM   2949 1HB  TRP   179      10.530  12.606   6.211  1.00  0.00           H
ATOM   2950 2HB  TRP   179       9.455  13.880   5.624  1.00  0.00           H
ATOM   2951  CG  TRP   179      10.062  12.479   4.153  1.00  0.00           C
ATOM   2952  CD1 TRP   179      10.516  11.232   3.876  1.00  0.00           C
ATOM   2953  HD1 TRP   179      11.144  10.654   4.541  1.00  0.00           H
ATOM   2954  CD2 TRP   179       9.241  12.845   3.026  1.00  0.00           C
ATOM   2955  NE1 TRP   179      10.078  10.792   2.660  1.00  0.00           N
ATOM   2956  HE1 TRP   179      10.349   9.897   2.260  1.00  0.00           H
ATOM   2957  CE2 TRP   179       9.266  11.749   2.113  1.00  0.00           C
ATOM   2958  CE3 TRP   179       8.482  13.984   2.694  1.00  0.00           C
ATOM   2959  HE3 TRP   179       8.451  14.828   3.365  1.00  0.00           H
ATOM   2960  CZ2 TRP   179       8.546  11.769   0.896  1.00  0.00           C
ATOM   2961  HZ2 TRP   179       8.586  10.944   0.206  1.00  0.00           H
ATOM   2962  CZ3 TRP   179       7.749  14.001   1.478  1.00  0.00           C
ATOM   2963  HZ3 TRP   179       7.161  14.872   1.214  1.00  0.00           H
ATOM   2964  CH2 TRP   179       7.770  12.875   0.611  1.00  0.00           C
ATOM   2965  HH2 TRP   179       7.173  12.887  -0.295  1.00  0.00           H
ATOM   2966  N   ARG   180      13.286  12.606   5.829  1.00  0.00           N
ATOM   2967  H   ARG   180      12.945  12.684   6.788  1.00  0.00           H
ATOM   2968  CA  ARG   180      14.172  11.489   5.469  1.00  0.00           C
ATOM   2969  HA  ARG   180      14.525  11.607   4.447  1.00  0.00           H
ATOM   2970  C   ARG   180      13.345  10.229   5.547  1.00  0.00           C
ATOM   2971  O   ARG   180      12.536  10.142   6.467  1.00  0.00           O
ATOM   2972  CB  ARG   180      15.369  11.308   6.407  1.00  0.00           C
ATOM   2973 1HB  ARG   180      15.022  11.266   7.442  1.00  0.00           H
ATOM   2974 2HB  ARG   180      15.845  10.355   6.167  1.00  0.00           H
ATOM   2975  CG  ARG   180      16.401  12.386   6.263  1.00  0.00           C
ATOM   2976 1HG  ARG   180      16.427  12.683   5.214  1.00  0.00           H
ATOM   2977 2HG  ARG   180      16.102  13.248   6.863  1.00  0.00           H
ATOM   2978  CD  ARG   180      17.808  11.954   6.653  1.00  0.00           C
ATOM   2979 1HD  ARG   180      18.103  11.101   6.039  1.00  0.00           H
ATOM   2980 2HD  ARG   180      18.488  12.779   6.432  1.00  0.00           H
ATOM   2981  NE  ARG   180      17.940  11.595   8.070  1.00  0.00           N
ATOM   2982  HE  ARG   180      17.147  11.129   8.511  1.00  0.00           H
ATOM   2983  CZ  ARG   180      19.022  11.762   8.819  1.00  0.00           C
ATOM   2984  NH1 ARG   180      20.184  12.170   8.364  1.00  0.00           N
ATOM   2985 1HH1 ARG   180      20.324  12.283   7.363  1.00  0.00           H
ATOM   2986 2HH1 ARG   180      20.942  12.333   9.013  1.00  0.00           H
ATOM   2987  NH2 ARG   180      18.938  11.515  10.095  1.00  0.00           N
ATOM   2988 1HH2 ARG   180      18.085  11.134  10.486  1.00  0.00           H
ATOM   2989 2HH2 ARG   180      19.730  11.698  10.695  1.00  0.00           H
ATOM   2990  N   THR   181      13.616   9.327   4.608  1.00  0.00           N
ATOM   2991  H   THR   181      14.255   9.640   3.877  1.00  0.00           H
ATOM   2992  CA  THR   181      13.114   7.941   4.444  1.00  0.00           C
ATOM   2993  HA  THR   181      13.923   7.263   4.706  1.00  0.00           H
ATOM   2994  C   THR   181      12.810   7.789   2.953  1.00  0.00           C
ATOM   2995  O   THR   181      12.179   8.673   2.362  1.00  0.00           O
ATOM   2996  CB  THR   181      11.878   7.533   5.304  1.00  0.00           C
ATOM   2997  HB  THR   181      11.184   8.367   5.358  1.00  0.00           H
ATOM   2998  OG1 THR   181      12.344   7.177   6.609  1.00  0.00           O
ATOM   2999  HG1 THR   181      11.595   6.853   7.125  1.00  0.00           H
ATOM   3000  CG2 THR   181      11.134   6.320   4.807  1.00  0.00           C
ATOM   3001 1HG2 THR   181      10.376   6.042   5.540  1.00  0.00           H
ATOM   3002 2HG2 THR   181      11.816   5.483   4.670  1.00  0.00           H
ATOM   3003 3HG2 THR   181      10.627   6.552   3.869  1.00  0.00           H
ATOM   3004  N   PRO   182      13.285   6.700   2.311  1.00  0.00           N
ATOM   3005  CA  PRO   182      12.915   6.557   0.897  1.00  0.00           C
ATOM   3006  HA  PRO   182      13.326   7.380   0.312  1.00  0.00           H
ATOM   3007  C   PRO   182      11.411   6.470   0.704  1.00  0.00           C
ATOM   3008  O   PRO   182      10.723   5.695   1.376  1.00  0.00           O
ATOM   3009  CB  PRO   182      13.562   5.225   0.501  1.00  0.00           C
ATOM   3010 1HB  PRO   182      12.855   4.406   0.630  1.00  0.00           H
ATOM   3011 2HB  PRO   182      13.922   5.254  -0.528  1.00  0.00           H
ATOM   3012  CG  PRO   182      14.676   5.072   1.450  1.00  0.00           C
ATOM   3013 1HG  PRO   182      14.982   4.029   1.528  1.00  0.00           H
ATOM   3014 2HG  PRO   182      15.514   5.702   1.149  1.00  0.00           H
ATOM   3015  CD  PRO   182      14.103   5.550   2.737  1.00  0.00           C
ATOM   3016 1HD  PRO   182      13.475   4.777   3.188  1.00  0.00           H
ATOM   3017 2HD  PRO   182      14.900   5.847   3.419  1.00  0.00           H
ATOM   3018  N   SER   183      10.899   7.288  -0.196  1.00  0.00           N
ATOM   3019  H   SER   183      11.498   7.943  -0.690  1.00  0.00           H
ATOM   3020  CA  SER   183       9.487   7.321  -0.537  1.00  0.00           C
ATOM   3021  HA  SER   183       9.079   6.319  -0.663  1.00  0.00           H
ATOM   3022  C   SER   183       9.550   8.065  -1.849  1.00  0.00           C
ATOM   3023  O   SER   183      10.514   8.809  -2.077  1.00  0.00           O
ATOM   3024  CB  SER   183       8.684   8.118   0.495  1.00  0.00           C
ATOM   3025 1HB  SER   183       8.719   7.591   1.452  1.00  0.00           H
ATOM   3026 2HB  SER   183       9.155   9.091   0.622  1.00  0.00           H
ATOM   3027  OG  SER   183       7.324   8.290   0.113  1.00  0.00           O
ATOM   3028  HG  SER   183       7.270   8.857  -0.673  1.00  0.00           H
ATOM   3029  N   ASN   184       8.555   7.893  -2.697  1.00  0.00           N
ATOM   3030  H   ASN   184       7.807   7.236  -2.466  1.00  0.00           H
ATOM   3031  CA  ASN   184       8.414   8.720  -3.890  1.00  0.00           C
ATOM   3032  HA  ASN   184       9.372   9.137  -4.195  1.00  0.00           H
ATOM   3033  C   ASN   184       7.504   9.854  -3.488  1.00  0.00           C
ATOM   3034  O   ASN   184       6.832   9.679  -2.451  1.00  0.00           O
ATOM   3035  OXT ASN   184       7.421  10.872  -4.203  1.00  0.00           O
ATOM   3036  CB  ASN   184       7.817   7.908  -5.038  1.00  0.00           C
ATOM   3037 1HB  ASN   184       6.894   7.432  -4.704  1.00  0.00           H
ATOM   3038 2HB  ASN   184       7.585   8.583  -5.862  1.00  0.00           H
ATOM   3039  CG  ASN   184       8.762   6.862  -5.537  1.00  0.00           C
ATOM   3040  OD1 ASN   184       9.972   7.081  -5.562  1.00  0.00           O
ATOM   3041  ND2 ASN   184       8.252   5.724  -5.903  1.00  0.00           N
ATOM   3042 1HD2 ASN   184       8.874   4.972  -6.173  1.00  0.00           H
ATOM   3043 2HD2 ASN   184       7.247   5.594  -5.909  1.00  0.00           H
TER    3044      ASN   184
END
