# Supplementary material for: Comparative biochemical analysis of three members of the Schistosoma mansoni TAL family: Differences in ion and drug binding properties
Source: Biochimie. 2015 Jan;108:40–7. doi: 10.1016/j.biochi.2014.10.015 (PMC4300400; doi:10.1016/j.biochi.2014.10.015)
Supplement: Supplementary file 5 [file mmc5.zip › SmTAL3_mini.pdb]

REMARK YASARA *************************************************************
REMARK YASARA *                                                           *
REMARK YASARA *                     Y  A  S  A  R  A                      *
REMARK YASARA *                                                           *
REMARK YASARA *   Yet Another Scientific Artificial Reality Application   *
REMARK YASARA *                                                           *
REMARK YASARA *            MOLECULE STRUCTURE FILE, PDB FORMAT            *
REMARK YASARA *                                                           *
REMARK YASARA * Just use YASARA every day to make your questions go away! *
REMARK YASARA *                                                           *
REMARK YASARA *                      www.YASARA.org                       *
REMARK YASARA *                                                           *
REMARK YASARA *************************************************************
REMARK YASARA
REMARK YASARA Original filename: 00017200.pdb
REMARK YASARA Written on:        Thu Jan 09 09:12:08 2014
REMARK YASARA Number of objects: 1
REMARK YASARA Number of atoms:   2937
REMARK YASARA Please address questions or suggestions to: Eliza@yasara.org
REMARK YASARA
SEQRES   1    181  MET GLU PRO PHE VAL GLN VAL PHE PHE ALA ILE ASP ARG 
SEQRES   2    181  ASP GLY THR GLU THR ILE THR VAL GLU GLU LEU LYS LYS 
SEQRES   3    181  TYR VAL ALA GLU ASN LYS LEU ASP ASP MET MET VAL THR 
SEQRES   4    181  LYS TRP LYS SER LEU PHE ASP PRO LYS GLY THR GLY ARG 
SEQRES   5    181  ILE THR PHE LYS THR PHE CYS ASP VAL LEU GLY LEU SER 
SEQRES   6    181  PRO ALA GLN ALA VAL ALA MET LYS THR GLN HIS GLN GLN 
SEQRES   7    181  ALA SER SER LEU LYS LEU HIS PRO ASP VAL VAL VAL ILE 
SEQRES   8    181  TYR GLU GLN LEU PRO LEU ASP ARG GLN VAL ALA ILE SER 
SEQRES   9    181  ASN LYS ALA ILE GLU LEU LEU THR SER SER LYS LYS PHE 
SEQRES  10    181  ASP GLU LYS ASP GLN ALA VAL GLN LEU LYS GLN TRP LEU 
SEQRES  11    181  ASP ILE THR TYR GLY LYS ALA TRP HIS ILE VAL ILE VAL 
SEQRES  12    181  LYS GLY SER PHE TRP SER SER TYR SER HIS SER ALA ASN 
SEQRES  13    181  LYS CYS PHE ILE PHE ARG VAL ARG ASP VAL SER TYR LEU 
SEQRES  14    181  VAL TRP ARG THR PRO ASP GLU GLU ILE THR SER ALA 
ATOM      1  N   MET     1      25.159  -6.962 -20.823  1.00  0.00           N
ATOM      2 1H   MET     1      26.036  -7.046 -20.328  1.00  0.00           H
ATOM      3 2H   MET     1      25.304  -6.392 -21.646  1.00  0.00           H
ATOM      4 3H   MET     1      24.847  -7.882 -21.097  1.00  0.00           H
ATOM      5  CA  MET     1      24.149  -6.325 -19.928  1.00  0.00           C
ATOM      6  HA  MET     1      24.081  -6.925 -19.023  1.00  0.00           H
ATOM      7  C   MET     1      22.774  -6.292 -20.583  1.00  0.00           C
ATOM      8  O   MET     1      21.776  -6.653 -19.970  1.00  0.00           O
ATOM      9  CB  MET     1      24.592  -4.910 -19.551  1.00  0.00           C
ATOM     10 1HB  MET     1      25.665  -4.918 -19.367  1.00  0.00           H
ATOM     11 2HB  MET     1      24.392  -4.240 -20.385  1.00  0.00           H
ATOM     12  CG  MET     1      23.901  -4.373 -18.313  1.00  0.00           C
ATOM     13 1HG  MET     1      24.170  -3.325 -18.180  1.00  0.00           H
ATOM     14 2HG  MET     1      22.821  -4.447 -18.446  1.00  0.00           H
ATOM     15  SD  MET     1      24.387  -5.292 -16.842  1.00  0.00           S
ATOM     16  CE  MET     1      25.927  -4.488 -16.390  1.00  0.00           C
ATOM     17 1HE  MET     1      26.291  -4.899 -15.448  1.00  0.00           H
ATOM     18 2HE  MET     1      25.762  -3.416 -16.274  1.00  0.00           H
ATOM     19 3HE  MET     1      26.674  -4.652 -17.167  1.00  0.00           H
ATOM     20  N   GLU     2      22.703  -5.930 -21.856  1.00  0.00           N
ATOM     21  H   GLU     2      23.536  -5.621 -22.364  1.00  0.00           H
ATOM     22  CA  GLU     2      21.452  -5.929 -22.619  1.00  0.00           C
ATOM     23  HA  GLU     2      20.808  -5.192 -22.141  1.00  0.00           H
ATOM     24  C   GLU     2      20.598  -7.214 -22.670  1.00  0.00           C
ATOM     25  O   GLU     2      19.370  -7.094 -22.728  1.00  0.00           O
ATOM     26  CB  GLU     2      21.720  -5.397 -24.039  1.00  0.00           C
ATOM     27 1HB  GLU     2      20.756  -5.268 -24.528  1.00  0.00           H
ATOM     28 2HB  GLU     2      22.174  -4.413 -23.948  1.00  0.00           H
ATOM     29  CG  GLU     2      22.602  -6.239 -24.972  1.00  0.00           C
ATOM     30 1HG  GLU     2      22.180  -7.239 -25.041  1.00  0.00           H
ATOM     31 2HG  GLU     2      22.567  -5.791 -25.964  1.00  0.00           H
ATOM     32  CD  GLU     2      24.068  -6.349 -24.550  1.00  0.00           C
ATOM     33  OE1 GLU     2      24.604  -5.471 -23.826  1.00  0.00           O
ATOM     34  OE2 GLU     2      24.710  -7.355 -24.921  1.00  0.00           O
ATOM     35  N   PRO     3      21.169  -8.436 -22.554  1.00  0.00           N
ATOM     36  CA  PRO     3      20.160  -9.499 -22.444  1.00  0.00           C
ATOM     37  HA  PRO     3      19.463  -9.452 -23.278  1.00  0.00           H
ATOM     38  C   PRO     3      19.357  -9.504 -21.144  1.00  0.00           C
ATOM     39  O   PRO     3      18.267 -10.069 -21.088  1.00  0.00           O
ATOM     40  CB  PRO     3      21.000 -10.773 -22.564  1.00  0.00           C
ATOM     41 1HB  PRO     3      20.548 -11.589 -22.005  1.00  0.00           H
ATOM     42 2HB  PRO     3      21.122 -11.047 -23.609  1.00  0.00           H
ATOM     43  CG  PRO     3      22.285 -10.407 -22.004  1.00  0.00           C
ATOM     44 1HG  PRO     3      22.235 -10.403 -20.915  1.00  0.00           H
ATOM     45 2HG  PRO     3      23.064 -11.085 -22.350  1.00  0.00           H
ATOM     46  CD  PRO     3      22.523  -9.029 -22.526  1.00  0.00           C
ATOM     47 1HD  PRO     3      23.186  -8.492 -21.860  1.00  0.00           H
ATOM     48 2HD  PRO     3      22.934  -9.068 -23.533  1.00  0.00           H
ATOM     49  N   PHE     4      19.849  -8.855 -20.098  1.00  0.00           N
ATOM     50  H   PHE     4      20.748  -8.389 -20.150  1.00  0.00           H
ATOM     51  CA  PHE     4      19.113  -8.807 -18.843  1.00  0.00           C
ATOM     52  HA  PHE     4      18.715  -9.796 -18.622  1.00  0.00           H
ATOM     53  C   PHE     4      17.965  -7.818 -18.999  1.00  0.00           C
ATOM     54  O   PHE     4      16.875  -8.008 -18.480  1.00  0.00           O
ATOM     55  CB  PHE     4      20.013  -8.344 -17.696  1.00  0.00           C
ATOM     56 1HB  PHE     4      20.250  -7.293 -17.852  1.00  0.00           H
ATOM     57 2HB  PHE     4      19.458  -8.432 -16.763  1.00  0.00           H
ATOM     58  CG  PHE     4      21.324  -9.094 -17.574  1.00  0.00           C
ATOM     59  CD1 PHE     4      22.439  -8.423 -17.043  1.00  0.00           C
ATOM     60  HD1 PHE     4      22.350  -7.389 -16.743  1.00  0.00           H
ATOM     61  CD2 PHE     4      21.473 -10.443 -17.961  1.00  0.00           C
ATOM     62  HD2 PHE     4      20.639 -10.997 -18.368  1.00  0.00           H
ATOM     63  CE1 PHE     4      23.678  -9.078 -16.877  1.00  0.00           C
ATOM     64  HE1 PHE     4      24.516  -8.549 -16.446  1.00  0.00           H
ATOM     65  CE2 PHE     4      22.712 -11.105 -17.817  1.00  0.00           C
ATOM     66  HE2 PHE     4      22.808 -12.138 -18.124  1.00  0.00           H
ATOM     67  CZ  PHE     4      23.816 -10.425 -17.262  1.00  0.00           C
ATOM     68  HZ  PHE     4      24.760 -10.936 -17.130  1.00  0.00           H
ATOM     69  N   VAL     5      18.222  -6.772 -19.770  1.00  0.00           N
ATOM     70  H   VAL     5      19.140  -6.676 -20.177  1.00  0.00           H
ATOM     71  CA  VAL     5      17.229  -5.739 -20.068  1.00  0.00           C
ATOM     72  HA  VAL     5      16.828  -5.338 -19.140  1.00  0.00           H
ATOM     73  C   VAL     5      16.085  -6.356 -20.860  1.00  0.00           C
ATOM     74  O   VAL     5      14.913  -6.094 -20.600  1.00  0.00           O
ATOM     75  CB  VAL     5      17.900  -4.594 -20.880  1.00  0.00           C
ATOM     76  HB  VAL     5      18.332  -5.020 -21.778  1.00  0.00           H
ATOM     77  CG1 VAL     5      16.903  -3.520 -21.317  1.00  0.00           C
ATOM     78 1HG1 VAL     5      17.416  -2.775 -21.922  1.00  0.00           H
ATOM     79 2HG1 VAL     5      16.463  -3.036 -20.450  1.00  0.00           H
ATOM     80 3HG1 VAL     5      16.112  -3.961 -21.925  1.00  0.00           H
ATOM     81  CG2 VAL     5      19.037  -3.965 -20.060  1.00  0.00           C
ATOM     82 1HG2 VAL     5      19.526  -3.191 -20.651  1.00  0.00           H
ATOM     83 2HG2 VAL     5      19.791  -4.706 -19.795  1.00  0.00           H
ATOM     84 3HG2 VAL     5      18.642  -3.510 -19.150  1.00  0.00           H
ATOM     85  N   GLN     6      16.424  -7.232 -21.794  1.00  0.00           N
ATOM     86  H   GLN     6      17.405  -7.409 -21.982  1.00  0.00           H
ATOM     87  CA  GLN     6      15.413  -7.918 -22.588  1.00  0.00           C
ATOM     88  HA  GLN     6      14.809  -7.167 -23.095  1.00  0.00           H
ATOM     89  C   GLN     6      14.488  -8.759 -21.704  1.00  0.00           C
ATOM     90  O   GLN     6      13.269  -8.759 -21.884  1.00  0.00           O
ATOM     91  CB  GLN     6      16.112  -8.796 -23.630  1.00  0.00           C
ATOM     92 1HB  GLN     6      16.860  -8.190 -24.138  1.00  0.00           H
ATOM     93 2HB  GLN     6      16.625  -9.602 -23.114  1.00  0.00           H
ATOM     94  CG  GLN     6      15.193  -9.407 -24.677  1.00  0.00           C
ATOM     95 1HG  GLN     6      15.777 -10.075 -25.309  1.00  0.00           H
ATOM     96 2HG  GLN     6      14.422  -9.993 -24.180  1.00  0.00           H
ATOM     97  CD  GLN     6      14.531  -8.364 -25.551  1.00  0.00           C
ATOM     98  OE1 GLN     6      15.145  -7.376 -25.943  1.00  0.00           O
ATOM     99  NE2 GLN     6      13.278  -8.553 -25.850  1.00  0.00           N
ATOM    100 1HE2 GLN     6      12.811  -7.890 -26.447  1.00  0.00           H
ATOM    101 2HE2 GLN     6      12.788  -9.360 -25.488  1.00  0.00           H
ATOM    102  N   VAL     7      15.042  -9.440 -20.714  1.00  0.00           N
ATOM    103  H   VAL     7      16.045  -9.423 -20.584  1.00  0.00           H
ATOM    104  CA  VAL     7      14.218 -10.238 -19.809  1.00  0.00           C
ATOM    105  HA  VAL     7      13.487 -10.784 -20.403  1.00  0.00           H
ATOM    106  C   VAL     7      13.437  -9.327 -18.856  1.00  0.00           C
ATOM    107  O   VAL     7      12.281  -9.596 -18.572  1.00  0.00           O
ATOM    108  CB  VAL     7      15.071 -11.289 -19.048  1.00  0.00           C
ATOM    109  HB  VAL     7      15.838 -10.773 -18.482  1.00  0.00           H
ATOM    110  CG1 VAL     7      14.212 -12.117 -18.089  1.00  0.00           C
ATOM    111 1HG1 VAL     7      14.836 -12.863 -17.603  1.00  0.00           H
ATOM    112 2HG1 VAL     7      13.411 -12.619 -18.636  1.00  0.00           H
ATOM    113 3HG1 VAL     7      13.773 -11.475 -17.324  1.00  0.00           H
ATOM    114  CG2 VAL     7      15.760 -12.242 -20.037  1.00  0.00           C
ATOM    115 1HG2 VAL     7      16.339 -12.988 -19.490  1.00  0.00           H
ATOM    116 2HG2 VAL     7      16.430 -11.695 -20.692  1.00  0.00           H
ATOM    117 3HG2 VAL     7      15.011 -12.754 -20.646  1.00  0.00           H
ATOM    118  N   PHE     8      13.988  -8.203 -18.422  1.00  0.00           N
ATOM    119  H   PHE     8      14.948  -7.977 -18.667  1.00  0.00           H
ATOM    120  CA  PHE     8      13.232  -7.275 -17.572  1.00  0.00           C
ATOM    121  HA  PHE     8      12.879  -7.818 -16.698  1.00  0.00           H
ATOM    122  C   PHE     8      12.019  -6.700 -18.301  1.00  0.00           C
ATOM    123  O   PHE     8      10.955  -6.477 -17.714  1.00  0.00           O
ATOM    124  CB  PHE     8      14.126  -6.127 -17.109  1.00  0.00           C
ATOM    125 1HB  PHE     8      15.054  -6.547 -16.739  1.00  0.00           H
ATOM    126 2HB  PHE     8      14.360  -5.487 -17.958  1.00  0.00           H
ATOM    127  CG  PHE     8      13.523  -5.290 -16.009  1.00  0.00           C
ATOM    128  CD1 PHE     8      13.387  -5.817 -14.718  1.00  0.00           C
ATOM    129  HD1 PHE     8      13.607  -6.859 -14.540  1.00  0.00           H
ATOM    130  CD2 PHE     8      13.124  -3.965 -16.242  1.00  0.00           C
ATOM    131  HD2 PHE     8      13.166  -3.560 -17.239  1.00  0.00           H
ATOM    132  CE1 PHE     8      12.996  -4.999 -13.637  1.00  0.00           C
ATOM    133  HE1 PHE     8      12.955  -5.405 -12.636  1.00  0.00           H
ATOM    134  CE2 PHE     8      12.683  -3.141 -15.179  1.00  0.00           C
ATOM    135  HE2 PHE     8      12.388  -2.119 -15.370  1.00  0.00           H
ATOM    136  CZ  PHE     8      12.660  -3.654 -13.864  1.00  0.00           C
ATOM    137  HZ  PHE     8      12.374  -3.023 -13.036  1.00  0.00           H
ATOM    138  N   PHE     9      12.157  -6.504 -19.604  1.00  0.00           N
ATOM    139  H   PHE     9      13.062  -6.658 -20.044  1.00  0.00           H
ATOM    140  CA  PHE     9      11.043  -6.043 -20.423  1.00  0.00           C
ATOM    141  HA  PHE     9      10.621  -5.155 -19.960  1.00  0.00           H
ATOM    142  C   PHE     9       9.936  -7.091 -20.527  1.00  0.00           C
ATOM    143  O   PHE     9       8.760  -6.765 -20.677  1.00  0.00           O
ATOM    144  CB  PHE     9      11.545  -5.655 -21.811  1.00  0.00           C
ATOM    145 1HB  PHE     9      12.507  -5.156 -21.698  1.00  0.00           H
ATOM    146 2HB  PHE     9      11.688  -6.552 -22.412  1.00  0.00           H
ATOM    147  CG  PHE     9      10.624  -4.709 -22.520  1.00  0.00           C
ATOM    148  CD1 PHE     9      10.718  -3.332 -22.267  1.00  0.00           C
ATOM    149  HD1 PHE     9      11.468  -2.959 -21.585  1.00  0.00           H
ATOM    150  CD2 PHE     9       9.647  -5.176 -23.416  1.00  0.00           C
ATOM    151  HD2 PHE     9       9.574  -6.233 -23.631  1.00  0.00           H
ATOM    152  CE1 PHE     9       9.844  -2.424 -22.889  1.00  0.00           C
ATOM    153  HE1 PHE     9       9.943  -1.367 -22.695  1.00  0.00           H
ATOM    154  CE2 PHE     9       8.746  -4.273 -24.034  1.00  0.00           C
ATOM    155  HE2 PHE     9       7.989  -4.638 -24.714  1.00  0.00           H
ATOM    156  CZ  PHE     9       8.848  -2.891 -23.769  1.00  0.00           C
ATOM    157  HZ  PHE     9       8.174  -2.191 -24.246  1.00  0.00           H
ATOM    158  N   ALA    10      10.300  -8.361 -20.406  1.00  0.00           N
ATOM    159  H   ALA    10      11.277  -8.599 -20.293  1.00  0.00           H
ATOM    160  CA  ALA    10       9.312  -9.433 -20.406  1.00  0.00           C
ATOM    161  HA  ALA    10       8.672  -9.313 -21.276  1.00  0.00           H
ATOM    162  C   ALA    10       8.445  -9.355 -19.144  1.00  0.00           C
ATOM    163  O   ALA    10       7.243  -9.627 -19.187  1.00  0.00           O
ATOM    164  CB  ALA    10       9.998 -10.797 -20.498  1.00  0.00           C
ATOM    165 1HB  ALA    10      10.710 -10.802 -21.321  1.00  0.00           H
ATOM    166 2HB  ALA    10       9.247 -11.565 -20.672  1.00  0.00           H
ATOM    167 3HB  ALA    10      10.518 -11.026 -19.568  1.00  0.00           H
ATOM    168  N   ILE    11       9.051  -8.985 -18.024  1.00  0.00           N
ATOM    169  H   ILE    11      10.038  -8.762 -18.042  1.00  0.00           H
ATOM    170  CA  ILE    11       8.326  -8.937 -16.753  1.00  0.00           C
ATOM    171  HA  ILE    11       7.807  -9.885 -16.626  1.00  0.00           H
ATOM    172  C   ILE    11       7.299  -7.806 -16.773  1.00  0.00           C
ATOM    173  O   ILE    11       6.174  -7.954 -16.279  1.00  0.00           O
ATOM    174  CB  ILE    11       9.251  -8.714 -15.516  1.00  0.00           C
ATOM    175  HB  ILE    11       9.561  -7.671 -15.497  1.00  0.00           H
ATOM    176  CG1 ILE    11      10.529  -9.567 -15.617  1.00  0.00           C
ATOM    177 1HG1 ILE    11      10.251 -10.608 -15.712  1.00  0.00           H
ATOM    178 2HG1 ILE    11      11.053  -9.282 -16.517  1.00  0.00           H
ATOM    179  CG2 ILE    11       8.453  -9.019 -14.222  1.00  0.00           C
ATOM    180 1HG2 ILE    11       9.081  -8.903 -13.344  1.00  0.00           H
ATOM    181 2HG2 ILE    11       8.064 -10.035 -14.245  1.00  0.00           H
ATOM    182 3HG2 ILE    11       7.616  -8.327 -14.124  1.00  0.00           H
ATOM    183  CD1 ILE    11      11.530  -9.437 -14.470  1.00  0.00           C
ATOM    184 1HD1 ILE    11      12.443  -9.962 -14.744  1.00  0.00           H
ATOM    185 2HD1 ILE    11      11.126  -9.886 -13.563  1.00  0.00           H
ATOM    186 3HD1 ILE    11      11.759  -8.386 -14.294  1.00  0.00           H
ATOM    187  N   ASP    12       7.678  -6.669 -17.340  1.00  0.00           N
ATOM    188  H   ASP    12       8.591  -6.600 -17.772  1.00  0.00           H
ATOM    189  CA  ASP    12       6.812  -5.490 -17.331  1.00  0.00           C
ATOM    190  HA  ASP    12       5.785  -5.833 -17.243  1.00  0.00           H
ATOM    191  C   ASP    12       6.921  -4.672 -18.616  1.00  0.00           C
ATOM    192  O   ASP    12       7.987  -4.150 -18.957  1.00  0.00           O
ATOM    193  CB  ASP    12       7.155  -4.638 -16.104  1.00  0.00           C
ATOM    194 1HB  ASP    12       7.378  -5.315 -15.282  1.00  0.00           H
ATOM    195 2HB  ASP    12       8.039  -4.037 -16.310  1.00  0.00           H
ATOM    196  CG  ASP    12       6.014  -3.747 -15.657  1.00  0.00           C
ATOM    197  OD1 ASP    12       4.885  -3.914 -16.166  1.00  0.00           O
ATOM    198  OD2 ASP    12       6.187  -2.929 -14.728  1.00  0.00           O
ATOM    199  N   ARG    13       5.815  -4.591 -19.344  1.00  0.00           N
ATOM    200  H   ARG    13       4.951  -4.970 -18.964  1.00  0.00           H
ATOM    201  CA  ARG    13       5.766  -3.971 -20.671  1.00  0.00           C
ATOM    202  HA  ARG    13       6.672  -4.227 -21.221  1.00  0.00           H
ATOM    203  C   ARG    13       5.681  -2.455 -20.541  1.00  0.00           C
ATOM    204  O   ARG    13       4.581  -1.910 -20.439  1.00  0.00           O
ATOM    205  CB  ARG    13       4.535  -4.455 -21.459  1.00  0.00           C
ATOM    206 1HB  ARG    13       3.634  -4.246 -20.882  1.00  0.00           H
ATOM    207 2HB  ARG    13       4.488  -3.865 -22.374  1.00  0.00           H
ATOM    208  CG  ARG    13       4.503  -5.929 -21.874  1.00  0.00           C
ATOM    209 1HG  ARG    13       3.892  -6.000 -22.773  1.00  0.00           H
ATOM    210 2HG  ARG    13       5.512  -6.254 -22.121  1.00  0.00           H
ATOM    211  CD  ARG    13       3.902  -6.877 -20.838  1.00  0.00           C
ATOM    212 1HD  ARG    13       4.594  -6.992 -20.004  1.00  0.00           H
ATOM    213 2HD  ARG    13       2.961  -6.461 -20.475  1.00  0.00           H
ATOM    214  NE  ARG    13       3.638  -8.185 -21.451  1.00  0.00           N
ATOM    215  HE  ARG    13       3.839  -8.275 -22.441  1.00  0.00           H
ATOM    216  CZ  ARG    13       3.165  -9.271 -20.859  1.00  0.00           C
ATOM    217  NH1 ARG    13       3.026 -10.341 -21.581  1.00  0.00           N
ATOM    218 1HH1 ARG    13       3.258 -10.304 -22.562  1.00  0.00           H
ATOM    219 2HH1 ARG    13       2.677 -11.193 -21.166  1.00  0.00           H
ATOM    220  NH2 ARG    13       2.837  -9.347 -19.599  1.00  0.00           N
ATOM    221 1HH2 ARG    13       2.877  -8.528 -19.006  1.00  0.00           H
ATOM    222 2HH2 ARG    13       2.548 -10.233 -19.210  1.00  0.00           H
ATOM    223  N   ASP    14       6.832  -1.792 -20.513  1.00  0.00           N
ATOM    224  H   ASP    14       7.686  -2.330 -20.570  1.00  0.00           H
ATOM    225  CA  ASP    14       6.946  -0.329 -20.350  1.00  0.00           C
ATOM    226  HA  ASP    14       8.002  -0.079 -20.296  1.00  0.00           H
ATOM    227  C   ASP    14       6.270   0.148 -19.069  1.00  0.00           C
ATOM    228  O   ASP    14       5.677   1.226 -19.020  1.00  0.00           O
ATOM    229  CB  ASP    14       6.344   0.464 -21.517  1.00  0.00           C
ATOM    230 1HB  ASP    14       5.280   0.268 -21.579  1.00  0.00           H
ATOM    231 2HB  ASP    14       6.484   1.525 -21.338  1.00  0.00           H
ATOM    232  CG  ASP    14       6.980   0.140 -22.829  1.00  0.00           C
ATOM    233  OD1 ASP    14       8.207   0.310 -22.958  1.00  0.00           O
ATOM    234  OD2 ASP    14       6.255  -0.248 -23.773  1.00  0.00           O
ATOM    235  N   GLY    15       6.297  -0.686 -18.044  1.00  0.00           N
ATOM    236  H   GLY    15       6.867  -1.517 -18.082  1.00  0.00           H
ATOM    237  CA  GLY    15       5.498  -0.432 -16.862  1.00  0.00           C
ATOM    238 1HA  GLY    15       4.530  -0.052 -17.173  1.00  0.00           H
ATOM    239 2HA  GLY    15       5.328  -1.373 -16.356  1.00  0.00           H
ATOM    240  C   GLY    15       6.083   0.550 -15.872  1.00  0.00           C
ATOM    241  O   GLY    15       6.502   1.658 -16.206  1.00  0.00           O
ATOM    242  N   THR    16       6.100   0.144 -14.615  1.00  0.00           N
ATOM    243  H   THR    16       5.816  -0.807 -14.382  1.00  0.00           H
ATOM    244  CA  THR    16       6.511   1.026 -13.527  1.00  0.00           C
ATOM    245  HA  THR    16       6.130   2.032 -13.690  1.00  0.00           H
ATOM    246  C   THR    16       8.027   1.078 -13.397  1.00  0.00           C
ATOM    247  O   THR    16       8.563   1.770 -12.527  1.00  0.00           O
ATOM    248  CB  THR    16       5.969   0.481 -12.201  1.00  0.00           C
ATOM    249  HB  THR    16       6.293   1.115 -11.377  1.00  0.00           H
ATOM    250  OG1 THR    16       6.479  -0.842 -12.030  1.00  0.00           O
ATOM    251  HG1 THR    16       6.398  -1.067 -11.095  1.00  0.00           H
ATOM    252  CG2 THR    16       4.458   0.369 -12.205  1.00  0.00           C
ATOM    253 1HG2 THR    16       4.122   0.058 -11.217  1.00  0.00           H
ATOM    254 2HG2 THR    16       4.127  -0.373 -12.932  1.00  0.00           H
ATOM    255 3HG2 THR    16       4.012   1.335 -12.441  1.00  0.00           H
ATOM    256  N   GLU    17       8.692   0.266 -14.216  1.00  0.00           N
ATOM    257  H   GLU    17       8.157  -0.236 -14.912  1.00  0.00           H
ATOM    258  CA  GLU    17      10.137   0.001 -14.192  1.00  0.00           C
ATOM    259  HA  GLU    17      10.349  -0.725 -14.974  1.00  0.00           H
ATOM    260  C   GLU    17      10.595  -0.602 -12.865  1.00  0.00           C
ATOM    261  O   GLU    17      11.789  -0.684 -12.585  1.00  0.00           O
ATOM    262  CB  GLU    17      10.979   1.251 -14.475  1.00  0.00           C
ATOM    263 1HB  GLU    17      10.894   1.909 -13.616  1.00  0.00           H
ATOM    264 2HB  GLU    17      12.017   0.940 -14.561  1.00  0.00           H
ATOM    265  CG  GLU    17      10.625   2.057 -15.710  1.00  0.00           C
ATOM    266 1HG  GLU    17      10.738   1.430 -16.591  1.00  0.00           H
ATOM    267 2HG  GLU    17       9.589   2.390 -15.640  1.00  0.00           H
ATOM    268  CD  GLU    17      11.522   3.282 -15.839  1.00  0.00           C
ATOM    269  OE1 GLU    17      12.561   3.365 -15.150  1.00  0.00           O
ATOM    270  OE2 GLU    17      11.205   4.209 -16.614  1.00  0.00           O
ATOM    271  N   THR    18       9.646  -0.987 -12.027  1.00  0.00           N
ATOM    272  H   THR    18       8.675  -0.914 -12.301  1.00  0.00           H
ATOM    273  CA  THR    18       9.934  -1.483 -10.691  1.00  0.00           C
ATOM    274  HA  THR    18      10.984  -1.735 -10.628  1.00  0.00           H
ATOM    275  C   THR    18       9.126  -2.745 -10.463  1.00  0.00           C
ATOM    276  O   THR    18       7.898  -2.762 -10.549  1.00  0.00           O
ATOM    277  CB  THR    18       9.625  -0.424  -9.625  1.00  0.00           C
ATOM    278  HB  THR    18       9.499  -0.904  -8.656  1.00  0.00           H
ATOM    279  OG1 THR    18       8.434   0.272  -9.991  1.00  0.00           O
ATOM    280  HG1 THR    18       8.638   0.828 -10.757  1.00  0.00           H
ATOM    281  CG2 THR    18      10.719   0.615  -9.530  1.00  0.00           C
ATOM    282 1HG2 THR    18      10.436   1.356  -8.784  1.00  0.00           H
ATOM    283 2HG2 THR    18      10.857   1.112 -10.491  1.00  0.00           H
ATOM    284 3HG2 THR    18      11.651   0.140  -9.226  1.00  0.00           H
ATOM    285  N   ILE    19       9.838  -3.840 -10.284  1.00  0.00           N
ATOM    286  H   ILE    19      10.836  -3.757 -10.107  1.00  0.00           H
ATOM    287  CA  ILE    19       9.255  -5.174 -10.393  1.00  0.00           C
ATOM    288  HA  ILE    19       8.241  -5.121 -10.782  1.00  0.00           H
ATOM    289  C   ILE    19       9.192  -5.684  -8.969  1.00  0.00           C
ATOM    290  O   ILE    19      10.141  -5.514  -8.210  1.00  0.00           O
ATOM    291  CB  ILE    19      10.116  -6.036 -11.359  1.00  0.00           C
ATOM    292  HB  ILE    19      11.134  -5.654 -11.330  1.00  0.00           H
ATOM    293  CG1 ILE    19       9.585  -5.923 -12.801  1.00  0.00           C
ATOM    294 1HG1 ILE    19      10.249  -6.504 -13.440  1.00  0.00           H
ATOM    295 2HG1 ILE    19       8.601  -6.389 -12.835  1.00  0.00           H
ATOM    296  CG2 ILE    19      10.155  -7.529 -10.971  1.00  0.00           C
ATOM    297 1HG2 ILE    19      10.761  -8.084 -11.687  1.00  0.00           H
ATOM    298 2HG2 ILE    19       9.145  -7.941 -10.958  1.00  0.00           H
ATOM    299 3HG2 ILE    19      10.600  -7.648  -9.982  1.00  0.00           H
ATOM    300  CD1 ILE    19       9.451  -4.526 -13.412  1.00  0.00           C
ATOM    301 1HD1 ILE    19       9.563  -4.593 -14.494  1.00  0.00           H
ATOM    302 2HD1 ILE    19      10.218  -3.865 -13.022  1.00  0.00           H
ATOM    303 3HD1 ILE    19       8.472  -4.110 -13.174  1.00  0.00           H
ATOM    304  N   THR    20       8.054  -6.231  -8.579  1.00  0.00           N
ATOM    305  H   THR    20       7.295  -6.366  -9.240  1.00  0.00           H
ATOM    306  CA  THR    20       7.862  -6.681  -7.206  1.00  0.00           C
ATOM    307  HA  THR    20       8.193  -5.908  -6.516  1.00  0.00           H
ATOM    308  C   THR    20       8.672  -7.943  -6.958  1.00  0.00           C
ATOM    309  O   THR    20       8.999  -8.674  -7.897  1.00  0.00           O
ATOM    310  CB  THR    20       6.377  -6.984  -6.955  1.00  0.00           C
ATOM    311  HB  THR    20       6.243  -7.374  -5.948  1.00  0.00           H
ATOM    312  OG1 THR    20       5.932  -7.951  -7.913  1.00  0.00           O
ATOM    313  HG1 THR    20       5.011  -7.751  -8.133  1.00  0.00           H
ATOM    314  CG2 THR    20       5.531  -5.736  -7.129  1.00  0.00           C
ATOM    315 1HG2 THR    20       4.494  -5.980  -6.906  1.00  0.00           H
ATOM    316 2HG2 THR    20       5.590  -5.364  -8.152  1.00  0.00           H
ATOM    317 3HG2 THR    20       5.863  -4.963  -6.435  1.00  0.00           H
ATOM    318  N   VAL    21       8.959  -8.237  -5.698  1.00  0.00           N
ATOM    319  H   VAL    21       8.696  -7.603  -4.949  1.00  0.00           H
ATOM    320  CA  VAL    21       9.613  -9.497  -5.353  1.00  0.00           C
ATOM    321  HA  VAL    21      10.522  -9.599  -5.940  1.00  0.00           H
ATOM    322  C   VAL    21       8.677 -10.630  -5.757  1.00  0.00           C
ATOM    323  O   VAL    21       9.143 -11.651  -6.221  1.00  0.00           O
ATOM    324  CB  VAL    21       9.998  -9.574  -3.849  1.00  0.00           C
ATOM    325  HB  VAL    21       9.121  -9.338  -3.251  1.00  0.00           H
ATOM    326  CG1 VAL    21      10.492 -10.973  -3.448  1.00  0.00           C
ATOM    327 1HG1 VAL    21      10.705 -10.994  -2.382  1.00  0.00           H
ATOM    328 2HG1 VAL    21      11.386 -11.240  -4.011  1.00  0.00           H
ATOM    329 3HG1 VAL    21       9.716 -11.715  -3.642  1.00  0.00           H
ATOM    330  CG2 VAL    21      11.105  -8.552  -3.538  1.00  0.00           C
ATOM    331 1HG2 VAL    21      11.247  -8.492  -2.459  1.00  0.00           H
ATOM    332 2HG2 VAL    21      10.823  -7.570  -3.904  1.00  0.00           H
ATOM    333 3HG2 VAL    21      12.040  -8.847  -4.016  1.00  0.00           H
ATOM    334  N   GLU    22       7.367 -10.453  -5.680  1.00  0.00           N
ATOM    335  H   GLU    22       6.992  -9.596  -5.282  1.00  0.00           H
ATOM    336  CA  GLU    22       6.453 -11.494  -6.147  1.00  0.00           C
ATOM    337  HA  GLU    22       6.639 -12.389  -5.558  1.00  0.00           H
ATOM    338  C   GLU    22       6.652 -11.901  -7.601  1.00  0.00           C
ATOM    339  O   GLU    22       6.709 -13.094  -7.906  1.00  0.00           O
ATOM    340  CB  GLU    22       4.999 -11.057  -5.969  1.00  0.00           C
ATOM    341 1HB  GLU    22       4.925  -9.984  -6.145  1.00  0.00           H
ATOM    342 2HB  GLU    22       4.390 -11.571  -6.713  1.00  0.00           H
ATOM    343  CG  GLU    22       4.451 -11.384  -4.604  1.00  0.00           C
ATOM    344 1HG  GLU    22       5.029 -10.853  -3.850  1.00  0.00           H
ATOM    345 2HG  GLU    22       3.415 -11.056  -4.549  1.00  0.00           H
ATOM    346  CD  GLU    22       4.520 -12.874  -4.334  1.00  0.00           C
ATOM    347  OE1 GLU    22       3.993 -13.672  -5.140  1.00  0.00           O
ATOM    348  OE2 GLU    22       5.164 -13.291  -3.346  1.00  0.00           O
ATOM    349  N   GLU    23       6.792 -10.943  -8.503  1.00  0.00           N
ATOM    350  H   GLU    23       6.732  -9.967  -8.230  1.00  0.00           H
ATOM    351  CA  GLU    23       7.047 -11.287  -9.898  1.00  0.00           C
ATOM    352  HA  GLU    23       6.320 -12.022 -10.231  1.00  0.00           H
ATOM    353  C   GLU    23       8.432 -11.887 -10.052  1.00  0.00           C
ATOM    354  O   GLU    23       8.640 -12.872 -10.767  1.00  0.00           O
ATOM    355  CB  GLU    23       6.970 -10.041 -10.776  1.00  0.00           C
ATOM    356 1HB  GLU    23       7.307  -9.181 -10.200  1.00  0.00           H
ATOM    357 2HB  GLU    23       7.642 -10.175 -11.621  1.00  0.00           H
ATOM    358  CG  GLU    23       5.586  -9.778 -11.309  1.00  0.00           C
ATOM    359 1HG  GLU    23       4.898  -9.658 -10.471  1.00  0.00           H
ATOM    360 2HG  GLU    23       5.603  -8.857 -11.890  1.00  0.00           H
ATOM    361  CD  GLU    23       5.113 -10.914 -12.198  1.00  0.00           C
ATOM    362  OE1 GLU    23       5.768 -11.195 -13.225  1.00  0.00           O
ATOM    363  OE2 GLU    23       4.104 -11.578 -11.878  1.00  0.00           O
ATOM    364  N   LEU    24       9.384 -11.269  -9.376  1.00  0.00           N
ATOM    365  H   LEU    24       9.137 -10.478  -8.780  1.00  0.00           H
ATOM    366  CA  LEU    24      10.781 -11.644  -9.488  1.00  0.00           C
ATOM    367  HA  LEU    24      11.072 -11.600 -10.535  1.00  0.00           H
ATOM    368  C   LEU    24      11.089 -13.036  -8.963  1.00  0.00           C
ATOM    369  O   LEU    24      11.882 -13.752  -9.551  1.00  0.00           O
ATOM    370  CB  LEU    24      11.598 -10.641  -8.686  1.00  0.00           C
ATOM    371 1HB  LEU    24      11.339  -9.643  -9.027  1.00  0.00           H
ATOM    372 2HB  LEU    24      11.299 -10.726  -7.645  1.00  0.00           H
ATOM    373  CG  LEU    24      13.118 -10.788  -8.744  1.00  0.00           C
ATOM    374  HG  LEU    24      13.395 -11.778  -8.398  1.00  0.00           H
ATOM    375  CD1 LEU    24      13.662 -10.588 -10.150  1.00  0.00           C
ATOM    376 1HD1 LEU    24      14.747 -10.519 -10.120  1.00  0.00           H
ATOM    377 2HD1 LEU    24      13.253  -9.678 -10.588  1.00  0.00           H
ATOM    378 3HD1 LEU    24      13.390 -11.441 -10.774  1.00  0.00           H
ATOM    379  CD2 LEU    24      13.690  -9.790  -7.783  1.00  0.00           C
ATOM    380 1HD2 LEU    24      14.776  -9.791  -7.859  1.00  0.00           H
ATOM    381 2HD2 LEU    24      13.406 -10.059  -6.765  1.00  0.00           H
ATOM    382 3HD2 LEU    24      13.316  -8.795  -8.004  1.00  0.00           H
ATOM    383  N   LYS    25      10.455 -13.424  -7.867  1.00  0.00           N
ATOM    384  H   LYS    25       9.791 -12.776  -7.434  1.00  0.00           H
ATOM    385  CA  LYS    25      10.679 -14.717  -7.218  1.00  0.00           C
ATOM    386  HA  LYS    25      11.703 -14.773  -6.854  1.00  0.00           H
ATOM    387  C   LYS    25      10.465 -15.839  -8.214  1.00  0.00           C
ATOM    388  O   LYS    25      11.253 -16.776  -8.272  1.00  0.00           O
ATOM    389  CB  LYS    25       9.701 -14.857  -6.042  1.00  0.00           C
ATOM    390 1HB  LYS    25       9.859 -14.025  -5.357  1.00  0.00           H
ATOM    391 2HB  LYS    25       8.688 -14.780  -6.437  1.00  0.00           H
ATOM    392  CG  LYS    25       9.798 -16.151  -5.253  1.00  0.00           C
ATOM    393 1HG  LYS    25       9.681 -16.993  -5.931  1.00  0.00           H
ATOM    394 2HG  LYS    25      10.770 -16.213  -4.764  1.00  0.00           H
ATOM    395  CD  LYS    25       8.691 -16.206  -4.208  1.00  0.00           C
ATOM    396 1HD  LYS    25       8.847 -15.416  -3.474  1.00  0.00           H
ATOM    397 2HD  LYS    25       7.740 -16.041  -4.707  1.00  0.00           H
ATOM    398  CE  LYS    25       8.638 -17.559  -3.509  1.00  0.00           C
ATOM    399 1HE  LYS    25       8.541 -18.340  -4.266  1.00  0.00           H
ATOM    400 2HE  LYS    25       9.569 -17.721  -2.966  1.00  0.00           H
ATOM    401  NZ  LYS    25       7.485 -17.665  -2.557  1.00  0.00           N
ATOM    402 1HZ  LYS    25       7.509 -18.569  -2.097  1.00  0.00           H
ATOM    403 2HZ  LYS    25       6.609 -17.564  -3.057  1.00  0.00           H
ATOM    404 3HZ  LYS    25       7.543 -16.940  -1.857  1.00  0.00           H
ATOM    405  N   LYS    26       9.440 -15.702  -9.042  1.00  0.00           N
ATOM    406  H   LYS    26       8.855 -14.881  -8.968  1.00  0.00           H
ATOM    407  CA  LYS    26       9.128 -16.712 -10.048  1.00  0.00           C
ATOM    408  HA  LYS    26       9.070 -17.682  -9.555  1.00  0.00           H
ATOM    409  C   LYS    26      10.232 -16.810 -11.098  1.00  0.00           C
ATOM    410  O   LYS    26      10.650 -17.909 -11.448  1.00  0.00           O
ATOM    411  CB  LYS    26       7.762 -16.397 -10.666  1.00  0.00           C
ATOM    412 1HB  LYS    26       7.785 -15.385 -11.063  1.00  0.00           H
ATOM    413 2HB  LYS    26       7.574 -17.090 -11.486  1.00  0.00           H
ATOM    414  CG  LYS    26       6.621 -16.524  -9.640  1.00  0.00           C
ATOM    415 1HG  LYS    26       6.599 -17.558  -9.298  1.00  0.00           H
ATOM    416 2HG  LYS    26       6.824 -15.887  -8.782  1.00  0.00           H
ATOM    417  CD  LYS    26       5.238 -16.170 -10.185  1.00  0.00           C
ATOM    418 1HD  LYS    26       5.116 -16.653 -11.152  1.00  0.00           H
ATOM    419 2HD  LYS    26       4.483 -16.559  -9.501  1.00  0.00           H
ATOM    420  CE  LYS    26       5.014 -14.674 -10.337  1.00  0.00           C
ATOM    421 1HE  LYS    26       5.109 -14.199  -9.362  1.00  0.00           H
ATOM    422 2HE  LYS    26       5.774 -14.267 -10.993  1.00  0.00           H
ATOM    423  NZ  LYS    26       3.666 -14.359 -10.904  1.00  0.00           N
ATOM    424 1HZ  LYS    26       3.605 -13.367 -11.122  1.00  0.00           H
ATOM    425 2HZ  LYS    26       2.947 -14.594 -10.236  1.00  0.00           H
ATOM    426 3HZ  LYS    26       3.515 -14.891 -11.752  1.00  0.00           H
ATOM    427  N   TYR    27      10.766 -15.686 -11.549  1.00  0.00           N
ATOM    428  H   TYR    27      10.406 -14.797 -11.237  1.00  0.00           H
ATOM    429  CA  TYR    27      11.888 -15.713 -12.491  1.00  0.00           C
ATOM    430  HA  TYR    27      11.643 -16.392 -13.308  1.00  0.00           H
ATOM    431  C   TYR    27      13.186 -16.210 -11.852  1.00  0.00           C
ATOM    432  O   TYR    27      13.948 -16.938 -12.477  1.00  0.00           O
ATOM    433  CB  TYR    27      12.146 -14.323 -13.079  1.00  0.00           C
ATOM    434 1HB  TYR    27      12.166 -13.586 -12.277  1.00  0.00           H
ATOM    435 2HB  TYR    27      13.122 -14.337 -13.550  1.00  0.00           H
ATOM    436  CG  TYR    27      11.133 -13.912 -14.127  1.00  0.00           C
ATOM    437  CD1 TYR    27      10.044 -13.085 -13.795  1.00  0.00           C
ATOM    438  HD1 TYR    27       9.940 -12.714 -12.787  1.00  0.00           H
ATOM    439  CD2 TYR    27      11.263 -14.345 -15.465  1.00  0.00           C
ATOM    440  HD2 TYR    27      12.091 -14.983 -15.748  1.00  0.00           H
ATOM    441  CE1 TYR    27       9.071 -12.736 -14.772  1.00  0.00           C
ATOM    442  HE1 TYR    27       8.221 -12.128 -14.503  1.00  0.00           H
ATOM    443  CE2 TYR    27      10.308 -13.959 -16.454  1.00  0.00           C
ATOM    444  HE2 TYR    27      10.419 -14.278 -17.480  1.00  0.00           H
ATOM    445  CZ  TYR    27       9.215 -13.172 -16.089  1.00  0.00           C
ATOM    446  OH  TYR    27       8.259 -12.821 -17.006  1.00  0.00           O
ATOM    447  HH  TYR    27       8.428 -13.204 -17.885  1.00  0.00           H
ATOM    448  N   VAL    28      13.463 -15.843 -10.610  1.00  0.00           N
ATOM    449  H   VAL    28      12.830 -15.216 -10.117  1.00  0.00           H
ATOM    450  CA  VAL    28      14.693 -16.280  -9.940  1.00  0.00           C
ATOM    451  HA  VAL    28      15.525 -16.128 -10.622  1.00  0.00           H
ATOM    452  C   VAL    28      14.608 -17.782  -9.664  1.00  0.00           C
ATOM    453  O   VAL    28      15.608 -18.495  -9.749  1.00  0.00           O
ATOM    454  CB  VAL    28      14.981 -15.432  -8.662  1.00  0.00           C
ATOM    455  HB  VAL    28      14.119 -15.487  -8.000  1.00  0.00           H
ATOM    456  CG1 VAL    28      16.219 -15.926  -7.904  1.00  0.00           C
ATOM    457 1HG1 VAL    28      16.397 -15.295  -7.032  1.00  0.00           H
ATOM    458 2HG1 VAL    28      17.097 -15.902  -8.551  1.00  0.00           H
ATOM    459 3HG1 VAL    28      16.054 -16.946  -7.563  1.00  0.00           H
ATOM    460  CG2 VAL    28      15.230 -13.966  -9.050  1.00  0.00           C
ATOM    461 1HG2 VAL    28      15.377 -13.365  -8.153  1.00  0.00           H
ATOM    462 2HG2 VAL    28      14.376 -13.569  -9.593  1.00  0.00           H
ATOM    463 3HG2 VAL    28      16.113 -13.885  -9.687  1.00  0.00           H
ATOM    464  N   ALA    29      13.406 -18.294  -9.443  1.00  0.00           N
ATOM    465  H   ALA    29      12.601 -17.679  -9.363  1.00  0.00           H
ATOM    466  CA  ALA    29      13.194 -19.729  -9.294  1.00  0.00           C
ATOM    467  HA  ALA    29      13.838 -20.082  -8.488  1.00  0.00           H
ATOM    468  C   ALA    29      13.561 -20.523 -10.557  1.00  0.00           C
ATOM    469  O   ALA    29      13.913 -21.698 -10.459  1.00  0.00           O
ATOM    470  CB  ALA    29      11.741 -20.005  -8.894  1.00  0.00           C
ATOM    471 1HB  ALA    29      11.507 -19.483  -7.964  1.00  0.00           H
ATOM    472 2HB  ALA    29      11.597 -21.075  -8.744  1.00  0.00           H
ATOM    473 3HB  ALA    29      11.064 -19.664  -9.676  1.00  0.00           H
ATOM    474  N   GLU    30      13.544 -19.910 -11.733  1.00  0.00           N
ATOM    475  H   GLU    30      13.258 -18.939 -11.794  1.00  0.00           H
ATOM    476  CA  GLU    30      13.945 -20.604 -12.963  1.00  0.00           C
ATOM    477  HA  GLU    30      13.403 -21.546 -13.027  1.00  0.00           H
ATOM    478  C   GLU    30      15.442 -20.924 -12.950  1.00  0.00           C
ATOM    479  O   GLU    30      15.893 -21.862 -13.608  1.00  0.00           O
ATOM    480  CB  GLU    30      13.600 -19.780 -14.210  1.00  0.00           C
ATOM    481 1HB  GLU    30      14.139 -18.838 -14.164  1.00  0.00           H
ATOM    482 2HB  GLU    30      13.938 -20.330 -15.088  1.00  0.00           H
ATOM    483  CG  GLU    30      12.109 -19.496 -14.359  1.00  0.00           C
ATOM    484 1HG  GLU    30      11.575 -20.446 -14.360  1.00  0.00           H
ATOM    485 2HG  GLU    30      11.775 -18.914 -13.506  1.00  0.00           H
ATOM    486  CD  GLU    30      11.753 -18.733 -15.631  1.00  0.00           C
ATOM    487  OE1 GLU    30      12.648 -18.305 -16.392  1.00  0.00           O
ATOM    488  OE2 GLU    30      10.539 -18.560 -15.904  1.00  0.00           O
ATOM    489  N   ASN    31      16.205 -20.218 -12.123  1.00  0.00           N
ATOM    490  H   ASN    31      15.778 -19.498 -11.545  1.00  0.00           H
ATOM    491  CA  ASN    31      17.645 -20.459 -11.992  1.00  0.00           C
ATOM    492  HA  ASN    31      18.035 -20.727 -12.971  1.00  0.00           H
ATOM    493  C   ASN    31      17.961 -21.607 -11.032  1.00  0.00           C
ATOM    494  O   ASN    31      19.132 -21.870 -10.766  1.00  0.00           O
ATOM    495  CB  ASN    31      18.379 -19.197 -11.523  1.00  0.00           C
ATOM    496 1HB  ASN    31      18.020 -18.924 -10.535  1.00  0.00           H
ATOM    497 2HB  ASN    31      19.446 -19.404 -11.457  1.00  0.00           H
ATOM    498  CG  ASN    31      18.178 -18.038 -12.453  1.00  0.00           C
ATOM    499  OD1 ASN    31      18.430 -18.118 -13.650  1.00  0.00           O
ATOM    500  ND2 ASN    31      17.705 -16.954 -11.917  1.00  0.00           N
ATOM    501 1HD2 ASN    31      17.492 -16.160 -12.511  1.00  0.00           H
ATOM    502 2HD2 ASN    31      17.519 -16.921 -10.932  1.00  0.00           H
ATOM    503  N   LYS    32      16.919 -22.285 -10.554  1.00  0.00           N
ATOM    504  H   LYS    32      15.995 -21.988 -10.837  1.00  0.00           H
ATOM    505  CA  LYS    32      17.010 -23.449  -9.654  1.00  0.00           C
ATOM    506  HA  LYS    32      15.994 -23.748  -9.403  1.00  0.00           H
ATOM    507  C   LYS    32      17.703 -23.142  -8.332  1.00  0.00           C
ATOM    508  O   LYS    32      18.847 -23.529  -8.086  1.00  0.00           O
ATOM    509  CB  LYS    32      17.671 -24.651 -10.340  1.00  0.00           C
ATOM    510 1HB  LYS    32      18.698 -24.399 -10.600  1.00  0.00           H
ATOM    511 2HB  LYS    32      17.693 -25.483  -9.637  1.00  0.00           H
ATOM    512  CG  LYS    32      16.958 -25.107 -11.594  1.00  0.00           C
ATOM    513 1HG  LYS    32      15.957 -25.446 -11.333  1.00  0.00           H
ATOM    514 2HG  LYS    32      16.884 -24.281 -12.300  1.00  0.00           H
ATOM    515  CD  LYS    32      17.720 -26.237 -12.252  1.00  0.00           C
ATOM    516 1HD  LYS    32      18.719 -25.886 -12.514  1.00  0.00           H
ATOM    517 2HD  LYS    32      17.802 -27.077 -11.563  1.00  0.00           H
ATOM    518  CE  LYS    32      16.996 -26.674 -13.504  1.00  0.00           C
ATOM    519 1HE  LYS    32      16.031 -27.103 -13.226  1.00  0.00           H
ATOM    520 2HE  LYS    32      16.815 -25.799 -14.127  1.00  0.00           H
ATOM    521  NZ  LYS    32      17.777 -27.673 -14.287  1.00  0.00           N
ATOM    522 1HZ  LYS    32      17.308 -27.860 -15.167  1.00  0.00           H
ATOM    523 2HZ  LYS    32      17.849 -28.538 -13.768  1.00  0.00           H
ATOM    524 3HZ  LYS    32      18.703 -27.319 -14.484  1.00  0.00           H
ATOM    525  N   LEU    33      16.979 -22.463  -7.461  1.00  0.00           N
ATOM    526  H   LEU    33      16.019 -22.225  -7.684  1.00  0.00           H
ATOM    527  CA  LEU    33      17.476 -22.089  -6.142  1.00  0.00           C
ATOM    528  HA  LEU    33      18.423 -22.578  -5.928  1.00  0.00           H
ATOM    529  C   LEU    33      16.446 -22.544  -5.129  1.00  0.00           C
ATOM    530  O   LEU    33      15.251 -22.509  -5.402  1.00  0.00           O
ATOM    531  CB  LEU    33      17.641 -20.570  -6.057  1.00  0.00           C
ATOM    532 1HB  LEU    33      16.786 -20.122  -6.560  1.00  0.00           H
ATOM    533 2HB  LEU    33      17.607 -20.274  -5.010  1.00  0.00           H
ATOM    534  CG  LEU    33      18.920 -19.991  -6.666  1.00  0.00           C
ATOM    535  HG  LEU    33      19.084 -20.468  -7.628  1.00  0.00           H
ATOM    536  CD1 LEU    33      18.773 -18.496  -6.901  1.00  0.00           C
ATOM    537 1HD1 LEU    33      19.693 -18.102  -7.337  1.00  0.00           H
ATOM    538 2HD1 LEU    33      18.565 -17.983  -5.959  1.00  0.00           H
ATOM    539 3HD1 LEU    33      17.957 -18.324  -7.601  1.00  0.00           H
ATOM    540  CD2 LEU    33      20.127 -20.250  -5.767  1.00  0.00           C
ATOM    541 1HD2 LEU    33      21.029 -19.864  -6.237  1.00  0.00           H
ATOM    542 2HD2 LEU    33      20.259 -21.322  -5.607  1.00  0.00           H
ATOM    543 3HD2 LEU    33      19.997 -19.751  -4.811  1.00  0.00           H
ATOM    544  N   ASP    34      16.905 -22.943  -3.955  1.00  0.00           N
ATOM    545  H   ASP    34      17.905 -22.979  -3.797  1.00  0.00           H
ATOM    546  CA  ASP    34      15.987 -23.281  -2.869  1.00  0.00           C
ATOM    547  HA  ASP    34      15.260 -24.018  -3.210  1.00  0.00           H
ATOM    548  C   ASP    34      15.294 -21.972  -2.510  1.00  0.00           C
ATOM    549  O   ASP    34      15.888 -20.911  -2.680  1.00  0.00           O
ATOM    550  CB  ASP    34      16.747 -23.814  -1.654  1.00  0.00           C
ATOM    551 1HB  ASP    34      17.436 -23.046  -1.325  1.00  0.00           H
ATOM    552 2HB  ASP    34      16.049 -24.020  -0.847  1.00  0.00           H
ATOM    553  CG  ASP    34      17.541 -25.064  -1.967  1.00  0.00           C
ATOM    554  OD1 ASP    34      16.966 -26.092  -2.383  1.00  0.00           O
ATOM    555  OD2 ASP    34      18.788 -25.019  -1.847  1.00  0.00           O
ATOM    556  N   ASP    35      14.079 -22.004  -1.990  1.00  0.00           N
ATOM    557  H   ASP    35      13.629 -22.909  -1.819  1.00  0.00           H
ATOM    558  CA  ASP    35      13.348 -20.772  -1.679  1.00  0.00           C
ATOM    559  HA  ASP    35      13.279 -20.165  -2.580  1.00  0.00           H
ATOM    560  C   ASP    35      14.092 -19.959  -0.620  1.00  0.00           C
ATOM    561  O   ASP    35      14.088 -18.727  -0.638  1.00  0.00           O
ATOM    562  CB  ASP    35      11.934 -21.088  -1.179  1.00  0.00           C
ATOM    563 1HB  ASP    35      12.001 -21.815  -0.371  1.00  0.00           H
ATOM    564 2HB  ASP    35      11.489 -20.173  -0.788  1.00  0.00           H
ATOM    565  CG  ASP    35      11.026 -21.637  -2.268  1.00  0.00           C
ATOM    566  OD1 ASP    35      11.223 -21.336  -3.469  1.00  0.00           O
ATOM    567  OD2 ASP    35      10.046 -22.347  -1.925  1.00  0.00           O
ATOM    568  N   MET    36      14.808 -20.654   0.252  1.00  0.00           N
ATOM    569  H   MET    36      14.726 -21.671   0.244  1.00  0.00           H
ATOM    570  CA  MET    36      15.705 -20.030   1.219  1.00  0.00           C
ATOM    571  HA  MET    36      15.144 -19.318   1.821  1.00  0.00           H
ATOM    572  C   MET    36      16.841 -19.295   0.523  1.00  0.00           C
ATOM    573  O   MET    36      17.211 -18.202   0.912  1.00  0.00           O
ATOM    574  CB  MET    36      16.309 -21.111   2.123  1.00  0.00           C
ATOM    575 1HB  MET    36      15.504 -21.657   2.612  1.00  0.00           H
ATOM    576 2HB  MET    36      16.858 -21.808   1.493  1.00  0.00           H
ATOM    577  CG  MET    36      17.256 -20.576   3.190  1.00  0.00           C
ATOM    578 1HG  MET    36      18.034 -19.985   2.710  1.00  0.00           H
ATOM    579 2HG  MET    36      16.699 -19.933   3.870  1.00  0.00           H
ATOM    580  SD  MET    36      18.050 -21.889   4.132  1.00  0.00           S
ATOM    581  CE  MET    36      19.253 -22.562   2.963  1.00  0.00           C
ATOM    582 1HE  MET    36      19.858 -23.324   3.458  1.00  0.00           H
ATOM    583 2HE  MET    36      19.904 -21.768   2.600  1.00  0.00           H
ATOM    584 3HE  MET    36      18.735 -23.018   2.118  1.00  0.00           H
ATOM    585  N   MET    37      17.400 -19.870  -0.526  1.00  0.00           N
ATOM    586  H   MET    37      17.029 -20.738  -0.887  1.00  0.00           H
ATOM    587  CA  MET    37      18.526 -19.240  -1.207  1.00  0.00           C
ATOM    588  HA  MET    37      19.204 -18.835  -0.458  1.00  0.00           H
ATOM    589  C   MET    37      18.039 -18.079  -2.061  1.00  0.00           C
ATOM    590  O   MET    37      18.726 -17.073  -2.168  1.00  0.00           O
ATOM    591  CB  MET    37      19.299 -20.244  -2.061  1.00  0.00           C
ATOM    592 1HB  MET    37      18.633 -20.655  -2.818  1.00  0.00           H
ATOM    593 2HB  MET    37      20.101 -19.708  -2.566  1.00  0.00           H
ATOM    594  CG  MET    37      19.909 -21.396  -1.270  1.00  0.00           C
ATOM    595 1HG  MET    37      19.108 -21.993  -0.844  1.00  0.00           H
ATOM    596 2HG  MET    37      20.474 -22.024  -1.958  1.00  0.00           H
ATOM    597  SD  MET    37      20.995 -20.889   0.079  1.00  0.00           S
ATOM    598  CE  MET    37      22.353 -20.145  -0.788  1.00  0.00           C
ATOM    599 1HE  MET    37      23.148 -19.893  -0.085  1.00  0.00           H
ATOM    600 2HE  MET    37      22.018 -19.234  -1.286  1.00  0.00           H
ATOM    601 3HE  MET    37      22.745 -20.837  -1.536  1.00  0.00           H
ATOM    602  N   VAL    38      16.823 -18.164  -2.585  1.00  0.00           N
ATOM    603  H   VAL    38      16.303 -19.039  -2.520  1.00  0.00           H
ATOM    604  CA  VAL    38      16.203 -17.013  -3.245  1.00  0.00           C
ATOM    605  HA  VAL    38      16.870 -16.652  -4.026  1.00  0.00           H
ATOM    606  C   VAL    38      16.045 -15.907  -2.207  1.00  0.00           C
ATOM    607  O   VAL    38      16.380 -14.762  -2.471  1.00  0.00           O
ATOM    608  CB  VAL    38      14.817 -17.353  -3.880  1.00  0.00           C
ATOM    609  HB  VAL    38      14.168 -17.746  -3.103  1.00  0.00           H
ATOM    610  CG1 VAL    38      14.143 -16.107  -4.486  1.00  0.00           C
ATOM    611 1HG1 VAL    38      13.214 -16.396  -4.980  1.00  0.00           H
ATOM    612 2HG1 VAL    38      14.804 -15.632  -5.209  1.00  0.00           H
ATOM    613 3HG1 VAL    38      13.900 -15.395  -3.695  1.00  0.00           H
ATOM    614  CG2 VAL    38      14.967 -18.422  -4.962  1.00  0.00           C
ATOM    615 1HG2 VAL    38      14.011 -18.587  -5.462  1.00  0.00           H
ATOM    616 2HG2 VAL    38      15.274 -19.365  -4.517  1.00  0.00           H
ATOM    617 3HG2 VAL    38      15.706 -18.115  -5.699  1.00  0.00           H
ATOM    618  N   THR    39      15.607 -16.245  -1.003  1.00  0.00           N
ATOM    619  H   THR    39      15.344 -17.207  -0.821  1.00  0.00           H
ATOM    620  CA  THR    39      15.463 -15.254   0.066  1.00  0.00           C
ATOM    621  HA  THR    39      14.808 -14.461  -0.294  1.00  0.00           H
ATOM    622  C   THR    39      16.805 -14.628   0.449  1.00  0.00           C
ATOM    623  O   THR    39      16.914 -13.405   0.588  1.00  0.00           O
ATOM    624  CB  THR    39      14.831 -15.887   1.328  1.00  0.00           C
ATOM    625  HB  THR    39      15.515 -16.614   1.760  1.00  0.00           H
ATOM    626  OG1 THR    39      13.612 -16.550   0.978  1.00  0.00           O
ATOM    627  HG1 THR    39      13.824 -17.334   0.446  1.00  0.00           H
ATOM    628  CG2 THR    39      14.486 -14.856   2.366  1.00  0.00           C
ATOM    629 1HG2 THR    39      13.942 -15.334   3.177  1.00  0.00           H
ATOM    630 2HG2 THR    39      13.856 -14.081   1.928  1.00  0.00           H
ATOM    631 3HG2 THR    39      15.394 -14.408   2.769  1.00  0.00           H
ATOM    632  N   LYS    40      17.850 -15.436   0.578  1.00  0.00           N
ATOM    633  H   LYS    40      17.720 -16.442   0.485  1.00  0.00           H
ATOM    634  CA  LYS    40      19.181 -14.905   0.881  1.00  0.00           C
ATOM    635  HA  LYS    40      19.120 -14.320   1.797  1.00  0.00           H
ATOM    636  C   LYS    40      19.639 -13.978  -0.226  1.00  0.00           C
ATOM    637  O   LYS    40      20.123 -12.884   0.049  1.00  0.00           O
ATOM    638  CB  LYS    40      20.228 -16.012   1.062  1.00  0.00           C
ATOM    639 1HB  LYS    40      20.213 -16.660   0.186  1.00  0.00           H
ATOM    640 2HB  LYS    40      21.209 -15.541   1.121  1.00  0.00           H
ATOM    641  CG  LYS    40      20.045 -16.861   2.311  1.00  0.00           C
ATOM    642 1HG  LYS    40      20.042 -16.219   3.187  1.00  0.00           H
ATOM    643 2HG  LYS    40      19.098 -17.384   2.259  1.00  0.00           H
ATOM    644  CD  LYS    40      21.165 -17.881   2.451  1.00  0.00           C
ATOM    645 1HD  LYS    40      21.227 -18.466   1.538  1.00  0.00           H
ATOM    646 2HD  LYS    40      22.111 -17.361   2.610  1.00  0.00           H
ATOM    647  CE  LYS    40      20.883 -18.811   3.623  1.00  0.00           C
ATOM    648 1HE  LYS    40      20.768 -18.210   4.528  1.00  0.00           H
ATOM    649 2HE  LYS    40      19.941 -19.327   3.441  1.00  0.00           H
ATOM    650  NZ  LYS    40      21.957 -19.828   3.856  1.00  0.00           N
ATOM    651 1HZ  LYS    40      21.689 -20.451   4.609  1.00  0.00           H
ATOM    652 2HZ  LYS    40      22.818 -19.365   4.122  1.00  0.00           H
ATOM    653 3HZ  LYS    40      22.132 -20.372   3.020  1.00  0.00           H
ATOM    654  N   TRP    41      19.481 -14.382  -1.476  1.00  0.00           N
ATOM    655  H   TRP    41      19.083 -15.298  -1.678  1.00  0.00           H
ATOM    656  CA  TRP    41      19.938 -13.551  -2.583  1.00  0.00           C
ATOM    657  HA  TRP    41      20.950 -13.215  -2.372  1.00  0.00           H
ATOM    658  C   TRP    41      19.081 -12.301  -2.693  1.00  0.00           C
ATOM    659  O   TRP    41      19.586 -11.256  -3.052  1.00  0.00           O
ATOM    660  CB  TRP    41      19.972 -14.326  -3.903  1.00  0.00           C
ATOM    661 1HB  TRP    41      18.970 -14.709  -4.102  1.00  0.00           H
ATOM    662 2HB  TRP    41      20.218 -13.617  -4.692  1.00  0.00           H
ATOM    663  CG  TRP    41      20.968 -15.500  -4.009  1.00  0.00           C
ATOM    664  CD1 TRP    41      21.048 -16.370  -5.056  1.00  0.00           C
ATOM    665  HD1 TRP    41      20.405 -16.328  -5.926  1.00  0.00           H
ATOM    666  CD2 TRP    41      22.009 -15.937  -3.088  1.00  0.00           C
ATOM    667  NE1 TRP    41      22.039 -17.292  -4.884  1.00  0.00           N
ATOM    668  HE1 TRP    41      22.283 -18.019  -5.548  1.00  0.00           H
ATOM    669  CE2 TRP    41      22.635 -17.076  -3.678  1.00  0.00           C
ATOM    670  CE3 TRP    41      22.473 -15.502  -1.825  1.00  0.00           C
ATOM    671  HE3 TRP    41      22.068 -14.628  -1.350  1.00  0.00           H
ATOM    672  CZ2 TRP    41      23.664 -17.790  -3.035  1.00  0.00           C
ATOM    673  HZ2 TRP    41      24.121 -18.647  -3.509  1.00  0.00           H
ATOM    674  CZ3 TRP    41      23.482 -16.233  -1.166  1.00  0.00           C
ATOM    675  HZ3 TRP    41      23.815 -15.916  -0.189  1.00  0.00           H
ATOM    676  CH2 TRP    41      24.064 -17.377  -1.779  1.00  0.00           C
ATOM    677  HH2 TRP    41      24.833 -17.929  -1.256  1.00  0.00           H
ATOM    678  N   LYS    42      17.818 -12.352  -2.297  1.00  0.00           N
ATOM    679  H   LYS    42      17.410 -13.246  -2.029  1.00  0.00           H
ATOM    680  CA  LYS    42      16.976 -11.156  -2.274  1.00  0.00           C
ATOM    681  HA  LYS    42      17.000 -10.713  -3.261  1.00  0.00           H
ATOM    682  C   LYS    42      17.489 -10.099  -1.309  1.00  0.00           C
ATOM    683  O   LYS    42      17.419  -8.910  -1.610  1.00  0.00           O
ATOM    684  CB  LYS    42      15.532 -11.543  -1.946  1.00  0.00           C
ATOM    685 1HB  LYS    42      15.252 -12.396  -2.560  1.00  0.00           H
ATOM    686 2HB  LYS    42      15.497 -11.853  -0.909  1.00  0.00           H
ATOM    687  CG  LYS    42      14.502 -10.443  -2.185  1.00  0.00           C
ATOM    688 1HG  LYS    42      15.005  -9.489  -2.323  1.00  0.00           H
ATOM    689 2HG  LYS    42      13.958 -10.671  -3.101  1.00  0.00           H
ATOM    690  CD  LYS    42      13.507 -10.324  -1.035  1.00  0.00           C
ATOM    691 1HD  LYS    42      12.506 -10.395  -1.434  1.00  0.00           H
ATOM    692 2HD  LYS    42      13.638 -11.141  -0.331  1.00  0.00           H
ATOM    693  CE  LYS    42      13.627  -9.003  -0.298  1.00  0.00           C
ATOM    694 1HE  LYS    42      13.458  -8.186  -1.002  1.00  0.00           H
ATOM    695 2HE  LYS    42      12.839  -8.966   0.459  1.00  0.00           H
ATOM    696  NZ  LYS    42      14.948  -8.798   0.383  1.00  0.00           N
ATOM    697 1HZ  LYS    42      14.923  -7.960   0.949  1.00  0.00           H
ATOM    698 2HZ  LYS    42      15.686  -8.708  -0.300  1.00  0.00           H
ATOM    699 3HZ  LYS    42      15.142  -9.592   0.986  1.00  0.00           H
ATOM    700  N   SER    43      18.057 -10.500  -0.183  1.00  0.00           N
ATOM    701  H   SER    43      18.075 -11.485   0.060  1.00  0.00           H
ATOM    702  CA  SER    43      18.680  -9.534   0.723  1.00  0.00           C
ATOM    703  HA  SER    43      17.993  -8.707   0.899  1.00  0.00           H
ATOM    704  C   SER    43      19.974  -8.972   0.146  1.00  0.00           C
ATOM    705  O   SER    43      20.431  -7.908   0.554  1.00  0.00           O
ATOM    706  CB  SER    43      19.020 -10.186   2.057  1.00  0.00           C
ATOM    707 1HB  SER    43      19.720 -10.996   1.883  1.00  0.00           H
ATOM    708 2HB  SER    43      19.484  -9.444   2.706  1.00  0.00           H
ATOM    709  OG  SER    43      17.864 -10.698   2.689  1.00  0.00           O
ATOM    710  HG  SER    43      18.125 -11.065   3.551  1.00  0.00           H
ATOM    711  N   LEU    44      20.580  -9.696  -0.783  1.00  0.00           N
ATOM    712  H   LEU    44      20.182 -10.581  -1.066  1.00  0.00           H
ATOM    713  CA  LEU    44      21.822  -9.264  -1.421  1.00  0.00           C
ATOM    714  HA  LEU    44      22.380  -8.644  -0.723  1.00  0.00           H
ATOM    715  C   LEU    44      21.582  -8.419  -2.668  1.00  0.00           C
ATOM    716  O   LEU    44      22.416  -7.585  -3.014  1.00  0.00           O
ATOM    717  CB  LEU    44      22.678 -10.487  -1.778  1.00  0.00           C
ATOM    718 1HB  LEU    44      22.119 -11.118  -2.463  1.00  0.00           H
ATOM    719 2HB  LEU    44      23.537 -10.124  -2.321  1.00  0.00           H
ATOM    720  CG  LEU    44      23.196 -11.363  -0.624  1.00  0.00           C
ATOM    721  HG  LEU    44      22.352 -11.880  -0.188  1.00  0.00           H
ATOM    722  CD1 LEU    44      24.171 -12.416  -1.141  1.00  0.00           C
ATOM    723 1HD1 LEU    44      24.365 -13.148  -0.357  1.00  0.00           H
ATOM    724 2HD1 LEU    44      25.109 -11.944  -1.436  1.00  0.00           H
ATOM    725 3HD1 LEU    44      23.745 -12.934  -2.002  1.00  0.00           H
ATOM    726  CD2 LEU    44      23.863 -10.566   0.489  1.00  0.00           C
ATOM    727 1HD2 LEU    44      24.269 -11.242   1.236  1.00  0.00           H
ATOM    728 2HD2 LEU    44      23.135  -9.920   0.977  1.00  0.00           H
ATOM    729 3HD2 LEU    44      24.666  -9.953   0.076  1.00  0.00           H
ATOM    730  N   PHE    45      20.453  -8.596  -3.343  1.00  0.00           N
ATOM    731  H   PHE    45      19.830  -9.357  -3.097  1.00  0.00           H
ATOM    732  CA  PHE    45      20.135  -7.732  -4.476  1.00  0.00           C
ATOM    733  HA  PHE    45      21.066  -7.254  -4.760  1.00  0.00           H
ATOM    734  C   PHE    45      19.222  -6.543  -4.188  1.00  0.00           C
ATOM    735  O   PHE    45      19.488  -5.510  -4.765  1.00  0.00           O
ATOM    736  CB  PHE    45      19.752  -8.495  -5.754  1.00  0.00           C
ATOM    737 1HB  PHE    45      19.585  -7.765  -6.545  1.00  0.00           H
ATOM    738 2HB  PHE    45      20.596  -9.117  -6.047  1.00  0.00           H
ATOM    739  CG  PHE    45      18.532  -9.376  -5.648  1.00  0.00           C
ATOM    740  CD1 PHE    45      17.248  -8.831  -5.476  1.00  0.00           C
ATOM    741  HD1 PHE    45      17.120  -7.764  -5.370  1.00  0.00           H
ATOM    742  CD2 PHE    45      18.661 -10.766  -5.842  1.00  0.00           C
ATOM    743  HD2 PHE    45      19.641 -11.200  -5.984  1.00  0.00           H
ATOM    744  CE1 PHE    45      16.108  -9.661  -5.458  1.00  0.00           C
ATOM    745  HE1 PHE    45      15.133  -9.228  -5.289  1.00  0.00           H
ATOM    746  CE2 PHE    45      17.521 -11.609  -5.869  1.00  0.00           C
ATOM    747  HE2 PHE    45      17.635 -12.671  -6.028  1.00  0.00           H
ATOM    748  CZ  PHE    45      16.240 -11.055  -5.674  1.00  0.00           C
ATOM    749  HZ  PHE    45      15.367 -11.692  -5.682  1.00  0.00           H
ATOM    750  N   ASP    46      18.228  -6.603  -3.306  1.00  0.00           N
ATOM    751  H   ASP    46      18.048  -7.464  -2.793  1.00  0.00           H
ATOM    752  CA  ASP    46      17.384  -5.422  -3.019  1.00  0.00           C
ATOM    753  HA  ASP    46      17.246  -4.853  -3.935  1.00  0.00           H
ATOM    754  C   ASP    46      18.078  -4.535  -1.976  1.00  0.00           C
ATOM    755  O   ASP    46      18.105  -4.884  -0.786  1.00  0.00           O
ATOM    756  CB  ASP    46      15.991  -5.824  -2.503  1.00  0.00           C
ATOM    757 1HB  ASP    46      15.505  -6.443  -3.256  1.00  0.00           H
ATOM    758 2HB  ASP    46      16.111  -6.418  -1.599  1.00  0.00           H
ATOM    759  CG  ASP    46      15.088  -4.612  -2.179  1.00  0.00           C
ATOM    760  OD1 ASP    46      15.524  -3.437  -2.264  1.00  0.00           O
ATOM    761  OD2 ASP    46      13.923  -4.835  -1.772  1.00  0.00           O
ATOM    762  N   PRO    47      18.640  -3.378  -2.383  1.00  0.00           N
ATOM    763  CA  PRO    47      19.317  -2.597  -1.342  1.00  0.00           C
ATOM    764  HA  PRO    47      20.022  -3.213  -0.790  1.00  0.00           H
ATOM    765  C   PRO    47      18.397  -1.836  -0.410  1.00  0.00           C
ATOM    766  O   PRO    47      18.784  -1.424   0.677  1.00  0.00           O
ATOM    767  CB  PRO    47      20.063  -1.535  -2.150  1.00  0.00           C
ATOM    768 1HB  PRO    47      19.515  -0.594  -2.133  1.00  0.00           H
ATOM    769 2HB  PRO    47      21.055  -1.395  -1.742  1.00  0.00           H
ATOM    770  CG  PRO    47      20.107  -2.058  -3.537  1.00  0.00           C
ATOM    771 1HG  PRO    47      20.253  -1.258  -4.259  1.00  0.00           H
ATOM    772 2HG  PRO    47      20.882  -2.817  -3.627  1.00  0.00           H
ATOM    773  CD  PRO    47      18.761  -2.673  -3.672  1.00  0.00           C
ATOM    774 1HD  PRO    47      17.991  -1.910  -3.760  1.00  0.00           H
ATOM    775 2HD  PRO    47      18.725  -3.343  -4.523  1.00  0.00           H
ATOM    776  N   LYS    48      17.224  -1.511  -0.932  1.00  0.00           N
ATOM    777  H   LYS    48      16.902  -1.997  -1.767  1.00  0.00           H
ATOM    778  CA  LYS    48      16.410  -0.420  -0.411  1.00  0.00           C
ATOM    779  HA  LYS    48      17.044   0.306   0.097  1.00  0.00           H
ATOM    780  C   LYS    48      15.404  -0.950   0.586  1.00  0.00           C
ATOM    781  O   LYS    48      14.860  -0.206   1.399  1.00  0.00           O
ATOM    782  CB  LYS    48      15.683   0.252  -1.580  1.00  0.00           C
ATOM    783 1HB  LYS    48      15.047  -0.494  -2.056  1.00  0.00           H
ATOM    784 2HB  LYS    48      15.046   1.044  -1.185  1.00  0.00           H
ATOM    785  CG  LYS    48      16.589   0.857  -2.658  1.00  0.00           C
ATOM    786 1HG  LYS    48      17.277   0.105  -3.038  1.00  0.00           H
ATOM    787 2HG  LYS    48      15.960   1.190  -3.479  1.00  0.00           H
ATOM    788  CD  LYS    48      17.377   2.054  -2.138  1.00  0.00           C
ATOM    789 1HD  LYS    48      16.675   2.761  -1.694  1.00  0.00           H
ATOM    790 2HD  LYS    48      18.085   1.731  -1.375  1.00  0.00           H
ATOM    791  CE  LYS    48      18.136   2.757  -3.255  1.00  0.00           C
ATOM    792 1HE  LYS    48      18.883   2.081  -3.673  1.00  0.00           H
ATOM    793 2HE  LYS    48      17.433   3.035  -4.044  1.00  0.00           H
ATOM    794  NZ  LYS    48      18.796   3.999  -2.737  1.00  0.00           N
ATOM    795 1HZ  LYS    48      19.319   4.443  -3.483  1.00  0.00           H
ATOM    796 2HZ  LYS    48      19.424   3.775  -1.977  1.00  0.00           H
ATOM    797 3HZ  LYS    48      18.087   4.642  -2.404  1.00  0.00           H
ATOM    798  N   GLY    49      15.143  -2.244   0.501  1.00  0.00           N
ATOM    799  H   GLY    49      15.588  -2.805  -0.215  1.00  0.00           H
ATOM    800  CA  GLY    49      14.203  -2.867   1.413  1.00  0.00           C
ATOM    801 1HA  GLY    49      14.372  -3.937   1.426  1.00  0.00           H
ATOM    802 2HA  GLY    49      14.367  -2.476   2.415  1.00  0.00           H
ATOM    803  C   GLY    49      12.771  -2.585   1.011  1.00  0.00           C
ATOM    804  O   GLY    49      11.861  -2.691   1.828  1.00  0.00           O
ATOM    805  N   THR    50      12.568  -2.177  -0.233  1.00  0.00           N
ATOM    806  H   THR    50      13.335  -2.141  -0.890  1.00  0.00           H
ATOM    807  CA  THR    50      11.253  -1.752  -0.705  1.00  0.00           C
ATOM    808  HA  THR    50      10.718  -1.229   0.085  1.00  0.00           H
ATOM    809  C   THR    50      10.398  -2.922  -1.161  1.00  0.00           C
ATOM    810  O   THR    50       9.192  -2.778  -1.355  1.00  0.00           O
ATOM    811  CB  THR    50      11.413  -0.813  -1.910  1.00  0.00           C
ATOM    812  HB  THR    50      10.455  -0.680  -2.410  1.00  0.00           H
ATOM    813  OG1 THR    50      12.359  -1.399  -2.809  1.00  0.00           O
ATOM    814  HG1 THR    50      12.391  -0.859  -3.607  1.00  0.00           H
ATOM    815  CG2 THR    50      11.944   0.546  -1.495  1.00  0.00           C
ATOM    816 1HG2 THR    50      12.196   1.124  -2.383  1.00  0.00           H
ATOM    817 2HG2 THR    50      12.828   0.442  -0.870  1.00  0.00           H
ATOM    818 3HG2 THR    50      11.173   1.082  -0.937  1.00  0.00           H
ATOM    819  N   GLY    51      11.008  -4.078  -1.378  1.00  0.00           N
ATOM    820  H   GLY    51      12.014  -4.171  -1.252  1.00  0.00           H
ATOM    821  CA  GLY    51      10.244  -5.225  -1.838  1.00  0.00           C
ATOM    822 1HA  GLY    51      10.825  -6.131  -1.672  1.00  0.00           H
ATOM    823 2HA  GLY    51       9.310  -5.293  -1.282  1.00  0.00           H
ATOM    824  C   GLY    51       9.933  -5.094  -3.315  1.00  0.00           C
ATOM    825  O   GLY    51       9.050  -5.763  -3.872  1.00  0.00           O
ATOM    826  N   ARG    52      10.690  -4.216  -3.960  1.00  0.00           N
ATOM    827  H   ARG    52      11.402  -3.704  -3.450  1.00  0.00           H
ATOM    828  CA  ARG    52      10.626  -4.001  -5.398  1.00  0.00           C
ATOM    829  HA  ARG    52      10.187  -4.869  -5.884  1.00  0.00           H
ATOM    830  C   ARG    52      12.068  -3.859  -5.814  1.00  0.00           C
ATOM    831  O   ARG    52      12.905  -3.473  -5.004  1.00  0.00           O
ATOM    832  CB  ARG    52       9.857  -2.734  -5.790  1.00  0.00           C
ATOM    833 1HB  ARG    52      10.332  -1.868  -5.328  1.00  0.00           H
ATOM    834 2HB  ARG    52       9.925  -2.626  -6.873  1.00  0.00           H
ATOM    835  CG  ARG    52       8.386  -2.751  -5.409  1.00  0.00           C
ATOM    836 1HG  ARG    52       8.000  -3.761  -5.542  1.00  0.00           H
ATOM    837 2HG  ARG    52       8.281  -2.468  -4.362  1.00  0.00           H
ATOM    838  CD  ARG    52       7.565  -1.819  -6.279  1.00  0.00           C
ATOM    839 1HD  ARG    52       7.663  -2.144  -7.315  1.00  0.00           H
ATOM    840 2HD  ARG    52       6.517  -1.908  -5.989  1.00  0.00           H
ATOM    841  NE  ARG    52       7.964  -0.406  -6.193  1.00  0.00           N
ATOM    842  HE  ARG    52       8.723  -0.170  -5.566  1.00  0.00           H
ATOM    843  CZ  ARG    52       7.428   0.599  -6.873  1.00  0.00           C
ATOM    844  NH1 ARG    52       6.462   0.449  -7.737  1.00  0.00           N
ATOM    845 1HH1 ARG    52       6.136  -0.477  -7.971  1.00  0.00           H
ATOM    846 2HH1 ARG    52       6.054   1.253  -8.197  1.00  0.00           H
ATOM    847  NH2 ARG    52       7.898   1.794  -6.679  1.00  0.00           N
ATOM    848 1HH2 ARG    52       8.586   1.941  -5.957  1.00  0.00           H
ATOM    849 2HH2 ARG    52       7.588   2.567  -7.253  1.00  0.00           H
ATOM    850  N   ILE    53      12.348  -4.150  -7.067  1.00  0.00           N
ATOM    851  H   ILE    53      11.598  -4.469  -7.676  1.00  0.00           H
ATOM    852  CA  ILE    53      13.679  -4.026  -7.634  1.00  0.00           C
ATOM    853  HA  ILE    53      14.356  -3.576  -6.912  1.00  0.00           H
ATOM    854  C   ILE    53      13.557  -3.087  -8.824  1.00  0.00           C
ATOM    855  O   ILE    53      12.463  -2.931  -9.354  1.00  0.00           O
ATOM    856  CB  ILE    53      14.228  -5.416  -8.035  1.00  0.00           C
ATOM    857  HB  ILE    53      15.194  -5.270  -8.486  1.00  0.00           H
ATOM    858  CG1 ILE    53      13.340  -6.097  -9.089  1.00  0.00           C
ATOM    859 1HG1 ILE    53      12.636  -6.762  -8.593  1.00  0.00           H
ATOM    860 2HG1 ILE    53      12.766  -5.355  -9.629  1.00  0.00           H
ATOM    861  CG2 ILE    53      14.419  -6.303  -6.781  1.00  0.00           C
ATOM    862 1HG2 ILE    53      14.973  -7.202  -7.050  1.00  0.00           H
ATOM    863 2HG2 ILE    53      13.451  -6.588  -6.362  1.00  0.00           H
ATOM    864 3HG2 ILE    53      14.986  -5.760  -6.022  1.00  0.00           H
ATOM    865  CD1 ILE    53      14.135  -6.864 -10.108  1.00  0.00           C
ATOM    866 1HD1 ILE    53      14.786  -6.175 -10.641  1.00  0.00           H
ATOM    867 2HD1 ILE    53      13.453  -7.332 -10.819  1.00  0.00           H
ATOM    868 3HD1 ILE    53      14.739  -7.631  -9.623  1.00  0.00           H
ATOM    869  N   THR    54      14.644  -2.454  -9.231  1.00  0.00           N
ATOM    870  H   THR    54      15.525  -2.601  -8.764  1.00  0.00           H
ATOM    871  CA  THR    54      14.635  -1.532 -10.366  1.00  0.00           C
ATOM    872  HA  THR    54      13.619  -1.196 -10.571  1.00  0.00           H
ATOM    873  C   THR    54      15.185  -2.243 -11.594  1.00  0.00           C
ATOM    874  O   THR    54      15.608  -3.400 -11.495  1.00  0.00           O
ATOM    875  CB  THR    54      15.512  -0.303 -10.053  1.00  0.00           C
ATOM    876  HB  THR    54      15.501   0.388 -10.891  1.00  0.00           H
ATOM    877  OG1 THR    54      16.857  -0.729  -9.819  1.00  0.00           O
ATOM    878  HG1 THR    54      17.304  -0.014  -9.343  1.00  0.00           H
ATOM    879  CG2 THR    54      15.019   0.412  -8.807  1.00  0.00           C
ATOM    880 1HG2 THR    54      15.546   1.359  -8.707  1.00  0.00           H
ATOM    881 2HG2 THR    54      15.205  -0.190  -7.917  1.00  0.00           H
ATOM    882 3HG2 THR    54      13.952   0.621  -8.894  1.00  0.00           H
ATOM    883  N   PHE    55      15.248  -1.562 -12.731  1.00  0.00           N
ATOM    884  H   PHE    55      14.879  -0.610 -12.771  1.00  0.00           H
ATOM    885  CA  PHE    55      15.806  -2.150 -13.947  1.00  0.00           C
ATOM    886  HA  PHE    55      15.230  -3.040 -14.191  1.00  0.00           H
ATOM    887  C   PHE    55      17.255  -2.576 -13.719  1.00  0.00           C
ATOM    888  O   PHE    55      17.709  -3.612 -14.221  1.00  0.00           O
ATOM    889  CB  PHE    55      15.712  -1.159 -15.124  1.00  0.00           C
ATOM    890 1HB  PHE    55      15.709  -1.729 -16.047  1.00  0.00           H
ATOM    891 2HB  PHE    55      14.773  -0.613 -15.056  1.00  0.00           H
ATOM    892  CG  PHE    55      16.861  -0.181 -15.186  1.00  0.00           C
ATOM    893  CD1 PHE    55      17.999  -0.476 -15.962  1.00  0.00           C
ATOM    894  HD1 PHE    55      18.006  -1.351 -16.599  1.00  0.00           H
ATOM    895  CD2 PHE    55      16.859   0.986 -14.400  1.00  0.00           C
ATOM    896  HD2 PHE    55      15.980   1.258 -13.834  1.00  0.00           H
ATOM    897  CE1 PHE    55      19.156   0.336 -15.890  1.00  0.00           C
ATOM    898  HE1 PHE    55      20.033   0.083 -16.471  1.00  0.00           H
ATOM    899  CE2 PHE    55      18.012   1.801 -14.313  1.00  0.00           C
ATOM    900  HE2 PHE    55      18.009   2.673 -13.675  1.00  0.00           H
ATOM    901  CZ  PHE    55      19.167   1.467 -15.054  1.00  0.00           C
ATOM    902  HZ  PHE    55      20.059   2.071 -14.975  1.00  0.00           H
ATOM    903  N   LYS    56      17.980  -1.794 -12.927  1.00  0.00           N
ATOM    904  H   LYS    56      17.563  -0.958 -12.545  1.00  0.00           H
ATOM    905  CA  LYS    56      19.381  -2.078 -12.662  1.00  0.00           C
ATOM    906  HA  LYS    56      19.865  -2.356 -13.597  1.00  0.00           H
ATOM    907  C   LYS    56      19.494  -3.238 -11.709  1.00  0.00           C
ATOM    908  O   LYS    56      20.306  -4.126 -11.902  1.00  0.00           O
ATOM    909  CB  LYS    56      20.077  -0.857 -12.065  1.00  0.00           C
ATOM    910 1HB  LYS    56      19.998  -0.036 -12.775  1.00  0.00           H
ATOM    911 2HB  LYS    56      19.567  -0.568 -11.147  1.00  0.00           H
ATOM    912  CG  LYS    56      21.545  -1.079 -11.744  1.00  0.00           C
ATOM    913 1HG  LYS    56      21.911  -0.173 -11.299  1.00  0.00           H
ATOM    914 2HG  LYS    56      21.652  -1.882 -11.020  1.00  0.00           H
ATOM    915  CD  LYS    56      22.367  -1.415 -12.982  1.00  0.00           C
ATOM    916 1HD  LYS    56      22.037  -2.371 -13.386  1.00  0.00           H
ATOM    917 2HD  LYS    56      22.212  -0.643 -13.734  1.00  0.00           H
ATOM    918  CE  LYS    56      23.847  -1.517 -12.690  1.00  0.00           C
ATOM    919 1HE  LYS    56      24.220  -0.551 -12.351  1.00  0.00           H
ATOM    920 2HE  LYS    56      24.018  -2.267 -11.914  1.00  0.00           H
ATOM    921  NZ  LYS    56      24.535  -1.925 -13.951  1.00  0.00           N
ATOM    922 1HZ  LYS    56      25.540  -1.874 -13.847  1.00  0.00           H
ATOM    923 2HZ  LYS    56      24.251  -1.322 -14.710  1.00  0.00           H
ATOM    924 3HZ  LYS    56      24.271  -2.879 -14.176  1.00  0.00           H
ATOM    925  N   THR    57      18.637  -3.264 -10.708  1.00  0.00           N
ATOM    926  H   THR    57      17.974  -2.513 -10.576  1.00  0.00           H
ATOM    927  CA  THR    57      18.653  -4.364  -9.763  1.00  0.00           C
ATOM    928  HA  THR    57      19.659  -4.454  -9.358  1.00  0.00           H
ATOM    929  C   THR    57      18.310  -5.674 -10.461  1.00  0.00           C
ATOM    930  O   THR    57      18.854  -6.705 -10.122  1.00  0.00           O
ATOM    931  CB  THR    57      17.707  -4.077  -8.606  1.00  0.00           C
ATOM    932  HB  THR    57      16.691  -4.114  -8.972  1.00  0.00           H
ATOM    933  OG1 THR    57      17.959  -2.764  -8.105  1.00  0.00           O
ATOM    934  HG1 THR    57      18.926  -2.620  -8.115  1.00  0.00           H
ATOM    935  CG2 THR    57      17.887  -5.039  -7.465  1.00  0.00           C
ATOM    936 1HG2 THR    57      17.288  -4.713  -6.615  1.00  0.00           H
ATOM    937 2HG2 THR    57      18.937  -5.061  -7.169  1.00  0.00           H
ATOM    938 3HG2 THR    57      17.577  -6.042  -7.763  1.00  0.00           H
ATOM    939  N   PHE    58      17.506  -5.664 -11.514  1.00  0.00           N
ATOM    940  H   PHE    58      17.007  -4.819 -11.781  1.00  0.00           H
ATOM    941  CA  PHE    58      17.345  -6.891 -12.290  1.00  0.00           C
ATOM    942  HA  PHE    58      17.110  -7.700 -11.602  1.00  0.00           H
ATOM    943  C   PHE    58      18.590  -7.300 -13.075  1.00  0.00           C
ATOM    944  O   PHE    58      18.944  -8.476 -13.144  1.00  0.00           O
ATOM    945  CB  PHE    58      16.199  -6.775 -13.273  1.00  0.00           C
ATOM    946 1HB  PHE    58      15.328  -6.407 -12.745  1.00  0.00           H
ATOM    947 2HB  PHE    58      16.457  -6.062 -14.053  1.00  0.00           H
ATOM    948  CG  PHE    58      15.856  -8.087 -13.898  1.00  0.00           C
ATOM    949  CD1 PHE    58      15.158  -9.058 -13.161  1.00  0.00           C
ATOM    950  HD1 PHE    58      14.812  -8.831 -12.166  1.00  0.00           H
ATOM    951  CD2 PHE    58      16.293  -8.391 -15.193  1.00  0.00           C
ATOM    952  HD2 PHE    58      16.838  -7.655 -15.770  1.00  0.00           H
ATOM    953  CE1 PHE    58      14.928 -10.341 -13.700  1.00  0.00           C
ATOM    954  HE1 PHE    58      14.412 -11.094 -13.120  1.00  0.00           H
ATOM    955  CE2 PHE    58      16.053  -9.653 -15.746  1.00  0.00           C
ATOM    956  HE2 PHE    58      16.404  -9.872 -16.740  1.00  0.00           H
ATOM    957  CZ  PHE    58      15.379 -10.639 -14.997  1.00  0.00           C
ATOM    958  HZ  PHE    58      15.219 -11.621 -15.412  1.00  0.00           H
ATOM    959  N   CYS    59      19.299  -6.327 -13.627  1.00  0.00           N
ATOM    960  H   CYS    59      18.989  -5.368 -13.556  1.00  0.00           H
ATOM    961  CA  CYS    59      20.555  -6.624 -14.305  1.00  0.00           C
ATOM    962  HA  CYS    59      20.380  -7.390 -15.055  1.00  0.00           H
ATOM    963  C   CYS    59      21.551  -7.175 -13.288  1.00  0.00           C
ATOM    964  O   CYS    59      22.387  -8.022 -13.591  1.00  0.00           O
ATOM    965  CB  CYS    59      21.110  -5.366 -14.977  1.00  0.00           C
ATOM    966 1HB  CYS    59      21.297  -4.610 -14.215  1.00  0.00           H
ATOM    967 2HB  CYS    59      22.066  -5.618 -15.431  1.00  0.00           H
ATOM    968  SG  CYS    59      20.024  -4.668 -16.244  1.00  0.00           S
ATOM    969  HG  CYS    59      19.125  -4.149 -15.392  1.00  0.00           H
ATOM    970  N   ASP    60      21.418  -6.729 -12.052  1.00  0.00           N
ATOM    971  H   ASP    60      20.779  -5.961 -11.867  1.00  0.00           H
ATOM    972  CA  ASP    60      22.185  -7.284 -10.950  1.00  0.00           C
ATOM    973  HA  ASP    60      23.222  -7.361 -11.270  1.00  0.00           H
ATOM    974  C   ASP    60      21.730  -8.697 -10.578  1.00  0.00           C
ATOM    975  O   ASP    60      22.590  -9.530 -10.370  1.00  0.00           O
ATOM    976  CB  ASP    60      22.143  -6.352  -9.731  1.00  0.00           C
ATOM    977 1HB  ASP    60      21.116  -6.150  -9.461  1.00  0.00           H
ATOM    978 2HB  ASP    60      22.617  -6.849  -8.891  1.00  0.00           H
ATOM    979  CG  ASP    60      22.857  -5.033  -9.976  1.00  0.00           C
ATOM    980  OD1 ASP    60      23.862  -5.000 -10.729  1.00  0.00           O
ATOM    981  OD2 ASP    60      22.438  -4.007  -9.396  1.00  0.00           O
ATOM    982  N   VAL    61      20.446  -9.044 -10.534  1.00  0.00           N
ATOM    983  H   VAL    61      19.720  -8.360 -10.728  1.00  0.00           H
ATOM    984  CA  VAL    61      20.084 -10.420 -10.149  1.00  0.00           C
ATOM    985  HA  VAL    61      20.602 -10.616  -9.212  1.00  0.00           H
ATOM    986  C   VAL    61      20.619 -11.432 -11.154  1.00  0.00           C
ATOM    987  O   VAL    61      20.983 -12.547 -10.793  1.00  0.00           O
ATOM    988  CB  VAL    61      18.555 -10.707  -9.881  1.00  0.00           C
ATOM    989  HB  VAL    61      18.512 -11.600  -9.261  1.00  0.00           H
ATOM    990  CG1 VAL    61      17.888  -9.581  -9.104  1.00  0.00           C
ATOM    991 1HG1 VAL    61      17.012  -9.971  -8.588  1.00  0.00           H
ATOM    992 2HG1 VAL    61      17.580  -8.785  -9.774  1.00  0.00           H
ATOM    993 3HG1 VAL    61      18.578  -9.175  -8.369  1.00  0.00           H
ATOM    994  CG2 VAL    61      17.726 -11.007 -11.145  1.00  0.00           C
ATOM    995 1HG2 VAL    61      16.696 -11.217 -10.871  1.00  0.00           H
ATOM    996 2HG2 VAL    61      18.115 -11.890 -11.653  1.00  0.00           H
ATOM    997 3HG2 VAL    61      17.746 -10.163 -11.830  1.00  0.00           H
ATOM    998  N   LEU    62      20.708 -11.046 -12.418  1.00  0.00           N
ATOM    999  H   LEU    62      20.375 -10.127 -12.693  1.00  0.00           H
ATOM   1000  CA  LEU    62      21.234 -11.965 -13.414  1.00  0.00           C
ATOM   1001  HA  LEU    62      20.969 -12.969 -13.116  1.00  0.00           H
ATOM   1002  C   LEU    62      22.759 -11.936 -13.497  1.00  0.00           C
ATOM   1003  O   LEU    62      23.384 -12.967 -13.758  1.00  0.00           O
ATOM   1004  CB  LEU    62      20.584 -11.707 -14.774  1.00  0.00           C
ATOM   1005 1HB  LEU    62      20.744 -10.665 -15.043  1.00  0.00           H
ATOM   1006 2HB  LEU    62      21.106 -12.319 -15.500  1.00  0.00           H
ATOM   1007  CG  LEU    62      19.082 -12.030 -14.900  1.00  0.00           C
ATOM   1008  HG  LEU    62      18.522 -11.345 -14.267  1.00  0.00           H
ATOM   1009  CD1 LEU    62      18.646 -11.821 -16.338  1.00  0.00           C
ATOM   1010 1HD1 LEU    62      17.592 -12.077 -16.448  1.00  0.00           H
ATOM   1011 2HD1 LEU    62      19.240 -12.452 -17.002  1.00  0.00           H
ATOM   1012 3HD1 LEU    62      18.780 -10.777 -16.600  1.00  0.00           H
ATOM   1013  CD2 LEU    62      18.716 -13.458 -14.496  1.00  0.00           C
ATOM   1014 1HD2 LEU    62      17.659 -13.641 -14.695  1.00  0.00           H
ATOM   1015 2HD2 LEU    62      18.882 -13.598 -13.429  1.00  0.00           H
ATOM   1016 3HD2 LEU    62      19.317 -14.175 -15.058  1.00  0.00           H
ATOM   1017  N   GLY    63      23.352 -10.778 -13.238  1.00  0.00           N
ATOM   1018  H   GLY    63      22.786  -9.969 -13.005  1.00  0.00           H
ATOM   1019  CA  GLY    63      24.790 -10.595 -13.363  1.00  0.00           C
ATOM   1020 1HA  GLY    63      25.191 -11.423 -13.947  1.00  0.00           H
ATOM   1021 2HA  GLY    63      24.955  -9.694 -13.947  1.00  0.00           H
ATOM   1022  C   GLY    63      25.634 -10.478 -12.105  1.00  0.00           C
ATOM   1023  O   GLY    63      26.811 -10.134 -12.220  1.00  0.00           O
ATOM   1024  N   LEU    64      25.106 -10.769 -10.921  1.00  0.00           N
ATOM   1025  H   LEU    64      24.115 -10.971 -10.866  1.00  0.00           H
ATOM   1026  CA  LEU    64      25.884 -10.777  -9.666  1.00  0.00           C
ATOM   1027  HA  LEU    64      26.609  -9.969  -9.716  1.00  0.00           H
ATOM   1028  C   LEU    64      26.706 -12.060  -9.510  1.00  0.00           C
ATOM   1029  O   LEU    64      26.832 -12.660  -8.445  1.00  0.00           O
ATOM   1030  CB  LEU    64      24.975 -10.528  -8.449  1.00  0.00           C
ATOM   1031 1HB  LEU    64      23.959 -10.747  -8.755  1.00  0.00           H
ATOM   1032 2HB  LEU    64      25.204 -11.244  -7.673  1.00  0.00           H
ATOM   1033  CG  LEU    64      24.980  -9.158  -7.748  1.00  0.00           C
ATOM   1034  HG  LEU    64      25.738  -9.190  -6.967  1.00  0.00           H
ATOM   1035  CD1 LEU    64      25.297  -7.962  -8.633  1.00  0.00           C
ATOM   1036 1HD1 LEU    64      25.126  -7.033  -8.088  1.00  0.00           H
ATOM   1037 2HD1 LEU    64      24.673  -7.981  -9.523  1.00  0.00           H
ATOM   1038 3HD1 LEU    64      26.345  -7.991  -8.932  1.00  0.00           H
ATOM   1039  CD2 LEU    64      23.618  -8.969  -7.070  1.00  0.00           C
ATOM   1040 1HD2 LEU    64      23.591  -8.011  -6.548  1.00  0.00           H
ATOM   1041 2HD2 LEU    64      23.445  -9.769  -6.350  1.00  0.00           H
ATOM   1042 3HD2 LEU    64      22.823  -8.981  -7.817  1.00  0.00           H
ATOM   1043  N   SER    65      27.316 -12.461 -10.608  1.00  0.00           N
ATOM   1044  H   SER    65      27.167 -11.962 -11.479  1.00  0.00           H
ATOM   1045  CA  SER    65      28.278 -13.540 -10.634  1.00  0.00           C
ATOM   1046  HA  SER    65      27.811 -14.430 -10.221  1.00  0.00           H
ATOM   1047  C   SER    65      29.595 -13.293  -9.881  1.00  0.00           C
ATOM   1048  O   SER    65      30.094 -14.190  -9.213  1.00  0.00           O
ATOM   1049  CB  SER    65      28.590 -13.781 -12.105  1.00  0.00           C
ATOM   1050 1HB  SER    65      29.655 -13.633 -12.285  1.00  0.00           H
ATOM   1051 2HB  SER    65      28.318 -14.802 -12.368  1.00  0.00           H
ATOM   1052  OG  SER    65      27.840 -12.887 -12.908  1.00  0.00           O
ATOM   1053  HG  SER    65      28.072 -13.061 -13.834  1.00  0.00           H
ATOM   1054  N   PRO    66      30.203 -12.095  -9.968  1.00  0.00           N
ATOM   1055  CA  PRO    66      29.768 -10.821  -9.383  1.00  0.00           C
ATOM   1056  HA  PRO    66      28.832 -10.490  -9.823  1.00  0.00           H
ATOM   1057  C   PRO    66      29.617 -10.933  -7.868  1.00  0.00           C
ATOM   1058  O   PRO    66      28.704 -10.346  -7.293  1.00  0.00           O
ATOM   1059  CB  PRO    66      30.885  -9.855  -9.794  1.00  0.00           C
ATOM   1060 1HB  PRO    66      30.623  -9.375 -10.736  1.00  0.00           H
ATOM   1061 2HB  PRO    66      31.063  -9.111  -9.020  1.00  0.00           H
ATOM   1062  CG  PRO    66      32.079 -10.707  -9.991  1.00  0.00           C
ATOM   1063 2HG  PRO    66      32.544 -10.929  -9.030  1.00  0.00           H
ATOM   1064 1HG  PRO    66      32.793 -10.227 -10.659  1.00  0.00           H
ATOM   1065  CD  PRO    66      31.528 -11.962 -10.601  1.00  0.00           C
ATOM   1066 1HD  PRO    66      31.419 -11.847 -11.677  1.00  0.00           H
ATOM   1067 2HD  PRO    66      32.163 -12.812 -10.361  1.00  0.00           H
ATOM   1068  N   ALA    67      30.487 -11.739  -7.264  1.00  0.00           N
ATOM   1069  H   ALA    67      31.135 -12.233  -7.860  1.00  0.00           H
ATOM   1070  CA  ALA    67      30.621 -12.007  -5.828  1.00  0.00           C
ATOM   1071  HA  ALA    67      31.453 -12.706  -5.734  1.00  0.00           H
ATOM   1072  C   ALA    67      29.446 -12.677  -5.106  1.00  0.00           C
ATOM   1073  O   ALA    67      29.637 -13.620  -4.358  1.00  0.00           O
ATOM   1074  CB  ALA    67      31.048 -10.720  -5.086  1.00  0.00           C
ATOM   1075 1HB  ALA    67      31.909 -10.273  -5.585  1.00  0.00           H
ATOM   1076 2HB  ALA    67      31.325 -10.965  -4.060  1.00  0.00           H
ATOM   1077 3HB  ALA    67      30.226 -10.003  -5.074  1.00  0.00           H
ATOM   1078  N   GLN    68      28.229 -12.202  -5.308  1.00  0.00           N
ATOM   1079  H   GLN    68      28.105 -11.462  -5.998  1.00  0.00           H
ATOM   1080  CA  GLN    68      27.083 -12.639  -4.514  1.00  0.00           C
ATOM   1081  HA  GLN    68      27.436 -12.862  -3.507  1.00  0.00           H
ATOM   1082  C   GLN    68      26.441 -13.922  -5.051  1.00  0.00           C
ATOM   1083  O   GLN    68      25.493 -14.442  -4.468  1.00  0.00           O
ATOM   1084  CB  GLN    68      26.097 -11.472  -4.395  1.00  0.00           C
ATOM   1085 1HB  GLN    68      25.716 -11.214  -5.378  1.00  0.00           H
ATOM   1086 2HB  GLN    68      25.267 -11.780  -3.766  1.00  0.00           H
ATOM   1087  CG  GLN    68      26.774 -10.243  -3.771  1.00  0.00           C
ATOM   1088 1HG  GLN    68      27.354 -10.571  -2.911  1.00  0.00           H
ATOM   1089 2HG  GLN    68      27.453  -9.800  -4.496  1.00  0.00           H
ATOM   1090  CD  GLN    68      25.810  -9.184  -3.284  1.00  0.00           C
ATOM   1091  OE1 GLN    68      25.662  -8.981  -2.098  1.00  0.00           O
ATOM   1092  NE2 GLN    68      25.160  -8.498  -4.178  1.00  0.00           N
ATOM   1093 1HE2 GLN    68      24.462  -7.841  -3.853  1.00  0.00           H
ATOM   1094 2HE2 GLN    68      25.334  -8.634  -5.158  1.00  0.00           H
ATOM   1095  N   ALA    69      27.025 -14.430  -6.130  1.00  0.00           N
ATOM   1096  H   ALA    69      27.769 -13.892  -6.545  1.00  0.00           H
ATOM   1097  CA  ALA    69      26.685 -15.693  -6.792  1.00  0.00           C
ATOM   1098  HA  ALA    69      27.255 -15.694  -7.717  1.00  0.00           H
ATOM   1099  C   ALA    69      25.222 -15.861  -7.203  1.00  0.00           C
ATOM   1100  O   ALA    69      24.657 -16.959  -7.148  1.00  0.00           O
ATOM   1101  CB  ALA    69      27.171 -16.884  -5.974  1.00  0.00           C
ATOM   1102 1HB  ALA    69      28.222 -16.755  -5.714  1.00  0.00           H
ATOM   1103 2HB  ALA    69      27.065 -17.799  -6.558  1.00  0.00           H
ATOM   1104 3HB  ALA    69      26.574 -16.972  -5.066  1.00  0.00           H
ATOM   1105  N   VAL    70      24.638 -14.772  -7.677  1.00  0.00           N
ATOM   1106  H   VAL    70      25.163 -13.910  -7.700  1.00  0.00           H
ATOM   1107  CA  VAL    70      23.294 -14.800  -8.252  1.00  0.00           C
ATOM   1108  HA  VAL    70      22.751 -15.637  -7.816  1.00  0.00           H
ATOM   1109  C   VAL    70      23.528 -15.114  -9.744  1.00  0.00           C
ATOM   1110  O   VAL    70      24.633 -15.547 -10.094  1.00  0.00           O
ATOM   1111  CB  VAL    70      22.487 -13.508  -7.912  1.00  0.00           C
ATOM   1112  HB  VAL    70      22.694 -12.748  -8.661  1.00  0.00           H
ATOM   1113  CG1 VAL    70      20.969 -13.798  -7.872  1.00  0.00           C
ATOM   1114 1HG1 VAL    70      20.425 -12.870  -7.701  1.00  0.00           H
ATOM   1115 2HG1 VAL    70      20.740 -14.503  -7.076  1.00  0.00           H
ATOM   1116 3HG1 VAL    70      20.639 -14.218  -8.822  1.00  0.00           H
ATOM   1117  CG2 VAL    70      22.882 -12.959  -6.516  1.00  0.00           C
ATOM   1118 1HG2 VAL    70      22.240 -12.119  -6.252  1.00  0.00           H
ATOM   1119 2HG2 VAL    70      23.910 -12.607  -6.519  1.00  0.00           H
ATOM   1120 3HG2 VAL    70      22.780 -13.740  -5.758  1.00  0.00           H
ATOM   1121  N   ALA    71      22.528 -15.008 -10.613  1.00  0.00           N
ATOM   1122  H   ALA    71      21.919 -14.190 -10.580  1.00  0.00           H
ATOM   1123  CA  ALA    71      22.182 -16.091 -11.540  1.00  0.00           C
ATOM   1124  HA  ALA    71      21.806 -16.901 -10.919  1.00  0.00           H
ATOM   1125  C   ALA    71      23.297 -16.712 -12.388  1.00  0.00           C
ATOM   1126  O   ALA    71      23.373 -17.934 -12.467  1.00  0.00           O
ATOM   1127  CB  ALA    71      21.036 -15.662 -12.439  1.00  0.00           C
ATOM   1128 1HB  ALA    71      20.248 -15.189 -11.852  1.00  0.00           H
ATOM   1129 2HB  ALA    71      20.628 -16.536 -12.950  1.00  0.00           H
ATOM   1130 3HB  ALA    71      21.403 -14.968 -13.194  1.00  0.00           H
ATOM   1131  N   MET    72      24.188 -15.935 -12.988  1.00  0.00           N
ATOM   1132  H   MET    72      24.108 -14.924 -12.935  1.00  0.00           H
ATOM   1133  CA  MET    72      25.277 -16.549 -13.749  1.00  0.00           C
ATOM   1134  HA  MET    72      24.833 -17.181 -14.517  1.00  0.00           H
ATOM   1135  C   MET    72      26.173 -17.464 -12.917  1.00  0.00           C
ATOM   1136  O   MET    72      26.496 -18.552 -13.366  1.00  0.00           O
ATOM   1137  CB  MET    72      26.121 -15.491 -14.448  1.00  0.00           C
ATOM   1138 1HB  MET    72      26.277 -14.662 -13.766  1.00  0.00           H
ATOM   1139 2HB  MET    72      27.085 -15.926 -14.711  1.00  0.00           H
ATOM   1140  CG  MET    72      25.473 -14.985 -15.710  1.00  0.00           C
ATOM   1141 1HG  MET    72      25.357 -15.826 -16.394  1.00  0.00           H
ATOM   1142 2HG  MET    72      24.486 -14.594 -15.474  1.00  0.00           H
ATOM   1143  SD  MET    72      26.416 -13.706 -16.537  1.00  0.00           S
ATOM   1144  CE  MET    72      25.553 -13.705 -18.095  1.00  0.00           C
ATOM   1145 1HE  MET    72      25.955 -12.928 -18.741  1.00  0.00           H
ATOM   1146 2HE  MET    72      24.491 -13.523 -17.930  1.00  0.00           H
ATOM   1147 3HE  MET    72      25.678 -14.672 -18.584  1.00  0.00           H
ATOM   1148  N   LYS    73      26.518 -17.123 -11.681  1.00  0.00           N
ATOM   1149  H   LYS    73      26.192 -16.244 -11.286  1.00  0.00           H
ATOM   1150  CA  LYS    73      27.289 -18.065 -10.856  1.00  0.00           C
ATOM   1151  HA  LYS    73      27.809 -18.754 -11.513  1.00  0.00           H
ATOM   1152  C   LYS    73      26.396 -18.953 -10.008  1.00  0.00           C
ATOM   1153  O   LYS    73      26.873 -19.940  -9.461  1.00  0.00           O
ATOM   1154  CB  LYS    73      28.355 -17.404  -9.978  1.00  0.00           C
ATOM   1155 1HB  LYS    73      27.926 -16.534  -9.493  1.00  0.00           H
ATOM   1156 2HB  LYS    73      28.613 -18.117  -9.202  1.00  0.00           H
ATOM   1157  CG  LYS    73      29.671 -17.002 -10.672  1.00  0.00           C
ATOM   1158 1HG  LYS    73      29.482 -16.200 -11.366  1.00  0.00           H
ATOM   1159 2HG  LYS    73      30.353 -16.647  -9.905  1.00  0.00           H
ATOM   1160  CD  LYS    73      30.359 -18.112 -11.442  1.00  0.00           C
ATOM   1161 1HD  LYS    73      30.276 -19.034 -10.877  1.00  0.00           H
ATOM   1162 2HD  LYS    73      29.853 -18.233 -12.394  1.00  0.00           H
ATOM   1163  CE  LYS    73      31.832 -17.846 -11.709  1.00  0.00           C
ATOM   1164 1HE  LYS    73      32.349 -17.741 -10.757  1.00  0.00           H
ATOM   1165 2HE  LYS    73      32.243 -18.719 -12.220  1.00  0.00           H
ATOM   1166  NZ  LYS    73      32.121 -16.637 -12.544  1.00  0.00           N
ATOM   1167 1HZ  LYS    73      33.090 -16.661 -12.837  1.00  0.00           H
ATOM   1168 2HZ  LYS    73      31.984 -15.795 -12.000  1.00  0.00           H
ATOM   1169 3HZ  LYS    73      31.522 -16.625 -13.361  1.00  0.00           H
ATOM   1170  N   THR    74      25.096 -18.712  -9.999  1.00  0.00           N
ATOM   1171  H   THR    74      24.729 -17.837 -10.346  1.00  0.00           H
ATOM   1172  CA  THR    74      24.174 -19.755  -9.548  1.00  0.00           C
ATOM   1173  HA  THR    74      24.455 -20.083  -8.550  1.00  0.00           H
ATOM   1174  C   THR    74      24.291 -20.932 -10.514  1.00  0.00           C
ATOM   1175  O   THR    74      24.394 -22.093 -10.114  1.00  0.00           O
ATOM   1176  CB  THR    74      22.708 -19.283  -9.550  1.00  0.00           C
ATOM   1177  HB  THR    74      22.414 -19.038 -10.565  1.00  0.00           H
ATOM   1178  OG1 THR    74      22.573 -18.110  -8.745  1.00  0.00           O
ATOM   1179  HG1 THR    74      23.318 -18.067  -8.127  1.00  0.00           H
ATOM   1180  CG2 THR    74      21.767 -20.335  -9.043  1.00  0.00           C
ATOM   1181 1HG2 THR    74      20.768 -19.911  -8.977  1.00  0.00           H
ATOM   1182 2HG2 THR    74      22.086 -20.680  -8.059  1.00  0.00           H
ATOM   1183 3HG2 THR    74      21.732 -21.181  -9.731  1.00  0.00           H
ATOM   1184  N   GLN    75      24.295 -20.634 -11.804  1.00  0.00           N
ATOM   1185  H   GLN    75      24.195 -19.665 -12.104  1.00  0.00           H
ATOM   1186  CA  GLN    75      24.378 -21.676 -12.821  1.00  0.00           C
ATOM   1187  HA  GLN    75      23.707 -22.487 -12.554  1.00  0.00           H
ATOM   1188  C   GLN    75      25.789 -22.246 -12.889  1.00  0.00           C
ATOM   1189  O   GLN    75      25.977 -23.458 -12.907  1.00  0.00           O
ATOM   1190  CB  GLN    75      23.926 -21.107 -14.162  1.00  0.00           C
ATOM   1191 1HB  GLN    75      24.522 -20.223 -14.388  1.00  0.00           H
ATOM   1192 2HB  GLN    75      24.097 -21.853 -14.935  1.00  0.00           H
ATOM   1193  CG  GLN    75      22.439 -20.735 -14.158  1.00  0.00           C
ATOM   1194 1HG  GLN    75      21.854 -21.629 -13.951  1.00  0.00           H
ATOM   1195 2HG  GLN    75      22.238 -20.009 -13.377  1.00  0.00           H
ATOM   1196  CD  GLN    75      21.985 -20.154 -15.471  1.00  0.00           C
ATOM   1197  OE1 GLN    75      22.753 -19.511 -16.177  1.00  0.00           O
ATOM   1198  NE2 GLN    75      20.744 -20.358 -15.813  1.00  0.00           N
ATOM   1199 1HE2 GLN    75      20.424 -19.992 -16.699  1.00  0.00           H
ATOM   1200 2HE2 GLN    75      20.126 -20.878 -15.213  1.00  0.00           H
ATOM   1201  N   HIS    76      26.789 -21.381 -12.843  1.00  0.00           N
ATOM   1202  H   HIS    76      26.588 -20.384 -12.857  1.00  0.00           H
ATOM   1203  CA  HIS    76      28.189 -21.803 -12.860  1.00  0.00           C
ATOM   1204  HA  HIS    76      28.239 -22.786 -13.324  1.00  0.00           H
ATOM   1205  C   HIS    76      28.808 -21.935 -11.463  1.00  0.00           C
ATOM   1206  O   HIS    76      29.947 -21.529 -11.231  1.00  0.00           O
ATOM   1207  CB  HIS    76      28.995 -20.852 -13.745  1.00  0.00           C
ATOM   1208 1HB  HIS    76      28.987 -19.871 -13.292  1.00  0.00           H
ATOM   1209 2HB  HIS    76      30.021 -21.211 -13.805  1.00  0.00           H
ATOM   1210  CG  HIS    76      28.452 -20.718 -15.133  1.00  0.00           C
ATOM   1211  ND1 HIS    76      28.365 -21.749 -16.038  1.00  0.00           N
ATOM   1212  HD1 HIS    76      28.653 -22.715 -15.879  1.00  0.00           H
ATOM   1213  CD2 HIS    76      27.962 -19.633 -15.790  1.00  0.00           C
ATOM   1214  HD2 HIS    76      27.875 -18.641 -15.366  1.00  0.00           H
ATOM   1215  CE1 HIS    76      27.844 -21.267 -17.165  1.00  0.00           C
ATOM   1216  HE1 HIS    76      27.656 -21.859 -18.051  1.00  0.00           H
ATOM   1217  NE2 HIS    76      27.591 -19.977 -17.069  1.00  0.00           N
ATOM   1218  N   GLN    77      28.042 -22.525 -10.552  1.00  0.00           N
ATOM   1219  H   GLN    77      27.072 -22.675 -10.787  1.00  0.00           H
ATOM   1220  CA  GLN    77      28.499 -23.093  -9.269  1.00  0.00           C
ATOM   1221  HA  GLN    77      27.614 -23.531  -8.813  1.00  0.00           H
ATOM   1222  C   GLN    77      29.170 -22.293  -8.132  1.00  0.00           C
ATOM   1223  O   GLN    77      29.158 -22.765  -6.996  1.00  0.00           O
ATOM   1224  CB  GLN    77      29.452 -24.257  -9.570  1.00  0.00           C
ATOM   1225 1HB  GLN    77      30.322 -23.868 -10.094  1.00  0.00           H
ATOM   1226 2HB  GLN    77      29.798 -24.669  -8.628  1.00  0.00           H
ATOM   1227  CG  GLN    77      28.859 -25.400 -10.381  1.00  0.00           C
ATOM   1228 1HG  GLN    77      27.971 -25.775  -9.873  1.00  0.00           H
ATOM   1229 2HG  GLN    77      28.579 -25.045 -11.371  1.00  0.00           H
ATOM   1230  CD  GLN    77      29.854 -26.526 -10.530  1.00  0.00           C
ATOM   1231  OE1 GLN    77      31.044 -26.295 -10.737  1.00  0.00           O
ATOM   1232  NE2 GLN    77      29.405 -27.738 -10.407  1.00  0.00           N
ATOM   1233 1HE2 GLN    77      30.040 -28.515 -10.493  1.00  0.00           H
ATOM   1234 2HE2 GLN    77      28.417 -27.906 -10.244  1.00  0.00           H
ATOM   1235  N   GLN    78      29.789 -21.150  -8.394  1.00  0.00           N
ATOM   1236  H   GLN    78      29.718 -20.769  -9.325  1.00  0.00           H
ATOM   1237  CA  GLN    78      30.637 -20.473  -7.399  1.00  0.00           C
ATOM   1238  HA  GLN    78      31.470 -21.136  -7.176  1.00  0.00           H
ATOM   1239  C   GLN    78      29.943 -20.124  -6.073  1.00  0.00           C
ATOM   1240  O   GLN    78      28.768 -19.754  -6.052  1.00  0.00           O
ATOM   1241  CB  GLN    78      31.192 -19.187  -8.021  1.00  0.00           C
ATOM   1242 1HB  GLN    78      31.490 -19.415  -9.039  1.00  0.00           H
ATOM   1243 2HB  GLN    78      30.387 -18.461  -8.051  1.00  0.00           H
ATOM   1244  CG  GLN    78      32.384 -18.524  -7.338  1.00  0.00           C
ATOM   1245 1HG  GLN    78      32.220 -17.447  -7.318  1.00  0.00           H
ATOM   1246 2HG  GLN    78      32.475 -18.875  -6.315  1.00  0.00           H
ATOM   1247  CD  GLN    78      33.675 -18.795  -8.071  1.00  0.00           C
ATOM   1248  OE1 GLN    78      33.982 -18.169  -9.075  1.00  0.00           O
ATOM   1249  NE2 GLN    78      34.436 -19.733  -7.591  1.00  0.00           N
ATOM   1250 1HE2 GLN    78      35.314 -19.926  -8.045  1.00  0.00           H
ATOM   1251 2HE2 GLN    78      34.141 -20.250  -6.775  1.00  0.00           H
ATOM   1252  N   ALA    79      30.684 -20.219  -4.977  1.00  0.00           N
ATOM   1253  H   ALA    79      31.631 -20.577  -5.047  1.00  0.00           H
ATOM   1254  CA  ALA    79      30.204 -19.795  -3.666  1.00  0.00           C
ATOM   1255  HA  ALA    79      29.272 -20.311  -3.457  1.00  0.00           H
ATOM   1256  C   ALA    79      29.947 -18.282  -3.617  1.00  0.00           C
ATOM   1257  O   ALA    79      30.652 -17.492  -4.250  1.00  0.00           O
ATOM   1258  CB  ALA    79      31.231 -20.191  -2.601  1.00  0.00           C
ATOM   1259 1HB  ALA    79      31.419 -21.263  -2.652  1.00  0.00           H
ATOM   1260 2HB  ALA    79      30.851 -19.943  -1.609  1.00  0.00           H
ATOM   1261 3HB  ALA    79      32.164 -19.653  -2.769  1.00  0.00           H
ATOM   1262  N   SER    80      28.959 -17.881  -2.830  1.00  0.00           N
ATOM   1263  H   SER    80      28.395 -18.576  -2.362  1.00  0.00           H
ATOM   1264  CA  SER    80      28.647 -16.467  -2.627  1.00  0.00           C
ATOM   1265  HA  SER    80      28.741 -15.940  -3.574  1.00  0.00           H
ATOM   1266  C   SER    80      29.556 -15.804  -1.596  1.00  0.00           C
ATOM   1267  O   SER    80      30.037 -16.456  -0.669  1.00  0.00           O
ATOM   1268  CB  SER    80      27.206 -16.347  -2.137  1.00  0.00           C
ATOM   1269 1HB  SER    80      26.554 -16.850  -2.849  1.00  0.00           H
ATOM   1270 2HB  SER    80      27.119 -16.845  -1.171  1.00  0.00           H
ATOM   1271  OG  SER    80      26.787 -14.998  -2.011  1.00  0.00           O
ATOM   1272  HG  SER    80      26.094 -14.845  -2.678  1.00  0.00           H
ATOM   1273  N   SER    81      29.731 -14.497  -1.717  1.00  0.00           N
ATOM   1274  H   SER    81      29.397 -14.034  -2.561  1.00  0.00           H
ATOM   1275  CA  SER    81      30.390 -13.668  -0.715  1.00  0.00           C
ATOM   1276  HA  SER    81      31.318 -14.140  -0.399  1.00  0.00           H
ATOM   1277  C   SER    81      29.510 -13.426   0.500  1.00  0.00           C
ATOM   1278  O   SER    81      29.995 -13.029   1.560  1.00  0.00           O
ATOM   1279  CB  SER    81      30.682 -12.300  -1.318  1.00  0.00           C
ATOM   1280 1HB  SER    81      31.213 -11.704  -0.581  1.00  0.00           H
ATOM   1281 2HB  SER    81      31.299 -12.416  -2.206  1.00  0.00           H
ATOM   1282  OG  SER    81      29.469 -11.652  -1.670  1.00  0.00           O
ATOM   1283  HG  SER    81      29.594 -10.694  -1.590  1.00  0.00           H
ATOM   1284  N   LEU    82      28.213 -13.645   0.322  1.00  0.00           N
ATOM   1285  H   LEU    82      27.913 -13.967  -0.591  1.00  0.00           H
ATOM   1286  CA  LEU    82      27.172 -13.465   1.341  1.00  0.00           C
ATOM   1287  HA  LEU    82      26.231 -13.705   0.853  1.00  0.00           H
ATOM   1288  C   LEU    82      26.988 -12.046   1.894  1.00  0.00           C
ATOM   1289  O   LEU    82      26.253 -11.863   2.871  1.00  0.00           O
ATOM   1290  CB  LEU    82      27.360 -14.470   2.495  1.00  0.00           C
ATOM   1291 1HB  LEU    82      28.289 -14.228   3.007  1.00  0.00           H
ATOM   1292 2HB  LEU    82      26.551 -14.332   3.210  1.00  0.00           H
ATOM   1293  CG  LEU    82      27.392 -15.959   2.126  1.00  0.00           C
ATOM   1294  HG  LEU    82      28.115 -16.118   1.330  1.00  0.00           H
ATOM   1295  CD1 LEU    82      27.832 -16.777   3.328  1.00  0.00           C
ATOM   1296 1HD1 LEU    82      27.875 -17.831   3.056  1.00  0.00           H
ATOM   1297 2HD1 LEU    82      27.137 -16.640   4.155  1.00  0.00           H
ATOM   1298 3HD1 LEU    82      28.830 -16.462   3.639  1.00  0.00           H
ATOM   1299  CD2 LEU    82      26.023 -16.420   1.641  1.00  0.00           C
ATOM   1300 1HD2 LEU    82      26.039 -17.490   1.450  1.00  0.00           H
ATOM   1301 2HD2 LEU    82      25.775 -15.911   0.713  1.00  0.00           H
ATOM   1302 3HD2 LEU    82      25.260 -16.202   2.391  1.00  0.00           H
ATOM   1303  N   LYS    83      27.559 -11.033   1.250  1.00  0.00           N
ATOM   1304  H   LYS    83      28.167 -11.209   0.460  1.00  0.00           H
ATOM   1305  CA  LYS    83      27.279  -9.637   1.603  1.00  0.00           C
ATOM   1306  HA  LYS    83      26.232  -9.561   1.882  1.00  0.00           H
ATOM   1307  C   LYS    83      27.519  -8.736   0.401  1.00  0.00           C
ATOM   1308  O   LYS    83      28.231  -9.133  -0.530  1.00  0.00           O
ATOM   1309  CB  LYS    83      28.129  -9.147   2.787  1.00  0.00           C
ATOM   1310 1HB  LYS    83      27.710  -8.200   3.127  1.00  0.00           H
ATOM   1311 2HB  LYS    83      28.051  -9.861   3.606  1.00  0.00           H
ATOM   1312  CG  LYS    83      29.597  -8.908   2.465  1.00  0.00           C
ATOM   1313 1HG  LYS    83      30.068  -9.839   2.168  1.00  0.00           H
ATOM   1314 2HG  LYS    83      29.664  -8.209   1.645  1.00  0.00           H
ATOM   1315  CD  LYS    83      30.336  -8.300   3.636  1.00  0.00           C
ATOM   1316 1HD  LYS    83      29.751  -7.469   4.030  1.00  0.00           H
ATOM   1317 2HD  LYS    83      30.470  -9.051   4.412  1.00  0.00           H
ATOM   1318  CE  LYS    83      31.683  -7.765   3.175  1.00  0.00           C
ATOM   1319 1HE  LYS    83      32.260  -8.571   2.720  1.00  0.00           H
ATOM   1320 2HE  LYS    83      31.509  -6.999   2.418  1.00  0.00           H
ATOM   1321  NZ  LYS    83      32.461  -7.163   4.300  1.00  0.00           N
ATOM   1322 1HZ  LYS    83      33.305  -6.734   3.936  1.00  0.00           H
ATOM   1323 2HZ  LYS    83      32.715  -7.876   4.972  1.00  0.00           H
ATOM   1324 3HZ  LYS    83      31.900  -6.459   4.767  1.00  0.00           H
ATOM   1325  N   LEU    84      26.989  -7.520   0.473  1.00  0.00           N
ATOM   1326  H   LEU    84      26.401  -7.290   1.263  1.00  0.00           H
ATOM   1327  CA  LEU    84      27.238  -6.500  -0.544  1.00  0.00           C
ATOM   1328  HA  LEU    84      26.898  -6.870  -1.509  1.00  0.00           H
ATOM   1329  C   LEU    84      28.731  -6.202  -0.616  1.00  0.00           C
ATOM   1330  O   LEU    84      29.395  -6.069   0.410  1.00  0.00           O
ATOM   1331  CB  LEU    84      26.515  -5.189  -0.201  1.00  0.00           C
ATOM   1332 1HB  LEU    84      26.899  -4.853   0.763  1.00  0.00           H
ATOM   1333 2HB  LEU    84      26.821  -4.452  -0.942  1.00  0.00           H
ATOM   1334  CG  LEU    84      24.981  -5.140  -0.115  1.00  0.00           C
ATOM   1335  HG  LEU    84      24.653  -5.835   0.654  1.00  0.00           H
ATOM   1336  CD1 LEU    84      24.544  -3.730   0.289  1.00  0.00           C
ATOM   1337 1HD1 LEU    84      23.455  -3.680   0.337  1.00  0.00           H
ATOM   1338 2HD1 LEU    84      24.925  -2.997  -0.418  1.00  0.00           H
ATOM   1339 3HD1 LEU    84      24.941  -3.503   1.282  1.00  0.00           H
ATOM   1340  CD2 LEU    84      24.306  -5.527  -1.415  1.00  0.00           C
ATOM   1341 1HD2 LEU    84      23.223  -5.456  -1.304  1.00  0.00           H
ATOM   1342 2HD2 LEU    84      24.549  -6.563  -1.659  1.00  0.00           H
ATOM   1343 3HD2 LEU    84      24.630  -4.881  -2.227  1.00  0.00           H
ATOM   1344  N   HIS    85      29.255  -6.048  -1.821  1.00  0.00           N
ATOM   1345  H   HIS    85      28.669  -6.152  -2.633  1.00  0.00           H
ATOM   1346  CA  HIS    85      30.650  -5.660  -2.029  1.00  0.00           C
ATOM   1347  HA  HIS    85      31.127  -5.455  -1.074  1.00  0.00           H
ATOM   1348  C   HIS    85      30.589  -4.371  -2.851  1.00  0.00           C
ATOM   1349  O   HIS    85      29.662  -4.205  -3.638  1.00  0.00           O
ATOM   1350  CB  HIS    85      31.440  -6.759  -2.759  1.00  0.00           C
ATOM   1351 1HB  HIS    85      30.852  -7.133  -3.594  1.00  0.00           H
ATOM   1352 2HB  HIS    85      32.350  -6.311  -3.154  1.00  0.00           H
ATOM   1353  CG  HIS    85      31.855  -7.903  -1.879  1.00  0.00           C
ATOM   1354  ND1 HIS    85      32.862  -8.783  -2.194  1.00  0.00           N
ATOM   1355  HD1 HIS    85      33.415  -8.777  -3.052  1.00  0.00           H
ATOM   1356  CD2 HIS    85      31.422  -8.300  -0.652  1.00  0.00           C
ATOM   1357  HD2 HIS    85      30.618  -7.837  -0.102  1.00  0.00           H
ATOM   1358  CE1 HIS    85      33.023  -9.624  -1.173  1.00  0.00           C
ATOM   1359  HE1 HIS    85      33.759 -10.418  -1.145  1.00  0.00           H
ATOM   1360  NE2 HIS    85      32.173  -9.364  -0.198  1.00  0.00           N
ATOM   1361  N   PRO    86      31.547  -3.444  -2.686  1.00  0.00           N
ATOM   1362  CA  PRO    86      31.446  -2.153  -3.390  1.00  0.00           C
ATOM   1363  HA  PRO    86      30.568  -1.619  -3.031  1.00  0.00           H
ATOM   1364  C   PRO    86      31.395  -2.188  -4.917  1.00  0.00           C
ATOM   1365  O   PRO    86      30.831  -1.300  -5.544  1.00  0.00           O
ATOM   1366  CB  PRO    86      32.709  -1.423  -2.929  1.00  0.00           C
ATOM   1367 1HB  PRO    86      33.521  -1.597  -3.630  1.00  0.00           H
ATOM   1368 2HB  PRO    86      32.529  -0.356  -2.828  1.00  0.00           H
ATOM   1369  CG  PRO    86      33.008  -2.038  -1.606  1.00  0.00           C
ATOM   1370 1HG  PRO    86      34.042  -1.886  -1.317  1.00  0.00           H
ATOM   1371 2HG  PRO    86      32.335  -1.638  -0.847  1.00  0.00           H
ATOM   1372  CD  PRO    86      32.744  -3.478  -1.826  1.00  0.00           C
ATOM   1373 1HD  PRO    86      33.577  -3.950  -2.350  1.00  0.00           H
ATOM   1374 2HD  PRO    86      32.547  -3.972  -0.874  1.00  0.00           H
ATOM   1375  N   ASP    87      31.945  -3.222  -5.534  1.00  0.00           N
ATOM   1376  H   ASP    87      32.436  -3.918  -5.001  1.00  0.00           H
ATOM   1377  CA  ASP    87      31.893  -3.341  -6.992  1.00  0.00           C
ATOM   1378  HA  ASP    87      32.226  -2.407  -7.444  1.00  0.00           H
ATOM   1379  C   ASP    87      30.505  -3.683  -7.528  1.00  0.00           C
ATOM   1380  O   ASP    87      30.187  -3.428  -8.689  1.00  0.00           O
ATOM   1381  CB  ASP    87      32.800  -4.477  -7.459  1.00  0.00           C
ATOM   1382 1HB  ASP    87      32.508  -5.388  -6.941  1.00  0.00           H
ATOM   1383 2HB  ASP    87      32.658  -4.622  -8.528  1.00  0.00           H
ATOM   1384  CG  ASP    87      34.262  -4.217  -7.195  1.00  0.00           C
ATOM   1385  OD1 ASP    87      34.734  -3.057  -7.245  1.00  0.00           O
ATOM   1386  OD2 ASP    87      34.972  -5.202  -6.902  1.00  0.00           O
ATOM   1387  N   VAL    88      29.681  -4.328  -6.714  1.00  0.00           N
ATOM   1388  H   VAL    88      29.886  -4.393  -5.724  1.00  0.00           H
ATOM   1389  CA  VAL    88      28.514  -5.043  -7.241  1.00  0.00           C
ATOM   1390  HA  VAL    88      28.633  -5.127  -8.317  1.00  0.00           H
ATOM   1391  C   VAL    88      27.242  -4.239  -7.009  1.00  0.00           C
ATOM   1392  O   VAL    88      26.124  -4.706  -7.203  1.00  0.00           O
ATOM   1393  CB  VAL    88      28.452  -6.510  -6.721  1.00  0.00           C
ATOM   1394  HB  VAL    88      27.676  -7.033  -7.269  1.00  0.00           H
ATOM   1395  CG1 VAL    88      29.795  -7.204  -6.993  1.00  0.00           C
ATOM   1396 1HG1 VAL    88      29.734  -8.245  -6.695  1.00  0.00           H
ATOM   1397 2HG1 VAL    88      30.604  -6.739  -6.431  1.00  0.00           H
ATOM   1398 3HG1 VAL    88      30.024  -7.160  -8.058  1.00  0.00           H
ATOM   1399  CG2 VAL    88      28.124  -6.618  -5.236  1.00  0.00           C
ATOM   1400 1HG2 VAL    88      27.999  -7.666  -4.976  1.00  0.00           H
ATOM   1401 2HG2 VAL    88      27.193  -6.091  -5.018  1.00  0.00           H
ATOM   1402 3HG2 VAL    88      28.932  -6.210  -4.650  1.00  0.00           H
ATOM   1403  N   VAL    89      27.447  -2.992  -6.610  1.00  0.00           N
ATOM   1404  H   VAL    89      28.396  -2.660  -6.523  1.00  0.00           H
ATOM   1405  CA  VAL    89      26.372  -2.082  -6.213  1.00  0.00           C
ATOM   1406  HA  VAL    89      25.417  -2.564  -6.406  1.00  0.00           H
ATOM   1407  C   VAL    89      26.372  -0.776  -7.025  1.00  0.00           C
ATOM   1408  O   VAL    89      26.000   0.306  -6.554  1.00  0.00           O
ATOM   1409  CB  VAL    89      26.458  -1.839  -4.682  1.00  0.00           C
ATOM   1410  HB  VAL    89      25.674  -1.146  -4.396  1.00  0.00           H
ATOM   1411  CG1 VAL    89      26.242  -3.156  -3.912  1.00  0.00           C
ATOM   1412 1HG1 VAL    89      26.198  -2.945  -2.844  1.00  0.00           H
ATOM   1413 2HG1 VAL    89      27.061  -3.850  -4.098  1.00  0.00           H
ATOM   1414 3HG1 VAL    89      25.305  -3.618  -4.226  1.00  0.00           H
ATOM   1415  CG2 VAL    89      27.813  -1.271  -4.274  1.00  0.00           C
ATOM   1416 1HG2 VAL    89      27.799  -1.059  -3.205  1.00  0.00           H
ATOM   1417 2HG2 VAL    89      28.009  -0.343  -4.810  1.00  0.00           H
ATOM   1418 3HG2 VAL    89      28.606  -1.983  -4.475  1.00  0.00           H
ATOM   1419  N   VAL    90      26.808  -0.867  -8.273  1.00  0.00           N
ATOM   1420  H   VAL    90      27.071  -1.766  -8.645  1.00  0.00           H
ATOM   1421  CA  VAL    90      26.844   0.299  -9.161  1.00  0.00           C
ATOM   1422  HA  VAL    90      27.072   1.172  -8.564  1.00  0.00           H
ATOM   1423  C   VAL    90      25.460   0.497  -9.781  1.00  0.00           C
ATOM   1424  O   VAL    90      24.661  -0.435  -9.760  1.00  0.00           O
ATOM   1425  CB  VAL    90      27.958   0.162 -10.235  1.00  0.00           C
ATOM   1426  HB  VAL    90      27.988   1.086 -10.808  1.00  0.00           H
ATOM   1427  CG1 VAL    90      29.319  -0.036  -9.547  1.00  0.00           C
ATOM   1428 1HG1 VAL    90      30.111  -0.036 -10.295  1.00  0.00           H
ATOM   1429 2HG1 VAL    90      29.352  -0.983  -9.010  1.00  0.00           H
ATOM   1430 3HG1 VAL    90      29.509   0.775  -8.845  1.00  0.00           H
ATOM   1431  CG2 VAL    90      27.701  -0.992 -11.209  1.00  0.00           C
ATOM   1432 1HG2 VAL    90      28.505  -1.036 -11.947  1.00  0.00           H
ATOM   1433 2HG2 VAL    90      26.762  -0.834 -11.735  1.00  0.00           H
ATOM   1434 3HG2 VAL    90      27.660  -1.939 -10.677  1.00  0.00           H
ATOM   1435  N   ILE    91      25.144   1.678 -10.301  1.00  0.00           N
ATOM   1436  H   ILE    91      25.827   2.433 -10.314  1.00  0.00           H
ATOM   1437  CA  ILE    91      23.805   1.950 -10.844  1.00  0.00           C
ATOM   1438  HA  ILE    91      23.258   1.027 -10.801  1.00  0.00           H
ATOM   1439  C   ILE    91      23.819   2.390 -12.311  1.00  0.00           C
ATOM   1440  O   ILE    91      23.097   1.823 -13.126  1.00  0.00           O
ATOM   1441  CB  ILE    91      22.991   2.974  -9.996  1.00  0.00           C
ATOM   1442  HB  ILE    91      23.458   3.945 -10.096  1.00  0.00           H
ATOM   1443  CG1 ILE    91      22.980   2.576  -8.503  1.00  0.00           C
ATOM   1444 1HG1 ILE    91      22.434   1.637  -8.405  1.00  0.00           H
ATOM   1445 2HG1 ILE    91      23.999   2.407  -8.164  1.00  0.00           H
ATOM   1446  CG2 ILE    91      21.520   3.058 -10.506  1.00  0.00           C
ATOM   1447 1HG2 ILE    91      20.999   3.893 -10.036  1.00  0.00           H
ATOM   1448 2HG2 ILE    91      20.986   2.133 -10.282  1.00  0.00           H
ATOM   1449 3HG2 ILE    91      21.490   3.220 -11.583  1.00  0.00           H
ATOM   1450  CD1 ILE    91      22.351   3.598  -7.550  1.00  0.00           C
ATOM   1451 1HD1 ILE    91      22.275   3.160  -6.558  1.00  0.00           H
ATOM   1452 2HD1 ILE    91      21.347   3.866  -7.874  1.00  0.00           H
ATOM   1453 3HD1 ILE    91      22.970   4.496  -7.506  1.00  0.00           H
ATOM   1454  N   TYR    92      24.654   3.353 -12.673  1.00  0.00           N
ATOM   1455  H   TYR    92      25.256   3.790 -11.982  1.00  0.00           H
ATOM   1456  CA  TYR    92      24.799   3.784 -14.067  1.00  0.00           C
ATOM   1457  HA  TYR    92      24.417   3.020 -14.740  1.00  0.00           H
ATOM   1458  C   TYR    92      26.283   3.966 -14.313  1.00  0.00           C
ATOM   1459  O   TYR    92      27.017   4.302 -13.384  1.00  0.00           O
ATOM   1460  CB  TYR    92      24.092   5.113 -14.360  1.00  0.00           C
ATOM   1461 1HB  TYR    92      24.487   5.881 -13.706  1.00  0.00           H
ATOM   1462 2HB  TYR    92      24.334   5.400 -15.382  1.00  0.00           H
ATOM   1463  CG  TYR    92      22.582   5.077 -14.247  1.00  0.00           C
ATOM   1464  CD1 TYR    92      21.917   5.503 -13.078  1.00  0.00           C
ATOM   1465  HD1 TYR    92      22.488   5.824 -12.221  1.00  0.00           H
ATOM   1466  CD2 TYR    92      21.803   4.652 -15.338  1.00  0.00           C
ATOM   1467  HD2 TYR    92      22.290   4.327 -16.246  1.00  0.00           H
ATOM   1468  CE1 TYR    92      20.492   5.529 -13.015  1.00  0.00           C
ATOM   1469  HE1 TYR    92      19.991   5.878 -12.122  1.00  0.00           H
ATOM   1470  CE2 TYR    92      20.390   4.657 -15.272  1.00  0.00           C
ATOM   1471  HE2 TYR    92      19.805   4.323 -16.117  1.00  0.00           H
ATOM   1472  CZ  TYR    92      19.747   5.105 -14.118  1.00  0.00           C
ATOM   1473  OH  TYR    92      18.376   5.127 -14.108  1.00  0.00           O
ATOM   1474  HH  TYR    92      18.011   5.548 -13.317  1.00  0.00           H
ATOM   1475  N   GLU    93      26.736   3.742 -15.537  1.00  0.00           N
ATOM   1476  H   GLU    93      26.091   3.499 -16.288  1.00  0.00           H
ATOM   1477  CA  GLU    93      28.158   3.817 -15.841  1.00  0.00           C
ATOM   1478  HA  GLU    93      28.620   4.571 -15.206  1.00  0.00           H
ATOM   1479  C   GLU    93      28.419   4.174 -17.302  1.00  0.00           C
ATOM   1480  O   GLU    93      27.839   3.585 -18.212  1.00  0.00           O
ATOM   1481  CB  GLU    93      28.798   2.457 -15.541  1.00  0.00           C
ATOM   1482 1HB  GLU    93      28.530   2.163 -14.526  1.00  0.00           H
ATOM   1483 2HB  GLU    93      28.385   1.715 -16.224  1.00  0.00           H
ATOM   1484  CG  GLU    93      30.309   2.438 -15.649  1.00  0.00           C
ATOM   1485 1HG  GLU    93      30.678   3.432 -15.890  1.00  0.00           H
ATOM   1486 2HG  GLU    93      30.706   2.157 -14.681  1.00  0.00           H
ATOM   1487  CD  GLU    93      30.782   1.449 -16.700  1.00  0.00           C
ATOM   1488  OE1 GLU    93      31.384   0.411 -16.337  1.00  0.00           O
ATOM   1489  OE2 GLU    93      30.511   1.656 -17.903  1.00  0.00           O
ATOM   1490  N   GLN    94      29.309   5.133 -17.510  1.00  0.00           N
ATOM   1491  H   GLN    94      29.589   5.704 -16.714  1.00  0.00           H
ATOM   1492  CA  GLN    94      29.896   5.443 -18.810  1.00  0.00           C
ATOM   1493  HA  GLN    94      29.525   4.745 -19.559  1.00  0.00           H
ATOM   1494  C   GLN    94      31.423   5.355 -18.769  1.00  0.00           C
ATOM   1495  O   GLN    94      32.069   5.277 -19.812  1.00  0.00           O
ATOM   1496  CB  GLN    94      29.509   6.862 -19.219  1.00  0.00           C
ATOM   1497 1HB  GLN    94      29.884   7.544 -18.463  1.00  0.00           H
ATOM   1498 2HB  GLN    94      29.985   7.089 -20.167  1.00  0.00           H
ATOM   1499  CG  GLN    94      28.023   7.075 -19.389  1.00  0.00           C
ATOM   1500 1HG  GLN    94      27.669   6.423 -20.184  1.00  0.00           H
ATOM   1501 2HG  GLN    94      27.502   6.810 -18.471  1.00  0.00           H
ATOM   1502  CD  GLN    94      27.680   8.502 -19.740  1.00  0.00           C
ATOM   1503  OE1 GLN    94      28.455   9.440 -19.514  1.00  0.00           O
ATOM   1504  NE2 GLN    94      26.507   8.692 -20.271  1.00  0.00           N
ATOM   1505 1HE2 GLN    94      26.229   9.620 -20.541  1.00  0.00           H
ATOM   1506 2HE2 GLN    94      25.889   7.903 -20.420  1.00  0.00           H
ATOM   1507  N   LEU    95      32.004   5.359 -17.575  1.00  0.00           N
ATOM   1508  H   LEU    95      31.439   5.391 -16.746  1.00  0.00           H
ATOM   1509  CA  LEU    95      33.462   5.305 -17.425  1.00  0.00           C
ATOM   1510  HA  LEU    95      33.906   6.158 -17.933  1.00  0.00           H
ATOM   1511  C   LEU    95      34.055   4.023 -17.997  1.00  0.00           C
ATOM   1512  O   LEU    95      33.404   2.977 -17.962  1.00  0.00           O
ATOM   1513  CB  LEU    95      33.856   5.308 -15.944  1.00  0.00           C
ATOM   1514 1HB  LEU    95      33.280   4.522 -15.457  1.00  0.00           H
ATOM   1515 2HB  LEU    95      34.902   5.014 -15.887  1.00  0.00           H
ATOM   1516  CG  LEU    95      33.718   6.582 -15.112  1.00  0.00           C
ATOM   1517  HG  LEU    95      32.689   6.929 -15.167  1.00  0.00           H
ATOM   1518  CD1 LEU    95      34.042   6.220 -13.675  1.00  0.00           C
ATOM   1519 1HD1 LEU    95      33.809   7.073 -13.046  1.00  0.00           H
ATOM   1520 2HD1 LEU    95      35.095   5.964 -13.564  1.00  0.00           H
ATOM   1521 3HD1 LEU    95      33.427   5.381 -13.347  1.00  0.00           H
ATOM   1522  CD2 LEU    95      34.648   7.706 -15.560  1.00  0.00           C
ATOM   1523 1HD2 LEU    95      34.447   8.598 -14.964  1.00  0.00           H
ATOM   1524 2HD2 LEU    95      34.465   7.944 -16.605  1.00  0.00           H
ATOM   1525 3HD2 LEU    95      35.690   7.416 -15.440  1.00  0.00           H
ATOM   1526  N   PRO    96      35.321   4.058 -18.451  1.00  0.00           N
ATOM   1527  CA  PRO    96      35.932   2.759 -18.752  1.00  0.00           C
ATOM   1528  HA  PRO    96      35.297   2.170 -19.412  1.00  0.00           H
ATOM   1529  C   PRO    96      36.205   1.996 -17.456  1.00  0.00           C
ATOM   1530  O   PRO    96      36.308   2.596 -16.381  1.00  0.00           O
ATOM   1531  CB  PRO    96      37.222   3.154 -19.467  1.00  0.00           C
ATOM   1532 1HB  PRO    96      37.998   2.408 -19.317  1.00  0.00           H
ATOM   1533 2HB  PRO    96      37.027   3.296 -20.528  1.00  0.00           H
ATOM   1534  CG  PRO    96      37.597   4.430 -18.847  1.00  0.00           C
ATOM   1535 1HG  PRO    96      38.070   4.246 -17.882  1.00  0.00           H
ATOM   1536 2HG  PRO    96      38.264   4.991 -19.498  1.00  0.00           H
ATOM   1537  CD  PRO    96      36.287   5.156 -18.655  1.00  0.00           C
ATOM   1538 1HD  PRO    96      36.334   5.810 -17.785  1.00  0.00           H
ATOM   1539 2HD  PRO    96      36.024   5.721 -19.549  1.00  0.00           H
ATOM   1540  N   LEU    97      36.339   0.682 -17.542  1.00  0.00           N
ATOM   1541  H   LEU    97      36.341   0.234 -18.451  1.00  0.00           H
ATOM   1542  CA  LEU    97      36.398  -0.162 -16.349  1.00  0.00           C
ATOM   1543  HA  LEU    97      35.477  -0.004 -15.792  1.00  0.00           H
ATOM   1544  C   LEU    97      37.531   0.146 -15.380  1.00  0.00           C
ATOM   1545  O   LEU    97      37.347   0.043 -14.179  1.00  0.00           O
ATOM   1546  CB  LEU    97      36.465  -1.638 -16.749  1.00  0.00           C
ATOM   1547 1HB  LEU    97      37.349  -1.774 -17.371  1.00  0.00           H
ATOM   1548 2HB  LEU    97      36.605  -2.225 -15.841  1.00  0.00           H
ATOM   1549  CG  LEU    97      35.255  -2.218 -17.501  1.00  0.00           C
ATOM   1550  HG  LEU    97      35.069  -1.612 -18.384  1.00  0.00           H
ATOM   1551  CD1 LEU    97      35.557  -3.638 -17.963  1.00  0.00           C
ATOM   1552 1HD1 LEU    97      34.719  -4.022 -18.547  1.00  0.00           H
ATOM   1553 2HD1 LEU    97      35.726  -4.288 -17.104  1.00  0.00           H
ATOM   1554 3HD1 LEU    97      36.446  -3.641 -18.594  1.00  0.00           H
ATOM   1555  CD2 LEU    97      33.996  -2.215 -16.636  1.00  0.00           C
ATOM   1556 1HD2 LEU    97      33.174  -2.672 -17.184  1.00  0.00           H
ATOM   1557 2HD2 LEU    97      33.710  -1.191 -16.392  1.00  0.00           H
ATOM   1558 3HD2 LEU    97      34.167  -2.773 -15.713  1.00  0.00           H
ATOM   1559  N   ASP    98      38.694   0.567 -15.848  1.00  0.00           N
ATOM   1560  H   ASP    98      38.853   0.623 -16.852  1.00  0.00           H
ATOM   1561  CA  ASP    98      39.766   0.927 -14.915  1.00  0.00           C
ATOM   1562  HA  ASP    98      39.927   0.104 -14.221  1.00  0.00           H
ATOM   1563  C   ASP    98      39.428   2.150 -14.080  1.00  0.00           C
ATOM   1564  O   ASP    98      39.767   2.214 -12.900  1.00  0.00           O
ATOM   1565  CB  ASP    98      41.070   1.220 -15.650  1.00  0.00           C
ATOM   1566 1HB  ASP    98      40.862   1.860 -16.506  1.00  0.00           H
ATOM   1567 2HB  ASP    98      41.735   1.752 -14.974  1.00  0.00           H
ATOM   1568  CG  ASP    98      41.770  -0.035 -16.110  1.00  0.00           C
ATOM   1569  OD1 ASP    98      41.716  -1.073 -15.411  1.00  0.00           O
ATOM   1570  OD2 ASP    98      42.381  -0.004 -17.198  1.00  0.00           O
ATOM   1571  N   ARG    99      38.742   3.118 -14.671  1.00  0.00           N
ATOM   1572  H   ARG    99      38.447   3.012 -15.631  1.00  0.00           H
ATOM   1573  CA  ARG    99      38.369   4.319 -13.926  1.00  0.00           C
ATOM   1574  HA  ARG    99      39.190   4.599 -13.266  1.00  0.00           H
ATOM   1575  C   ARG    99      37.174   3.997 -13.051  1.00  0.00           C
ATOM   1576  O   ARG    99      37.066   4.517 -11.957  1.00  0.00           O
ATOM   1577  CB  ARG    99      38.081   5.503 -14.855  1.00  0.00           C
ATOM   1578 1HB  ARG    99      37.352   5.208 -15.607  1.00  0.00           H
ATOM   1579 2HB  ARG    99      37.661   6.313 -14.257  1.00  0.00           H
ATOM   1580  CG  ARG    99      39.346   6.022 -15.537  1.00  0.00           C
ATOM   1581 1HG  ARG    99      40.079   6.244 -14.765  1.00  0.00           H
ATOM   1582 2HG  ARG    99      39.752   5.251 -16.191  1.00  0.00           H
ATOM   1583  CD  ARG    99      39.112   7.294 -16.344  1.00  0.00           C
ATOM   1584 1HD  ARG    99      38.411   7.093 -17.153  1.00  0.00           H
ATOM   1585 2HD  ARG    99      38.681   8.049 -15.685  1.00  0.00           H
ATOM   1586  NE  ARG    99      40.381   7.809 -16.888  1.00  0.00           N
ATOM   1587  HE  ARG    99      40.876   8.484 -16.323  1.00  0.00           H
ATOM   1588  CZ  ARG    99      40.949   7.465 -18.037  1.00  0.00           C
ATOM   1589  NH1 ARG    99      40.345   6.794 -18.981  1.00  0.00           N
ATOM   1590 1HH1 ARG    99      39.348   6.666 -18.949  1.00  0.00           H
ATOM   1591 2HH1 ARG    99      40.875   6.424 -19.761  1.00  0.00           H
ATOM   1592  NH2 ARG    99      42.186   7.799 -18.250  1.00  0.00           N
ATOM   1593 1HH2 ARG    99      42.697   8.347 -17.564  1.00  0.00           H
ATOM   1594 2HH2 ARG    99      42.652   7.529 -19.104  1.00  0.00           H
ATOM   1595  N   GLN   100      36.319   3.091 -13.495  1.00  0.00           N
ATOM   1596  H   GLN   100      36.452   2.690 -14.418  1.00  0.00           H
ATOM   1597  CA  GLN   100      35.173   2.655 -12.700  1.00  0.00           C
ATOM   1598  HA  GLN   100      34.564   3.523 -12.457  1.00  0.00           H
ATOM   1599  C   GLN   100      35.660   2.024 -11.393  1.00  0.00           C
ATOM   1600  O   GLN   100      35.242   2.420 -10.296  1.00  0.00           O
ATOM   1601  CB  GLN   100      34.354   1.667 -13.543  1.00  0.00           C
ATOM   1602 1HB  GLN   100      34.248   2.108 -14.534  1.00  0.00           H
ATOM   1603 2HB  GLN   100      34.900   0.734 -13.650  1.00  0.00           H
ATOM   1604  CG  GLN   100      32.963   1.360 -13.051  1.00  0.00           C
ATOM   1605 1HG  GLN   100      32.559   2.241 -12.568  1.00  0.00           H
ATOM   1606 2HG  GLN   100      32.362   1.139 -13.924  1.00  0.00           H
ATOM   1607  CD  GLN   100      32.844   0.163 -12.130  1.00  0.00           C
ATOM   1608  OE1 GLN   100      33.637  -0.066 -11.229  1.00  0.00           O
ATOM   1609  NE2 GLN   100      31.838  -0.628 -12.366  1.00  0.00           N
ATOM   1610 1HE2 GLN   100      31.723  -1.453 -11.790  1.00  0.00           H
ATOM   1611 2HE2 GLN   100      31.190  -0.433 -13.115  1.00  0.00           H
ATOM   1612  N   VAL   101      36.606   1.103 -11.521  1.00  0.00           N
ATOM   1613  H   VAL   101      36.899   0.814 -12.451  1.00  0.00           H
ATOM   1614  CA  VAL   101      37.234   0.452 -10.374  1.00  0.00           C
ATOM   1615  HA  VAL   101      36.470  -0.034  -9.770  1.00  0.00           H
ATOM   1616  C   VAL   101      37.912   1.503  -9.506  1.00  0.00           C
ATOM   1617  O   VAL   101      37.783   1.481  -8.287  1.00  0.00           O
ATOM   1618  CB  VAL   101      38.248  -0.626 -10.872  1.00  0.00           C
ATOM   1619  HB  VAL   101      38.860  -0.181 -11.654  1.00  0.00           H
ATOM   1620  CG1 VAL   101      39.190  -1.120  -9.772  1.00  0.00           C
ATOM   1621 1HG1 VAL   101      39.823  -1.920 -10.156  1.00  0.00           H
ATOM   1622 2HG1 VAL   101      38.614  -1.496  -8.928  1.00  0.00           H
ATOM   1623 3HG1 VAL   101      39.833  -0.306  -9.437  1.00  0.00           H
ATOM   1624  CG2 VAL   101      37.491  -1.827 -11.463  1.00  0.00           C
ATOM   1625 1HG2 VAL   101      38.203  -2.530 -11.892  1.00  0.00           H
ATOM   1626 2HG2 VAL   101      36.805  -1.503 -12.245  1.00  0.00           H
ATOM   1627 3HG2 VAL   101      36.919  -2.331 -10.682  1.00  0.00           H
ATOM   1628  N   ALA   102      38.596   2.462 -10.111  1.00  0.00           N
ATOM   1629  H   ALA   102      38.683   2.470 -11.120  1.00  0.00           H
ATOM   1630  CA  ALA   102      39.281   3.478  -9.326  1.00  0.00           C
ATOM   1631  HA  ALA   102      39.919   2.961  -8.611  1.00  0.00           H
ATOM   1632  C   ALA   102      38.346   4.382  -8.519  1.00  0.00           C
ATOM   1633  O   ALA   102      38.629   4.647  -7.357  1.00  0.00           O
ATOM   1634  CB  ALA   102      40.156   4.310 -10.231  1.00  0.00           C
ATOM   1635 1HB  ALA   102      40.894   3.674 -10.719  1.00  0.00           H
ATOM   1636 2HB  ALA   102      40.670   5.062  -9.638  1.00  0.00           H
ATOM   1637 3HB  ALA   102      39.549   4.808 -10.987  1.00  0.00           H
ATOM   1638  N   ILE   103      37.245   4.861  -9.087  1.00  0.00           N
ATOM   1639  H   ILE   103      37.029   4.633 -10.058  1.00  0.00           H
ATOM   1640  CA  ILE   103      36.359   5.748  -8.325  1.00  0.00           C
ATOM   1641  HA  ILE   103      36.967   6.521  -7.861  1.00  0.00           H
ATOM   1642  C   ILE   103      35.722   4.920  -7.209  1.00  0.00           C
ATOM   1643  O   ILE   103      35.619   5.382  -6.069  1.00  0.00           O
ATOM   1644  CB  ILE   103      35.261   6.451  -9.189  1.00  0.00           C
ATOM   1645  HB  ILE   103      34.619   5.685  -9.618  1.00  0.00           H
ATOM   1646  CG1 ILE   103      35.924   7.225 -10.348  1.00  0.00           C
ATOM   1647 1HG1 ILE   103      36.885   7.600 -10.008  1.00  0.00           H
ATOM   1648 2HG1 ILE   103      36.118   6.523 -11.145  1.00  0.00           H
ATOM   1649  CG2 ILE   103      34.389   7.390  -8.303  1.00  0.00           C
ATOM   1650 1HG2 ILE   103      33.531   7.757  -8.866  1.00  0.00           H
ATOM   1651 2HG2 ILE   103      34.982   8.234  -7.949  1.00  0.00           H
ATOM   1652 3HG2 ILE   103      34.002   6.846  -7.443  1.00  0.00           H
ATOM   1653  CD1 ILE   103      35.139   8.396 -10.966  1.00  0.00           C
ATOM   1654 1HD1 ILE   103      35.612   8.690 -11.904  1.00  0.00           H
ATOM   1655 2HD1 ILE   103      35.145   9.252 -10.293  1.00  0.00           H
ATOM   1656 3HD1 ILE   103      34.109   8.100 -11.162  1.00  0.00           H
ATOM   1657  N   SER   104      35.368   3.676  -7.506  1.00  0.00           N
ATOM   1658  H   SER   104      35.480   3.321  -8.452  1.00  0.00           H
ATOM   1659  CA  SER   104      34.811   2.792  -6.484  1.00  0.00           C
ATOM   1660  HA  SER   104      33.905   3.247  -6.087  1.00  0.00           H
ATOM   1661  C   SER   104      35.803   2.600  -5.340  1.00  0.00           C
ATOM   1662  O   SER   104      35.443   2.685  -4.174  1.00  0.00           O
ATOM   1663  CB  SER   104      34.466   1.424  -7.079  1.00  0.00           C
ATOM   1664 1HB  SER   104      35.377   0.939  -7.430  1.00  0.00           H
ATOM   1665 2HB  SER   104      34.008   0.804  -6.308  1.00  0.00           H
ATOM   1666  OG  SER   104      33.571   1.567  -8.170  1.00  0.00           O
ATOM   1667  HG  SER   104      34.083   1.711  -8.982  1.00  0.00           H
ATOM   1668  N   ASN   105      37.068   2.378  -5.662  1.00  0.00           N
ATOM   1669  H   ASN   105      37.331   2.302  -6.643  1.00  0.00           H
ATOM   1670  CA  ASN   105      38.084   2.150  -4.637  1.00  0.00           C
ATOM   1671  HA  ASN   105      37.694   1.419  -3.935  1.00  0.00           H
ATOM   1672  C   ASN   105      38.408   3.406  -3.835  1.00  0.00           C
ATOM   1673  O   ASN   105      38.625   3.329  -2.625  1.00  0.00           O
ATOM   1674  CB  ASN   105      39.355   1.572  -5.262  1.00  0.00           C
ATOM   1675 1HB  ASN   105      39.683   2.212  -6.079  1.00  0.00           H
ATOM   1676 2HB  ASN   105      40.135   1.549  -4.502  1.00  0.00           H
ATOM   1677  CG  ASN   105      39.159   0.165  -5.778  1.00  0.00           C
ATOM   1678  OD1 ASN   105      38.145  -0.480  -5.529  1.00  0.00           O
ATOM   1679  ND2 ASN   105      40.133  -0.341  -6.477  1.00  0.00           N
ATOM   1680 1HD2 ASN   105      40.040  -1.278  -6.834  1.00  0.00           H
ATOM   1681 2HD2 ASN   105      40.969   0.197  -6.649  1.00  0.00           H
ATOM   1682  N   LYS   106      38.365   4.574  -4.466  1.00  0.00           N
ATOM   1683  H   LYS   106      38.213   4.598  -5.474  1.00  0.00           H
ATOM   1684  CA  LYS   106      38.519   5.829  -3.724  1.00  0.00           C
ATOM   1685  HA  LYS   106      39.456   5.811  -3.169  1.00  0.00           H
ATOM   1686  C   LYS   106      37.384   5.939  -2.719  1.00  0.00           C
ATOM   1687  O   LYS   106      37.614   6.290  -1.572  1.00  0.00           O
ATOM   1688  CB  LYS   106      38.477   7.060  -4.638  1.00  0.00           C
ATOM   1689 1HB  LYS   106      37.582   7.001  -5.256  1.00  0.00           H
ATOM   1690 2HB  LYS   106      38.392   7.944  -4.005  1.00  0.00           H
ATOM   1691  CG  LYS   106      39.683   7.256  -5.547  1.00  0.00           C
ATOM   1692 1HG  LYS   106      40.583   7.336  -4.944  1.00  0.00           H
ATOM   1693 2HG  LYS   106      39.788   6.411  -6.212  1.00  0.00           H
ATOM   1694  CD  LYS   106      39.500   8.525  -6.368  1.00  0.00           C
ATOM   1695 1HD  LYS   106      38.540   8.470  -6.880  1.00  0.00           H
ATOM   1696 2HD  LYS   106      39.486   9.385  -5.702  1.00  0.00           H
ATOM   1697  CE  LYS   106      40.585   8.710  -7.420  1.00  0.00           C
ATOM   1698 1HE  LYS   106      40.531   7.869  -8.114  1.00  0.00           H
ATOM   1699 2HE  LYS   106      40.361   9.617  -7.981  1.00  0.00           H
ATOM   1700  NZ  LYS   106      41.993   8.818  -6.924  1.00  0.00           N
ATOM   1701 1HZ  LYS   106      42.611   8.970  -7.710  1.00  0.00           H
ATOM   1702 2HZ  LYS   106      42.278   7.962  -6.460  1.00  0.00           H
ATOM   1703 3HZ  LYS   106      42.099   9.588  -6.277  1.00  0.00           H
ATOM   1704  N   ALA   107      36.171   5.605  -3.134  1.00  0.00           N
ATOM   1705  H   ALA   107      36.035   5.301  -4.095  1.00  0.00           H
ATOM   1706  CA  ALA   107      35.012   5.685  -2.252  1.00  0.00           C
ATOM   1707  HA  ALA   107      34.948   6.700  -1.865  1.00  0.00           H
ATOM   1708  C   ALA   107      35.126   4.748  -1.042  1.00  0.00           C
ATOM   1709  O   ALA   107      34.714   5.119   0.049  1.00  0.00           O
ATOM   1710  CB  ALA   107      33.740   5.407  -3.045  1.00  0.00           C
ATOM   1711 1HB  ALA   107      33.653   6.122  -3.865  1.00  0.00           H
ATOM   1712 2HB  ALA   107      32.877   5.505  -2.388  1.00  0.00           H
ATOM   1713 3HB  ALA   107      33.764   4.396  -3.450  1.00  0.00           H
ATOM   1714  N   ILE   108      35.719   3.572  -1.206  1.00  0.00           N
ATOM   1715  H   ILE   108      36.021   3.288  -2.132  1.00  0.00           H
ATOM   1716  CA  ILE   108      35.935   2.663  -0.072  1.00  0.00           C
ATOM   1717  HA  ILE   108      34.982   2.469   0.422  1.00  0.00           H
ATOM   1718  C   ILE   108      36.882   3.311   0.927  1.00  0.00           C
ATOM   1719  O   ILE   108      36.647   3.305   2.131  1.00  0.00           O
ATOM   1720  CB  ILE   108      36.586   1.315  -0.502  1.00  0.00           C
ATOM   1721  HB  ILE   108      37.531   1.534  -0.994  1.00  0.00           H
ATOM   1722  CG1 ILE   108      35.684   0.579  -1.500  1.00  0.00           C
ATOM   1723 1HG1 ILE   108      34.827   0.185  -0.962  1.00  0.00           H
ATOM   1724 2HG1 ILE   108      35.313   1.279  -2.233  1.00  0.00           H
ATOM   1725  CG2 ILE   108      36.871   0.395   0.720  1.00  0.00           C
ATOM   1726 1HG2 ILE   108      37.281  -0.560   0.392  1.00  0.00           H
ATOM   1727 2HG2 ILE   108      35.948   0.212   1.275  1.00  0.00           H
ATOM   1728 3HG2 ILE   108      37.598   0.863   1.384  1.00  0.00           H
ATOM   1729  CD1 ILE   108      36.375  -0.555  -2.251  1.00  0.00           C
ATOM   1730 1HD1 ILE   108      35.764  -0.846  -3.105  1.00  0.00           H
ATOM   1731 2HD1 ILE   108      36.499  -1.416  -1.595  1.00  0.00           H
ATOM   1732 3HD1 ILE   108      37.350  -0.231  -2.611  1.00  0.00           H
ATOM   1733  N   GLU   109      37.970   3.884   0.441  1.00  0.00           N
ATOM   1734  H   GLU   109      38.128   3.901  -0.564  1.00  0.00           H
ATOM   1735  CA  GLU   109      38.981   4.450   1.331  1.00  0.00           C
ATOM   1736  HA  GLU   109      39.232   3.721   2.099  1.00  0.00           H
ATOM   1737  C   GLU   109      38.450   5.698   2.026  1.00  0.00           C
ATOM   1738  O   GLU   109      38.773   5.977   3.183  1.00  0.00           O
ATOM   1739  CB  GLU   109      40.238   4.775   0.532  1.00  0.00           C
ATOM   1740 1HB  GLU   109      39.958   5.408  -0.307  1.00  0.00           H
ATOM   1741 2HB  GLU   109      40.926   5.320   1.176  1.00  0.00           H
ATOM   1742  CG  GLU   109      40.936   3.533   0.001  1.00  0.00           C
ATOM   1743 1HG  GLU   109      41.215   2.903   0.844  1.00  0.00           H
ATOM   1744 2HG  GLU   109      40.251   2.973  -0.628  1.00  0.00           H
ATOM   1745  CD  GLU   109      42.181   3.858  -0.806  1.00  0.00           C
ATOM   1746  OE1 GLU   109      42.787   4.936  -0.612  1.00  0.00           O
ATOM   1747  OE2 GLU   109      42.596   3.025  -1.641  1.00  0.00           O
ATOM   1748  N   LEU   110      37.574   6.415   1.345  1.00  0.00           N
ATOM   1749  H   LEU   110      37.386   6.177   0.373  1.00  0.00           H
ATOM   1750  CA  LEU   110      36.879   7.553   1.934  1.00  0.00           C
ATOM   1751  HA  LEU   110      37.593   8.236   2.388  1.00  0.00           H
ATOM   1752  C   LEU   110      35.910   7.109   3.008  1.00  0.00           C
ATOM   1753  O   LEU   110      35.875   7.692   4.068  1.00  0.00           O
ATOM   1754  CB  LEU   110      36.082   8.280   0.862  1.00  0.00           C
ATOM   1755 1HB  LEU   110      35.732   7.537   0.154  1.00  0.00           H
ATOM   1756 2HB  LEU   110      35.203   8.693   1.341  1.00  0.00           H
ATOM   1757  CG  LEU   110      36.743   9.422   0.085  1.00  0.00           C
ATOM   1758  HG  LEU   110      36.480  10.352   0.577  1.00  0.00           H
ATOM   1759  CD1 LEU   110      38.256   9.375  -0.050  1.00  0.00           C
ATOM   1760 1HD1 LEU   110      38.602  10.175  -0.704  1.00  0.00           H
ATOM   1761 2HD1 LEU   110      38.569   8.420  -0.468  1.00  0.00           H
ATOM   1762 3HD1 LEU   110      38.721   9.511   0.926  1.00  0.00           H
ATOM   1763  CD2 LEU   110      36.125   9.424  -1.280  1.00  0.00           C
ATOM   1764 1HD2 LEU   110      36.565  10.228  -1.854  1.00  0.00           H
ATOM   1765 2HD2 LEU   110      35.050   9.591  -1.203  1.00  0.00           H
ATOM   1766 3HD2 LEU   110      36.323   8.486  -1.793  1.00  0.00           H
ATOM   1767  N   LEU   111      35.146   6.059   2.766  1.00  0.00           N
ATOM   1768  H   LEU   111      35.181   5.604   1.856  1.00  0.00           H
ATOM   1769  CA  LEU   111      34.228   5.546   3.780  1.00  0.00           C
ATOM   1770  HA  LEU   111      33.613   6.362   4.157  1.00  0.00           H
ATOM   1771  C   LEU   111      35.005   4.972   4.959  1.00  0.00           C
ATOM   1772  O   LEU   111      34.578   5.070   6.101  1.00  0.00           O
ATOM   1773  CB  LEU   111      33.323   4.477   3.164  1.00  0.00           C
ATOM   1774 1HB  LEU   111      33.938   3.833   2.536  1.00  0.00           H
ATOM   1775 2HB  LEU   111      32.910   3.871   3.965  1.00  0.00           H
ATOM   1776  CG  LEU   111      32.154   5.022   2.327  1.00  0.00           C
ATOM   1777  HG  LEU   111      32.518   5.840   1.711  1.00  0.00           H
ATOM   1778  CD1 LEU   111      31.622   3.954   1.392  1.00  0.00           C
ATOM   1779 1HD1 LEU   111      30.746   4.314   0.860  1.00  0.00           H
ATOM   1780 2HD1 LEU   111      31.367   3.058   1.951  1.00  0.00           H
ATOM   1781 3HD1 LEU   111      32.400   3.699   0.668  1.00  0.00           H
ATOM   1782  CD2 LEU   111      31.018   5.548   3.213  1.00  0.00           C
ATOM   1783 1HD2 LEU   111      30.191   5.902   2.600  1.00  0.00           H
ATOM   1784 2HD2 LEU   111      31.378   6.381   3.823  1.00  0.00           H
ATOM   1785 3HD2 LEU   111      30.662   4.762   3.878  1.00  0.00           H
ATOM   1786  N   THR   112      36.175   4.415   4.704  1.00  0.00           N
ATOM   1787  H   THR   112      36.466   4.301   3.738  1.00  0.00           H
ATOM   1788  CA  THR   112      37.046   3.946   5.780  1.00  0.00           C
ATOM   1789  HA  THR   112      36.476   3.277   6.422  1.00  0.00           H
ATOM   1790  C   THR   112      37.546   5.125   6.625  1.00  0.00           C
ATOM   1791  O   THR   112      37.593   5.043   7.850  1.00  0.00           O
ATOM   1792  CB  THR   112      38.260   3.167   5.204  1.00  0.00           C
ATOM   1793  HB  THR   112      38.902   3.850   4.651  1.00  0.00           H
ATOM   1794  OG1 THR   112      37.797   2.146   4.313  1.00  0.00           O
ATOM   1795  HG1 THR   112      37.320   2.570   3.579  1.00  0.00           H
ATOM   1796  CG2 THR   112      39.072   2.473   6.277  1.00  0.00           C
ATOM   1797 1HG2 THR   112      39.846   1.869   5.805  1.00  0.00           H
ATOM   1798 2HG2 THR   112      38.427   1.824   6.870  1.00  0.00           H
ATOM   1799 3HG2 THR   112      39.546   3.211   6.926  1.00  0.00           H
ATOM   1800  N   SER   113      37.907   6.227   5.983  1.00  0.00           N
ATOM   1801  H   SER   113      37.814   6.269   4.975  1.00  0.00           H
ATOM   1802  CA  SER   113      38.497   7.374   6.678  1.00  0.00           C
ATOM   1803  HA  SER   113      39.023   7.000   7.555  1.00  0.00           H
ATOM   1804  C   SER   113      37.529   8.454   7.171  1.00  0.00           C
ATOM   1805  O   SER   113      37.922   9.303   7.976  1.00  0.00           O
ATOM   1806  CB  SER   113      39.542   8.037   5.778  1.00  0.00           C
ATOM   1807 1HB  SER   113      40.015   8.854   6.323  1.00  0.00           H
ATOM   1808 2HB  SER   113      40.303   7.303   5.522  1.00  0.00           H
ATOM   1809  OG  SER   113      38.983   8.535   4.575  1.00  0.00           O
ATOM   1810  HG  SER   113      38.778   7.782   4.001  1.00  0.00           H
ATOM   1811  N   SER   114      36.290   8.449   6.703  1.00  0.00           N
ATOM   1812  H   SER   114      36.015   7.754   6.014  1.00  0.00           H
ATOM   1813  CA  SER   114      35.287   9.448   7.062  1.00  0.00           C
ATOM   1814  HA  SER   114      35.561   9.935   7.995  1.00  0.00           H
ATOM   1815  C   SER   114      33.915   8.821   7.204  1.00  0.00           C
ATOM   1816  O   SER   114      33.565   7.893   6.481  1.00  0.00           O
ATOM   1817  CB  SER   114      35.171  10.486   5.944  1.00  0.00           C
ATOM   1818 1HB  SER   114      34.885   9.984   5.019  1.00  0.00           H
ATOM   1819 2HB  SER   114      34.402  11.215   6.203  1.00  0.00           H
ATOM   1820  OG  SER   114      36.403  11.156   5.748  1.00  0.00           O
ATOM   1821  HG  SER   114      36.551  11.236   4.785  1.00  0.00           H
ATOM   1822  N   LYS   115      33.117   9.362   8.111  1.00  0.00           N
ATOM   1823  H   LYS   115      33.494  10.061   8.750  1.00  0.00           H
ATOM   1824  CA  LYS   115      31.706   8.999   8.227  1.00  0.00           C
ATOM   1825  HA  LYS   115      31.508   8.069   7.698  1.00  0.00           H
ATOM   1826  C   LYS   115      30.864  10.091   7.578  1.00  0.00           C
ATOM   1827  O   LYS   115      29.824   9.814   6.988  1.00  0.00           O
ATOM   1828  CB  LYS   115      31.363   8.808   9.711  1.00  0.00           C
ATOM   1829 1HB  LYS   115      31.660   9.700  10.258  1.00  0.00           H
ATOM   1830 2HB  LYS   115      30.287   8.674   9.820  1.00  0.00           H
ATOM   1831  CG  LYS   115      32.079   7.594  10.309  1.00  0.00           C
ATOM   1832 1HG  LYS   115      31.650   6.691   9.882  1.00  0.00           H
ATOM   1833 2HG  LYS   115      33.132   7.633  10.046  1.00  0.00           H
ATOM   1834  CD  LYS   115      31.987   7.526  11.823  1.00  0.00           C
ATOM   1835 1HD  LYS   115      32.437   8.423  12.239  1.00  0.00           H
ATOM   1836 2HD  LYS   115      30.944   7.472  12.120  1.00  0.00           H
ATOM   1837  CE  LYS   115      32.737   6.306  12.351  1.00  0.00           C
ATOM   1838 1HE  LYS   115      32.242   5.402  11.991  1.00  0.00           H
ATOM   1839 2HE  LYS   115      33.755   6.320  11.958  1.00  0.00           H
ATOM   1840  NZ  LYS   115      32.802   6.273  13.849  1.00  0.00           N
ATOM   1841 1HZ  LYS   115      33.248   5.415  14.155  1.00  0.00           H
ATOM   1842 2HZ  LYS   115      31.872   6.326  14.244  1.00  0.00           H
ATOM   1843 3HZ  LYS   115      33.343   7.060  14.193  1.00  0.00           H
ATOM   1844  N   LYS   116      31.314  11.336   7.667  1.00  0.00           N
ATOM   1845  H   LYS   116      32.185  11.518   8.148  1.00  0.00           H
ATOM   1846  CA  LYS   116      30.549  12.463   7.123  1.00  0.00           C
ATOM   1847  HA  LYS   116      29.500  12.225   7.293  1.00  0.00           H
ATOM   1848  C   LYS   116      30.674  12.695   5.613  1.00  0.00           C
ATOM   1849  O   LYS   116      31.503  13.457   5.122  1.00  0.00           O
ATOM   1850  CB  LYS   116      30.814  13.751   7.924  1.00  0.00           C
ATOM   1851 1HB  LYS   116      30.156  14.520   7.526  1.00  0.00           H
ATOM   1852 2HB  LYS   116      30.512  13.564   8.953  1.00  0.00           H
ATOM   1853  CG  LYS   116      32.260  14.294   7.954  1.00  0.00           C
ATOM   1854 1HG  LYS   116      32.933  13.507   8.270  1.00  0.00           H
ATOM   1855 2HG  LYS   116      32.549  14.611   6.962  1.00  0.00           H
ATOM   1856  CD  LYS   116      32.427  15.479   8.890  1.00  0.00           C
ATOM   1857 1HD  LYS   116      32.055  15.208   9.874  1.00  0.00           H
ATOM   1858 2HD  LYS   116      33.484  15.714   8.970  1.00  0.00           H
ATOM   1859  CE  LYS   116      31.695  16.712   8.386  1.00  0.00           C
ATOM   1860 1HE  LYS   116      32.083  16.980   7.402  1.00  0.00           H
ATOM   1861 2HE  LYS   116      30.636  16.479   8.291  1.00  0.00           H
ATOM   1862  NZ  LYS   116      31.844  17.868   9.313  1.00  0.00           N
ATOM   1863 1HZ  LYS   116      31.396  18.690   8.924  1.00  0.00           H
ATOM   1864 2HZ  LYS   116      32.826  18.077   9.464  1.00  0.00           H
ATOM   1865 3HZ  LYS   116      31.420  17.656  10.206  1.00  0.00           H
ATOM   1866  N   PHE   117      29.756  12.107   4.864  1.00  0.00           N
ATOM   1867  H   PHE   117      29.354  11.227   5.160  1.00  0.00           H
ATOM   1868  CA  PHE   117      29.295  12.755   3.635  1.00  0.00           C
ATOM   1869  HA  PHE   117      30.124  13.279   3.165  1.00  0.00           H
ATOM   1870  C   PHE   117      28.205  13.762   4.015  1.00  0.00           C
ATOM   1871  O   PHE   117      27.861  14.660   3.246  1.00  0.00           O
ATOM   1872  CB  PHE   117      28.723  11.733   2.645  1.00  0.00           C
ATOM   1873 1HB  PHE   117      28.874  12.118   1.638  1.00  0.00           H
ATOM   1874 2HB  PHE   117      29.272  10.797   2.738  1.00  0.00           H
ATOM   1875  CG  PHE   117      27.251  11.481   2.828  1.00  0.00           C
ATOM   1876  CD1 PHE   117      26.788  10.594   3.809  1.00  0.00           C
ATOM   1877  HD1 PHE   117      27.488  10.031   4.412  1.00  0.00           H
ATOM   1878  CD2 PHE   117      26.310  12.195   2.063  1.00  0.00           C
ATOM   1879  HD2 PHE   117      26.644  12.885   1.312  1.00  0.00           H
ATOM   1880  CE1 PHE   117      25.402  10.440   4.029  1.00  0.00           C
ATOM   1881  HE1 PHE   117      25.053   9.756   4.779  1.00  0.00           H
ATOM   1882  CE2 PHE   117      24.934  12.048   2.281  1.00  0.00           C
ATOM   1883  HE2 PHE   117      24.232  12.617   1.692  1.00  0.00           H
ATOM   1884  CZ  PHE   117      24.479  11.165   3.261  1.00  0.00           C
ATOM   1885  HZ  PHE   117      23.423  11.055   3.436  1.00  0.00           H
ATOM   1886  N   ASP   118      27.641  13.542   5.200  1.00  0.00           N
ATOM   1887  H   ASP   118      28.019  12.817   5.789  1.00  0.00           H
ATOM   1888  CA  ASP   118      26.421  14.199   5.670  1.00  0.00           C
ATOM   1889  HA  ASP   118      25.626  14.017   4.952  1.00  0.00           H
ATOM   1890  C   ASP   118      26.592  15.701   5.808  1.00  0.00           C
ATOM   1891  O   ASP   118      25.664  16.476   5.577  1.00  0.00           O
ATOM   1892  CB  ASP   118      26.020  13.607   7.025  1.00  0.00           C
ATOM   1893 1HB  ASP   118      26.848  13.737   7.721  1.00  0.00           H
ATOM   1894 2HB  ASP   118      25.156  14.149   7.405  1.00  0.00           H
ATOM   1895  CG  ASP   118      25.678  12.133   6.942  1.00  0.00           C
ATOM   1896  OD1 ASP   118      26.608  11.304   7.008  1.00  0.00           O
ATOM   1897  OD2 ASP   118      24.486  11.771   6.787  1.00  0.00           O
ATOM   1898  N   GLU   119      27.823  16.104   6.072  1.00  0.00           N
ATOM   1899  H   GLU   119      28.527  15.427   6.329  1.00  0.00           H
ATOM   1900  CA  GLU   119      28.293  17.448   5.781  1.00  0.00           C
ATOM   1901  HA  GLU   119      27.614  17.943   5.094  1.00  0.00           H
ATOM   1902  C   GLU   119      29.597  17.152   5.059  1.00  0.00           C
ATOM   1903  O   GLU   119      30.231  16.142   5.350  1.00  0.00           O
ATOM   1904  CB  GLU   119      28.471  18.298   7.042  1.00  0.00           C
ATOM   1905 1HB  GLU   119      29.131  17.776   7.722  1.00  0.00           H
ATOM   1906 2HB  GLU   119      28.942  19.235   6.765  1.00  0.00           H
ATOM   1907  CG  GLU   119      27.170  18.606   7.784  1.00  0.00           C
ATOM   1908 1HG  GLU   119      26.719  17.672   8.120  1.00  0.00           H
ATOM   1909 2HG  GLU   119      27.414  19.201   8.661  1.00  0.00           H
ATOM   1910  CD  GLU   119      26.153  19.374   6.946  1.00  0.00           C
ATOM   1911  OE1 GLU   119      24.942  19.316   7.261  1.00  0.00           O
ATOM   1912  OE2 GLU   119      26.539  20.095   5.991  1.00  0.00           O
ATOM   1913  N   LYS   120      29.929  17.962   4.064  1.00  0.00           N
ATOM   1914  H   LYS   120      29.619  18.932   4.103  1.00  0.00           H
ATOM   1915  CA  LYS   120      30.575  17.510   2.823  1.00  0.00           C
ATOM   1916  HA  LYS   120      29.996  16.667   2.454  1.00  0.00           H
ATOM   1917  C   LYS   120      32.026  17.024   2.810  1.00  0.00           C
ATOM   1918  O   LYS   120      32.570  16.831   1.734  1.00  0.00           O
ATOM   1919  CB  LYS   120      30.455  18.657   1.801  1.00  0.00           C
ATOM   1920 1HB  LYS   120      30.921  19.543   2.230  1.00  0.00           H
ATOM   1921 2HB  LYS   120      30.998  18.402   0.893  1.00  0.00           H
ATOM   1922  CG  LYS   120      29.031  19.016   1.376  1.00  0.00           C
ATOM   1923 1HG  LYS   120      28.426  19.244   2.252  1.00  0.00           H
ATOM   1924 2HG  LYS   120      29.077  19.901   0.741  1.00  0.00           H
ATOM   1925  CD  LYS   120      28.385  17.883   0.586  1.00  0.00           C
ATOM   1926 1HD  LYS   120      29.063  17.590  -0.216  1.00  0.00           H
ATOM   1927 2HD  LYS   120      28.220  17.026   1.239  1.00  0.00           H
ATOM   1928  CE  LYS   120      27.059  18.286  -0.035  1.00  0.00           C
ATOM   1929 1HE  LYS   120      27.223  19.139  -0.698  1.00  0.00           H
ATOM   1930 2HE  LYS   120      26.696  17.453  -0.637  1.00  0.00           H
ATOM   1931  NZ  LYS   120      26.012  18.645   0.972  1.00  0.00           N
ATOM   1932 1HZ  LYS   120      25.113  18.729   0.512  1.00  0.00           H
ATOM   1933 2HZ  LYS   120      26.238  19.538   1.401  1.00  0.00           H
ATOM   1934 3HZ  LYS   120      25.955  17.949   1.701  1.00  0.00           H
ATOM   1935  N   ASP   121      32.661  16.757   3.939  1.00  0.00           N
ATOM   1936  H   ASP   121      32.142  16.774   4.804  1.00  0.00           H
ATOM   1937  CA  ASP   121      34.099  16.452   3.944  1.00  0.00           C
ATOM   1938  HA  ASP   121      34.623  17.316   3.534  1.00  0.00           H
ATOM   1939  C   ASP   121      34.471  15.236   3.090  1.00  0.00           C
ATOM   1940  O   ASP   121      35.437  15.259   2.342  1.00  0.00           O
ATOM   1941  CB  ASP   121      34.581  16.225   5.376  1.00  0.00           C
ATOM   1942 1HB  ASP   121      34.185  17.016   6.010  1.00  0.00           H
ATOM   1943 2HB  ASP   121      34.198  15.270   5.725  1.00  0.00           H
ATOM   1944  CG  ASP   121      36.096  16.212   5.500  1.00  0.00           C
ATOM   1945  OD1 ASP   121      36.810  16.857   4.708  1.00  0.00           O
ATOM   1946  OD2 ASP   121      36.596  15.589   6.470  1.00  0.00           O
ATOM   1947  N   GLN   122      33.660  14.188   3.120  1.00  0.00           N
ATOM   1948  H   GLN   122      32.864  14.179   3.758  1.00  0.00           H
ATOM   1949  CA  GLN   122      33.909  13.019   2.277  1.00  0.00           C
ATOM   1950  HA  GLN   122      34.926  12.682   2.449  1.00  0.00           H
ATOM   1951  C   GLN   122      33.748  13.313   0.777  1.00  0.00           C
ATOM   1952  O   GLN   122      34.431  12.738  -0.072  1.00  0.00           O
ATOM   1953  CB  GLN   122      32.951  11.911   2.709  1.00  0.00           C
ATOM   1954 1HB  GLN   122      32.950  11.881   3.796  1.00  0.00           H
ATOM   1955 2HB  GLN   122      31.951  12.162   2.364  1.00  0.00           H
ATOM   1956  CG  GLN   122      33.298  10.528   2.230  1.00  0.00           C
ATOM   1957 1HG  GLN   122      33.364  10.526   1.144  1.00  0.00           H
ATOM   1958 2HG  GLN   122      34.265  10.247   2.645  1.00  0.00           H
ATOM   1959  CD  GLN   122      32.268   9.509   2.656  1.00  0.00           C
ATOM   1960  OE1 GLN   122      31.693   9.583   3.730  1.00  0.00           O
ATOM   1961  NE2 GLN   122      31.992   8.570   1.795  1.00  0.00           N
ATOM   1962 1HE2 GLN   122      31.309   7.881   2.053  1.00  0.00           H
ATOM   1963 2HE2 GLN   122      32.460   8.533   0.907  1.00  0.00           H
ATOM   1964  N   ALA   123      32.854  14.233   0.440  1.00  0.00           N
ATOM   1965  H   ALA   123      32.341  14.716   1.161  1.00  0.00           H
ATOM   1966  CA  ALA   123      32.648  14.622  -0.953  1.00  0.00           C
ATOM   1967  HA  ALA   123      32.542  13.728  -1.566  1.00  0.00           H
ATOM   1968  C   ALA   123      33.870  15.408  -1.425  1.00  0.00           C
ATOM   1969  O   ALA   123      34.346  15.230  -2.542  1.00  0.00           O
ATOM   1970  CB  ALA   123      31.389  15.479  -1.077  1.00  0.00           C
ATOM   1971 1HB  ALA   123      30.577  15.024  -0.519  1.00  0.00           H
ATOM   1972 2HB  ALA   123      31.108  15.559  -2.128  1.00  0.00           H
ATOM   1973 3HB  ALA   123      31.572  16.481  -0.684  1.00  0.00           H
ATOM   1974  N   VAL   124      34.379  16.259  -0.547  1.00  0.00           N
ATOM   1975  H   VAL   124      33.924  16.377   0.356  1.00  0.00           H
ATOM   1976  CA  VAL   124      35.570  17.058  -0.825  1.00  0.00           C
ATOM   1977  HA  VAL   124      35.435  17.575  -1.773  1.00  0.00           H
ATOM   1978  C   VAL   124      36.774  16.135  -0.969  1.00  0.00           C
ATOM   1979  O   VAL   124      37.566  16.319  -1.886  1.00  0.00           O
ATOM   1980  CB  VAL   124      35.789  18.122   0.286  1.00  0.00           C
ATOM   1981  HB  VAL   124      35.823  17.621   1.250  1.00  0.00           H
ATOM   1982  CG1 VAL   124      37.099  18.884   0.096  1.00  0.00           C
ATOM   1983 1HG1 VAL   124      37.182  19.668   0.847  1.00  0.00           H
ATOM   1984 2HG1 VAL   124      37.138  19.329  -0.899  1.00  0.00           H
ATOM   1985 3HG1 VAL   124      37.943  18.204   0.222  1.00  0.00           H
ATOM   1986  CG2 VAL   124      34.628  19.125   0.292  1.00  0.00           C
ATOM   1987 1HG2 VAL   124      34.751  19.814   1.125  1.00  0.00           H
ATOM   1988 2HG2 VAL   124      33.675  18.617   0.414  1.00  0.00           H
ATOM   1989 3HG2 VAL   124      34.611  19.690  -0.641  1.00  0.00           H
ATOM   1990  N   GLN   125      36.887  15.100  -0.145  1.00  0.00           N
ATOM   1991  H   GLN   125      36.236  14.992   0.630  1.00  0.00           H
ATOM   1992  CA  GLN   125      37.953  14.115  -0.332  1.00  0.00           C
ATOM   1993  HA  GLN   125      38.918  14.615  -0.260  1.00  0.00           H
ATOM   1994  C   GLN   125      37.850  13.488  -1.721  1.00  0.00           C
ATOM   1995  O   GLN   125      38.849  13.382  -2.422  1.00  0.00           O
ATOM   1996  CB  GLN   125      37.886  12.974   0.690  1.00  0.00           C
ATOM   1997 1HB  GLN   125      36.883  12.563   0.659  1.00  0.00           H
ATOM   1998 2HB  GLN   125      38.576  12.206   0.357  1.00  0.00           H
ATOM   1999  CG  GLN   125      38.230  13.271   2.141  1.00  0.00           C
ATOM   2000 1HG  GLN   125      39.274  13.562   2.206  1.00  0.00           H
ATOM   2001 2HG  GLN   125      37.616  14.084   2.510  1.00  0.00           H
ATOM   2002  CD  GLN   125      38.005  12.052   3.017  1.00  0.00           C
ATOM   2003  OE1 GLN   125      36.905  11.524   3.109  1.00  0.00           O
ATOM   2004  NE2 GLN   125      39.035  11.583   3.661  1.00  0.00           N
ATOM   2005 1HE2 GLN   125      38.901  10.790   4.267  1.00  0.00           H
ATOM   2006 2HE2 GLN   125      39.945  12.015   3.560  1.00  0.00           H
ATOM   2007  N   LEU   126      36.659  13.091  -2.153  1.00  0.00           N
ATOM   2008  H   LEU   126      35.842  13.192  -1.557  1.00  0.00           H
ATOM   2009  CA  LEU   126      36.530  12.467  -3.472  1.00  0.00           C
ATOM   2010  HA  LEU   126      37.249  11.652  -3.508  1.00  0.00           H
ATOM   2011  C   LEU   126      36.885  13.443  -4.582  1.00  0.00           C
ATOM   2012  O   LEU   126      37.592  13.090  -5.518  1.00  0.00           O
ATOM   2013  CB  LEU   126      35.119  11.894  -3.691  1.00  0.00           C
ATOM   2014 1HB  LEU   126      34.842  11.353  -2.794  1.00  0.00           H
ATOM   2015 2HB  LEU   126      34.421  12.724  -3.783  1.00  0.00           H
ATOM   2016  CG  LEU   126      34.901  10.946  -4.891  1.00  0.00           C
ATOM   2017  HG  LEU   126      34.886  11.550  -5.792  1.00  0.00           H
ATOM   2018  CD1 LEU   126      35.969   9.861  -5.076  1.00  0.00           C
ATOM   2019 1HD1 LEU   126      35.712   9.230  -5.925  1.00  0.00           H
ATOM   2020 2HD1 LEU   126      36.041   9.245  -4.181  1.00  0.00           H
ATOM   2021 3HD1 LEU   126      36.934  10.326  -5.278  1.00  0.00           H
ATOM   2022  CD2 LEU   126      33.547  10.248  -4.762  1.00  0.00           C
ATOM   2023 1HD2 LEU   126      33.353   9.650  -5.652  1.00  0.00           H
ATOM   2024 2HD2 LEU   126      32.758  10.990  -4.665  1.00  0.00           H
ATOM   2025 3HD2 LEU   126      33.539   9.601  -3.884  1.00  0.00           H
ATOM   2026  N   LYS   127      36.439  14.682  -4.448  1.00  0.00           N
ATOM   2027  H   LYS   127      35.866  14.915  -3.637  1.00  0.00           H
ATOM   2028  CA  LYS   127      36.718  15.723  -5.434  1.00  0.00           C
ATOM   2029  HA  LYS   127      36.347  15.401  -6.403  1.00  0.00           H
ATOM   2030  C   LYS   127      38.209  15.954  -5.566  1.00  0.00           C
ATOM   2031  O   LYS   127      38.751  15.960  -6.665  1.00  0.00           O
ATOM   2032  CB  LYS   127      36.009  17.012  -5.006  1.00  0.00           C
ATOM   2033 1HB  LYS   127      34.986  16.760  -4.730  1.00  0.00           H
ATOM   2034 2HB  LYS   127      36.504  17.414  -4.124  1.00  0.00           H
ATOM   2035  CG  LYS   127      35.946  18.091  -6.064  1.00  0.00           C
ATOM   2036 1HG  LYS   127      36.953  18.355  -6.387  1.00  0.00           H
ATOM   2037 2HG  LYS   127      35.375  17.722  -6.914  1.00  0.00           H
ATOM   2038  CD  LYS   127      35.263  19.315  -5.474  1.00  0.00           C
ATOM   2039 1HD  LYS   127      34.291  19.029  -5.071  1.00  0.00           H
ATOM   2040 2HD  LYS   127      35.880  19.691  -4.658  1.00  0.00           H
ATOM   2041  CE  LYS   127      35.070  20.429  -6.490  1.00  0.00           C
ATOM   2042 1HE  LYS   127      34.778  21.335  -5.957  1.00  0.00           H
ATOM   2043 2HE  LYS   127      36.018  20.617  -6.996  1.00  0.00           H
ATOM   2044  NZ  LYS   127      34.019  20.117  -7.504  1.00  0.00           N
ATOM   2045 1HZ  LYS   127      33.955  20.873  -8.180  1.00  0.00           H
ATOM   2046 2HZ  LYS   127      33.125  19.999  -7.052  1.00  0.00           H
ATOM   2047 3HZ  LYS   127      34.254  19.270  -8.011  1.00  0.00           H
ATOM   2048  N   GLN   128      38.881  16.094  -4.435  1.00  0.00           N
ATOM   2049  H   GLN   128      38.389  16.061  -3.544  1.00  0.00           H
ATOM   2050  CA  GLN   128      40.313  16.334  -4.445  1.00  0.00           C
ATOM   2051  HA  GLN   128      40.515  17.183  -5.091  1.00  0.00           H
ATOM   2052  C   GLN   128      41.058  15.140  -5.008  1.00  0.00           C
ATOM   2053  O   GLN   128      41.940  15.314  -5.834  1.00  0.00           O
ATOM   2054  CB  GLN   128      40.820  16.647  -3.037  1.00  0.00           C
ATOM   2055 1HB  GLN   128      40.474  15.862  -2.364  1.00  0.00           H
ATOM   2056 2HB  GLN   128      41.911  16.643  -3.049  1.00  0.00           H
ATOM   2057  CG  GLN   128      40.353  18.003  -2.519  1.00  0.00           C
ATOM   2058 1HG  GLN   128      40.782  18.786  -3.142  1.00  0.00           H
ATOM   2059 2HG  GLN   128      39.271  18.071  -2.586  1.00  0.00           H
ATOM   2060  CD  GLN   128      40.756  18.246  -1.084  1.00  0.00           C
ATOM   2061  OE1 GLN   128      41.361  17.402  -0.435  1.00  0.00           O
ATOM   2062  NE2 GLN   128      40.438  19.400  -0.576  1.00  0.00           N
ATOM   2063 1HE2 GLN   128      40.693  19.614   0.376  1.00  0.00           H
ATOM   2064 2HE2 GLN   128      39.927  20.068  -1.140  1.00  0.00           H
ATOM   2065  N   TRP   129      40.710  13.931  -4.596  1.00  0.00           N
ATOM   2066  H   TRP   129      39.959  13.815  -3.913  1.00  0.00           H
ATOM   2067  CA  TRP   129      41.423  12.744  -5.062  1.00  0.00           C
ATOM   2068  HA  TRP   129      42.490  12.877  -4.888  1.00  0.00           H
ATOM   2069  C   TRP   129      41.226  12.507  -6.557  1.00  0.00           C
ATOM   2070  O   TRP   129      42.138  12.049  -7.248  1.00  0.00           O
ATOM   2071  CB  TRP   129      40.945  11.504  -4.302  1.00  0.00           C
ATOM   2072 1HB  TRP   129      39.857  11.456  -4.357  1.00  0.00           H
ATOM   2073 2HB  TRP   129      41.347  10.632  -4.809  1.00  0.00           H
ATOM   2074  CG  TRP   129      41.369  11.414  -2.853  1.00  0.00           C
ATOM   2075  CD1 TRP   129      41.834  12.408  -2.045  1.00  0.00           C
ATOM   2076  HD1 TRP   129      41.947  13.440  -2.352  1.00  0.00           H
ATOM   2077  CD2 TRP   129      41.377  10.231  -2.034  1.00  0.00           C
ATOM   2078  NE1 TRP   129      42.131  11.942  -0.794  1.00  0.00           N
ATOM   2079  HE1 TRP   129      42.486  12.518  -0.029  1.00  0.00           H
ATOM   2080  CE2 TRP   129      41.883  10.601  -0.754  1.00  0.00           C
ATOM   2081  CE3 TRP   129      41.040   8.883  -2.264  1.00  0.00           C
ATOM   2082  HE3 TRP   129      40.645   8.582  -3.216  1.00  0.00           H
ATOM   2083  CZ2 TRP   129      42.074   9.663   0.281  1.00  0.00           C
ATOM   2084  HZ2 TRP   129      42.470   9.971   1.239  1.00  0.00           H
ATOM   2085  CZ3 TRP   129      41.232   7.936  -1.232  1.00  0.00           C
ATOM   2086  HZ3 TRP   129      40.978   6.900  -1.403  1.00  0.00           H
ATOM   2087  CH2 TRP   129      41.752   8.340   0.035  1.00  0.00           C
ATOM   2088  HH2 TRP   129      41.894   7.600   0.812  1.00  0.00           H
ATOM   2089  N   LEU   130      40.041  12.802  -7.070  1.00  0.00           N
ATOM   2090  H   LEU   130      39.290  13.133  -6.465  1.00  0.00           H
ATOM   2091  CA  LEU   130      39.777  12.654  -8.499  1.00  0.00           C
ATOM   2092  HA  LEU   130      40.150  11.693  -8.839  1.00  0.00           H
ATOM   2093  C   LEU   130      40.490  13.720  -9.295  1.00  0.00           C
ATOM   2094  O   LEU   130      41.048  13.430 -10.339  1.00  0.00           O
ATOM   2095  CB  LEU   130      38.283  12.761  -8.795  1.00  0.00           C
ATOM   2096 1HB  LEU   130      37.892  13.631  -8.268  1.00  0.00           H
ATOM   2097 2HB  LEU   130      38.164  12.932  -9.861  1.00  0.00           H
ATOM   2098  CG  LEU   130      37.445  11.535  -8.428  1.00  0.00           C
ATOM   2099  HG  LEU   130      37.689  11.231  -7.414  1.00  0.00           H
ATOM   2100  CD1 LEU   130      35.975  11.877  -8.482  1.00  0.00           C
ATOM   2101 1HD1 LEU   130      35.385  11.014  -8.180  1.00  0.00           H
ATOM   2102 2HD1 LEU   130      35.691  12.181  -9.490  1.00  0.00           H
ATOM   2103 3HD1 LEU   130      35.775  12.692  -7.791  1.00  0.00           H
ATOM   2104  CD2 LEU   130      37.726  10.372  -9.357  1.00  0.00           C
ATOM   2105 1HD2 LEU   130      37.187   9.500  -9.000  1.00  0.00           H
ATOM   2106 2HD2 LEU   130      38.785  10.140  -9.375  1.00  0.00           H
ATOM   2107 3HD2 LEU   130      37.402  10.612 -10.373  1.00  0.00           H
ATOM   2108  N   ASP   131      40.508  14.945  -8.803  1.00  0.00           N
ATOM   2109  H   ASP   131      39.999  15.171  -7.951  1.00  0.00           H
ATOM   2110  CA  ASP   131      41.219  16.004  -9.508  1.00  0.00           C
ATOM   2111  HA  ASP   131      40.889  16.027 -10.546  1.00  0.00           H
ATOM   2112  C   ASP   131      42.723  15.704  -9.495  1.00  0.00           C
ATOM   2113  O   ASP   131      43.390  15.817 -10.511  1.00  0.00           O
ATOM   2114  CB  ASP   131      40.938  17.369  -8.871  1.00  0.00           C
ATOM   2115 1HB  ASP   131      41.082  17.287  -7.796  1.00  0.00           H
ATOM   2116 2HB  ASP   131      41.651  18.093  -9.261  1.00  0.00           H
ATOM   2117  CG  ASP   131      39.526  17.888  -9.146  1.00  0.00           C
ATOM   2118  OD1 ASP   131      38.823  17.463 -10.090  1.00  0.00           O
ATOM   2119  OD2 ASP   131      39.124  18.817  -8.407  1.00  0.00           O
ATOM   2120  N   ILE   132      43.281  15.245  -8.384  1.00  0.00           N
ATOM   2121  H   ILE   132      42.716  15.122  -7.547  1.00  0.00           H
ATOM   2122  CA  ILE   132      44.717  14.936  -8.339  1.00  0.00           C
ATOM   2123  HA  ILE   132      45.274  15.821  -8.644  1.00  0.00           H
ATOM   2124  C   ILE   132      45.064  13.833  -9.341  1.00  0.00           C
ATOM   2125  O   ILE   132      46.033  13.955 -10.090  1.00  0.00           O
ATOM   2126  CB  ILE   132      45.170  14.542  -6.899  1.00  0.00           C
ATOM   2127  HB  ILE   132      44.491  13.778  -6.523  1.00  0.00           H
ATOM   2128  CG1 ILE   132      45.102  15.780  -5.985  1.00  0.00           C
ATOM   2129 1HG1 ILE   132      45.959  16.418  -6.200  1.00  0.00           H
ATOM   2130 2HG1 ILE   132      44.210  16.348  -6.225  1.00  0.00           H
ATOM   2131  CG2 ILE   132      46.612  13.977  -6.870  1.00  0.00           C
ATOM   2132 1HG2 ILE   132      46.914  13.740  -5.849  1.00  0.00           H
ATOM   2133 2HG2 ILE   132      47.312  14.706  -7.286  1.00  0.00           H
ATOM   2134 3HG2 ILE   132      46.674  13.058  -7.454  1.00  0.00           H
ATOM   2135  CD1 ILE   132      45.072  15.478  -4.488  1.00  0.00           C
ATOM   2136 1HD1 ILE   132      44.917  16.404  -3.937  1.00  0.00           H
ATOM   2137 2HD1 ILE   132      46.017  15.034  -4.181  1.00  0.00           H
ATOM   2138 3HD1 ILE   132      44.256  14.789  -4.264  1.00  0.00           H
ATOM   2139  N   THR   133      44.271  12.775  -9.407  1.00  0.00           N
ATOM   2140  H   THR   133      43.465  12.710  -8.801  1.00  0.00           H
ATOM   2141  CA  THR   133      44.591  11.686 -10.331  1.00  0.00           C
ATOM   2142  HA  THR   133      45.673  11.566 -10.335  1.00  0.00           H
ATOM   2143  C   THR   133      44.203  11.920 -11.789  1.00  0.00           C
ATOM   2144  O   THR   133      44.916  11.468 -12.685  1.00  0.00           O
ATOM   2145  CB  THR   133      44.007  10.342  -9.856  1.00  0.00           C
ATOM   2146  HB  THR   133      44.091   9.606 -10.654  1.00  0.00           H
ATOM   2147  OG1 THR   133      42.636  10.503  -9.477  1.00  0.00           O
ATOM   2148  HG1 THR   133      42.591  11.130  -8.741  1.00  0.00           H
ATOM   2149  CG2 THR   133      44.757   9.835  -8.634  1.00  0.00           C
ATOM   2150 1HG2 THR   133      44.409   8.834  -8.387  1.00  0.00           H
ATOM   2151 2HG2 THR   133      44.605  10.502  -7.784  1.00  0.00           H
ATOM   2152 3HG2 THR   133      45.825   9.776  -8.859  1.00  0.00           H
ATOM   2153  N   TYR   134      43.115  12.627 -12.060  1.00  0.00           N
ATOM   2154  H   TYR   134      42.553  13.003 -11.298  1.00  0.00           H
ATOM   2155  CA  TYR   134      42.619  12.785 -13.430  1.00  0.00           C
ATOM   2156  HA  TYR   134      43.257  12.209 -14.096  1.00  0.00           H
ATOM   2157  C   TYR   134      42.561  14.197 -14.008  1.00  0.00           C
ATOM   2158  O   TYR   134      42.342  14.335 -15.211  1.00  0.00           O
ATOM   2159  CB  TYR   134      41.218  12.177 -13.522  1.00  0.00           C
ATOM   2160 1HB  TYR   134      40.554  12.734 -12.870  1.00  0.00           H
ATOM   2161 2HB  TYR   134      40.859  12.268 -14.544  1.00  0.00           H
ATOM   2162  CG  TYR   134      41.178  10.720 -13.126  1.00  0.00           C
ATOM   2163  CD1 TYR   134      40.542  10.310 -11.937  1.00  0.00           C
ATOM   2164  HD1 TYR   134      40.053  11.045 -11.311  1.00  0.00           H
ATOM   2165  CD2 TYR   134      41.794   9.742 -13.931  1.00  0.00           C
ATOM   2166  HD2 TYR   134      42.280  10.035 -14.851  1.00  0.00           H
ATOM   2167  CE1 TYR   134      40.549   8.942 -11.545  1.00  0.00           C
ATOM   2168  HE1 TYR   134      40.070   8.630 -10.631  1.00  0.00           H
ATOM   2169  CE2 TYR   134      41.803   8.381 -13.544  1.00  0.00           C
ATOM   2170  HE2 TYR   134      42.290   7.643 -14.162  1.00  0.00           H
ATOM   2171  CZ  TYR   134      41.195   8.001 -12.348  1.00  0.00           C
ATOM   2172  OH  TYR   134      41.247   6.690 -11.965  1.00  0.00           O
ATOM   2173  HH  TYR   134      41.666   6.128 -12.639  1.00  0.00           H
ATOM   2174  N   GLY   135      42.738  15.237 -13.208  1.00  0.00           N
ATOM   2175  H   GLY   135      42.931  15.108 -12.218  1.00  0.00           H
ATOM   2176  CA  GLY   135      42.698  16.602 -13.712  1.00  0.00           C
ATOM   2177 1HA  GLY   135      43.722  16.965 -13.771  1.00  0.00           H
ATOM   2178 2HA  GLY   135      42.299  16.607 -14.720  1.00  0.00           H
ATOM   2179  C   GLY   135      41.913  17.614 -12.897  1.00  0.00           C
ATOM   2180  O   GLY   135      42.372  18.061 -11.853  1.00  0.00           O
ATOM   2181  N   LYS   136      40.760  18.043 -13.391  1.00  0.00           N
ATOM   2182  H   LYS   136      40.414  17.649 -14.262  1.00  0.00           H
ATOM   2183  CA  LYS   136      39.962  19.097 -12.755  1.00  0.00           C
ATOM   2184  HA  LYS   136      40.138  19.116 -11.681  1.00  0.00           H
ATOM   2185  C   LYS   136      38.484  18.845 -13.012  1.00  0.00           C
ATOM   2186  O   LYS   136      38.153  18.038 -13.877  1.00  0.00           O
ATOM   2187  CB  LYS   136      40.318  20.456 -13.378  1.00  0.00           C
ATOM   2188 1HB  LYS   136      40.181  20.355 -14.451  1.00  0.00           H
ATOM   2189 2HB  LYS   136      39.614  21.204 -13.023  1.00  0.00           H
ATOM   2190  CG  LYS   136      41.731  20.993 -13.151  1.00  0.00           C
ATOM   2191 1HG  LYS   136      42.447  20.237 -13.466  1.00  0.00           H
ATOM   2192 2HG  LYS   136      41.867  21.867 -13.786  1.00  0.00           H
ATOM   2193  CD  LYS   136      42.046  21.398 -11.713  1.00  0.00           C
ATOM   2194 1HD  LYS   136      41.759  20.600 -11.029  1.00  0.00           H
ATOM   2195 2HD  LYS   136      43.122  21.553 -11.632  1.00  0.00           H
ATOM   2196  CE  LYS   136      41.349  22.691 -11.320  1.00  0.00           C
ATOM   2197 1HE  LYS   136      41.655  23.482 -12.008  1.00  0.00           H
ATOM   2198 2HE  LYS   136      40.267  22.562 -11.383  1.00  0.00           H
ATOM   2199  NZ  LYS   136      41.714  23.084  -9.928  1.00  0.00           N
ATOM   2200 1HZ  LYS   136      41.374  24.017  -9.733  1.00  0.00           H
ATOM   2201 2HZ  LYS   136      42.717  23.056  -9.808  1.00  0.00           H
ATOM   2202 3HZ  LYS   136      41.286  22.442  -9.269  1.00  0.00           H
ATOM   2203  N   ALA   137      37.637  19.622 -12.348  1.00  0.00           N
ATOM   2204  H   ALA   137      38.012  20.217 -11.620  1.00  0.00           H
ATOM   2205  CA  ALA   137      36.198  19.747 -12.611  1.00  0.00           C
ATOM   2206  HA  ALA   137      35.831  20.459 -11.873  1.00  0.00           H
ATOM   2207  C   ALA   137      35.321  18.507 -12.429  1.00  0.00           C
ATOM   2208  O   ALA   137      34.227  18.413 -13.007  1.00  0.00           O
ATOM   2209  CB  ALA   137      35.963  20.393 -13.976  1.00  0.00           C
ATOM   2210 1HB  ALA   137      36.562  21.295 -14.064  1.00  0.00           H
ATOM   2211 2HB  ALA   137      34.910  20.653 -14.072  1.00  0.00           H
ATOM   2212 3HB  ALA   137      36.235  19.698 -14.770  1.00  0.00           H
ATOM   2213  N   TRP   138      35.759  17.578 -11.596  1.00  0.00           N
ATOM   2214  H   TRP   138      36.693  17.638 -11.204  1.00  0.00           H
ATOM   2215  CA  TRP   138      34.872  16.503 -11.165  1.00  0.00           C
ATOM   2216  HA  TRP   138      34.366  16.081 -12.027  1.00  0.00           H
ATOM   2217  C   TRP   138      33.833  17.070 -10.202  1.00  0.00           C
ATOM   2218  O   TRP   138      34.176  17.845  -9.303  1.00  0.00           O
ATOM   2219  CB  TRP   138      35.668  15.406 -10.466  1.00  0.00           C
ATOM   2220 1HB  TRP   138      36.309  15.857  -9.707  1.00  0.00           H
ATOM   2221 2HB  TRP   138      34.976  14.720  -9.977  1.00  0.00           H
ATOM   2222  CG  TRP   138      36.508  14.635 -11.428  1.00  0.00           C
ATOM   2223  CD1 TRP   138      37.779  14.914 -11.810  1.00  0.00           C
ATOM   2224  HD1 TRP   138      38.345  15.771 -11.455  1.00  0.00           H
ATOM   2225  CD2 TRP   138      36.143  13.443 -12.147  1.00  0.00           C
ATOM   2226  NE1 TRP   138      38.250  13.986 -12.693  1.00  0.00           N
ATOM   2227  HE1 TRP   138      39.160  14.033 -13.131  1.00  0.00           H
ATOM   2228  CE2 TRP   138      37.294  13.026 -12.875  1.00  0.00           C
ATOM   2229  CE3 TRP   138      34.966  12.674 -12.237  1.00  0.00           C
ATOM   2230  HE3 TRP   138      34.079  12.977 -11.700  1.00  0.00           H
ATOM   2231  CZ2 TRP   138      37.315  11.837 -13.634  1.00  0.00           C
ATOM   2232  HZ2 TRP   138      38.212  11.519 -14.148  1.00  0.00           H
ATOM   2233  CZ3 TRP   138      34.964  11.502 -13.036  1.00  0.00           C
ATOM   2234  HZ3 TRP   138      34.064  10.907 -13.120  1.00  0.00           H
ATOM   2235  CH2 TRP   138      36.151  11.094 -13.719  1.00  0.00           C
ATOM   2236  HH2 TRP   138      36.141  10.190 -14.313  1.00  0.00           H
ATOM   2237  N   HIS   139      32.584  16.660 -10.365  1.00  0.00           N
ATOM   2238  H   HIS   139      32.368  16.016 -11.124  1.00  0.00           H
ATOM   2239  CA  HIS   139      31.491  17.038  -9.474  1.00  0.00           C
ATOM   2240  HA  HIS   139      31.857  17.702  -8.695  1.00  0.00           H
ATOM   2241  C   HIS   139      30.959  15.770  -8.829  1.00  0.00           C
ATOM   2242  O   HIS   139      30.909  14.718  -9.472  1.00  0.00           O
ATOM   2243  CB  HIS   139      30.360  17.730 -10.229  1.00  0.00           C
ATOM   2244 1HB  HIS   139      30.050  17.101 -11.061  1.00  0.00           H
ATOM   2245 2HB  HIS   139      29.517  17.841  -9.548  1.00  0.00           H
ATOM   2246  CG  HIS   139      30.720  19.089 -10.741  1.00  0.00           C
ATOM   2247  ND1 HIS   139      31.002  19.378 -12.055  1.00  0.00           N
ATOM   2248  HD1 HIS   139      30.995  18.721 -12.825  1.00  0.00           H
ATOM   2249  CD2 HIS   139      30.811  20.278 -10.092  1.00  0.00           C
ATOM   2250  HD2 HIS   139      30.642  20.417  -9.032  1.00  0.00           H
ATOM   2251  CE1 HIS   139      31.242  20.685 -12.152  1.00  0.00           C
ATOM   2252  HE1 HIS   139      31.483  21.195 -13.077  1.00  0.00           H
ATOM   2253  NE2 HIS   139      31.132  21.281 -10.981  1.00  0.00           N
ATOM   2254  N   ILE   140      30.635  15.875  -7.546  1.00  0.00           N
ATOM   2255  H   ILE   140      30.714  16.777  -7.092  1.00  0.00           H
ATOM   2256  CA  ILE   140      30.199  14.742  -6.731  1.00  0.00           C
ATOM   2257  HA  ILE   140      29.965  13.901  -7.376  1.00  0.00           H
ATOM   2258  C   ILE   140      28.942  15.148  -5.960  1.00  0.00           C
ATOM   2259  O   ILE   140      28.931  16.171  -5.270  1.00  0.00           O
ATOM   2260  CB  ILE   140      31.300  14.293  -5.709  1.00  0.00           C
ATOM   2261  HB  ILE   140      31.577  15.142  -5.086  1.00  0.00           H
ATOM   2262  CG1 ILE   140      32.561  13.754  -6.416  1.00  0.00           C
ATOM   2263 1HG1 ILE   140      33.071  13.111  -5.711  1.00  0.00           H
ATOM   2264 2HG1 ILE   140      32.258  13.140  -7.260  1.00  0.00           H
ATOM   2265  CG2 ILE   140      30.791  13.158  -4.781  1.00  0.00           C
ATOM   2266 1HG2 ILE   140      31.569  12.883  -4.067  1.00  0.00           H
ATOM   2267 2HG2 ILE   140      30.506  12.283  -5.369  1.00  0.00           H
ATOM   2268 3HG2 ILE   140      29.929  13.498  -4.212  1.00  0.00           H
ATOM   2269  CD1 ILE   140      33.585  14.772  -6.893  1.00  0.00           C
ATOM   2270 1HD1 ILE   140      34.549  14.284  -6.998  1.00  0.00           H
ATOM   2271 2HD1 ILE   140      33.668  15.581  -6.169  1.00  0.00           H
ATOM   2272 3HD1 ILE   140      33.297  15.176  -7.858  1.00  0.00           H
ATOM   2273  N   VAL   141      27.909  14.325  -6.035  1.00  0.00           N
ATOM   2274  H   VAL   141      27.964  13.533  -6.670  1.00  0.00           H
ATOM   2275  CA  VAL   141      26.715  14.429  -5.193  1.00  0.00           C
ATOM   2276  HA  VAL   141      26.803  15.245  -4.477  1.00  0.00           H
ATOM   2277  C   VAL   141      26.718  13.092  -4.468  1.00  0.00           C
ATOM   2278  O   VAL   141      27.126  12.101  -5.059  1.00  0.00           O
ATOM   2279  CB  VAL   141      25.440  14.618  -6.052  1.00  0.00           C
ATOM   2280  HB  VAL   141      25.430  13.839  -6.799  1.00  0.00           H
ATOM   2281  CG1 VAL   141      24.157  14.487  -5.229  1.00  0.00           C
ATOM   2282 1HG1 VAL   141      23.293  14.689  -5.864  1.00  0.00           H
ATOM   2283 2HG1 VAL   141      24.159  15.198  -4.405  1.00  0.00           H
ATOM   2284 3HG1 VAL   141      24.066  13.472  -4.850  1.00  0.00           H
ATOM   2285  CG2 VAL   141      25.467  15.969  -6.764  1.00  0.00           C
ATOM   2286 1HG2 VAL   141      24.554  16.085  -7.345  1.00  0.00           H
ATOM   2287 2HG2 VAL   141      26.320  16.016  -7.445  1.00  0.00           H
ATOM   2288 3HG2 VAL   141      25.535  16.781  -6.038  1.00  0.00           H
ATOM   2289  N   ILE   142      26.339  13.067  -3.196  1.00  0.00           N
ATOM   2290  H   ILE   142      26.020  13.923  -2.764  1.00  0.00           H
ATOM   2291  CA  ILE   142      26.456  11.863  -2.358  1.00  0.00           C
ATOM   2292  HA  ILE   142      26.585  11.011  -3.021  1.00  0.00           H
ATOM   2293  C   ILE   142      25.206  11.550  -1.527  1.00  0.00           C
ATOM   2294  O   ILE   142      25.234  10.742  -0.603  1.00  0.00           O
ATOM   2295  CB  ILE   142      27.724  11.902  -1.424  1.00  0.00           C
ATOM   2296  HB  ILE   142      27.439  11.650  -0.409  1.00  0.00           H
ATOM   2297  CG1 ILE   142      28.433  13.272  -1.388  1.00  0.00           C
ATOM   2298 1HG1 ILE   142      29.398  13.121  -0.907  1.00  0.00           H
ATOM   2299 2HG1 ILE   142      28.644  13.601  -2.402  1.00  0.00           H
ATOM   2300  CG2 ILE   142      28.740  10.854  -1.891  1.00  0.00           C
ATOM   2301 1HG2 ILE   142      29.603  10.841  -1.225  1.00  0.00           H
ATOM   2302 2HG2 ILE   142      29.068  11.075  -2.909  1.00  0.00           H
ATOM   2303 3HG2 ILE   142      28.276   9.865  -1.875  1.00  0.00           H
ATOM   2304  CD1 ILE   142      27.730  14.417  -0.633  1.00  0.00           C
ATOM   2305 1HD1 ILE   142      27.917  14.320   0.437  1.00  0.00           H
ATOM   2306 2HD1 ILE   142      26.656  14.406  -0.817  1.00  0.00           H
ATOM   2307 3HD1 ILE   142      28.137  15.367  -0.976  1.00  0.00           H
ATOM   2308  N   VAL   143      24.102  12.215  -1.839  1.00  0.00           N
ATOM   2309  H   VAL   143      24.095  12.814  -2.643  1.00  0.00           H
ATOM   2310  CA  VAL   143      22.876  12.083  -1.046  1.00  0.00           C
ATOM   2311  HA  VAL   143      23.110  12.358  -0.021  1.00  0.00           H
ATOM   2312  C   VAL   143      22.309  10.661  -1.004  1.00  0.00           C
ATOM   2313  O   VAL   143      22.596   9.811  -1.842  1.00  0.00           O
ATOM   2314  CB  VAL   143      21.763  13.050  -1.550  1.00  0.00           C
ATOM   2315  HB  VAL   143      20.886  12.917  -0.922  1.00  0.00           H
ATOM   2316  CG1 VAL   143      22.212  14.506  -1.417  1.00  0.00           C
ATOM   2317 1HG1 VAL   143      21.381  15.170  -1.662  1.00  0.00           H
ATOM   2318 2HG1 VAL   143      23.041  14.723  -2.090  1.00  0.00           H
ATOM   2319 3HG1 VAL   143      22.521  14.709  -0.391  1.00  0.00           H
ATOM   2320  CG2 VAL   143      21.361  12.755  -3.001  1.00  0.00           C
ATOM   2321 1HG2 VAL   143      20.495  13.349  -3.270  1.00  0.00           H
ATOM   2322 2HG2 VAL   143      21.117  11.705  -3.135  1.00  0.00           H
ATOM   2323 3HG2 VAL   143      22.172  13.007  -3.680  1.00  0.00           H
ATOM   2324  N   LYS   144      21.422  10.420  -0.050  1.00  0.00           N
ATOM   2325  H   LYS   144      21.191  11.167   0.593  1.00  0.00           H
ATOM   2326  CA  LYS   144      20.756   9.123   0.138  1.00  0.00           C
ATOM   2327  HA  LYS   144      21.496   8.329   0.048  1.00  0.00           H
ATOM   2328  C   LYS   144      19.648   8.833  -0.888  1.00  0.00           C
ATOM   2329  O   LYS   144      18.722   8.083  -0.621  1.00  0.00           O
ATOM   2330  CB  LYS   144      20.185   9.096   1.564  1.00  0.00           C
ATOM   2331 1HB  LYS   144      19.491   9.927   1.679  1.00  0.00           H
ATOM   2332 2HB  LYS   144      19.642   8.164   1.719  1.00  0.00           H
ATOM   2333  CG  LYS   144      21.264   9.192   2.638  1.00  0.00           C
ATOM   2334 1HG  LYS   144      21.902   8.315   2.554  1.00  0.00           H
ATOM   2335 2HG  LYS   144      21.865  10.080   2.474  1.00  0.00           H
ATOM   2336  CD  LYS   144      20.668   9.264   4.043  1.00  0.00           C
ATOM   2337 1HD  LYS   144      20.126  10.203   4.148  1.00  0.00           H
ATOM   2338 2HD  LYS   144      19.960   8.448   4.175  1.00  0.00           H
ATOM   2339  CE  LYS   144      21.733   9.170   5.140  1.00  0.00           C
ATOM   2340 1HE  LYS   144      22.442   9.990   5.024  1.00  0.00           H
ATOM   2341 2HE  LYS   144      21.238   9.286   6.107  1.00  0.00           H
ATOM   2342  NZ  LYS   144      22.481   7.861   5.139  1.00  0.00           N
ATOM   2343 1HZ  LYS   144      23.139   7.843   5.912  1.00  0.00           H
ATOM   2344 2HZ  LYS   144      22.984   7.740   4.274  1.00  0.00           H
ATOM   2345 3HZ  LYS   144      21.829   7.089   5.234  1.00  0.00           H
ATOM   2346  N   GLY   145      19.731   9.458  -2.053  1.00  0.00           N
ATOM   2347  H   GLY   145      20.565   9.988  -2.255  1.00  0.00           H
ATOM   2348  CA  GLY   145      18.685   9.373  -3.063  1.00  0.00           C
ATOM   2349 1HA  GLY   145      19.130   9.513  -4.048  1.00  0.00           H
ATOM   2350 2HA  GLY   145      18.221   8.387  -3.025  1.00  0.00           H
ATOM   2351  C   GLY   145      17.611  10.423  -2.855  1.00  0.00           C
ATOM   2352  O   GLY   145      16.630  10.492  -3.583  1.00  0.00           O
ATOM   2353  N   SER   146      17.803  11.266  -1.853  1.00  0.00           N
ATOM   2354  H   SER   146      18.620  11.176  -1.270  1.00  0.00           H
ATOM   2355  CA  SER   146      16.847  12.297  -1.457  1.00  0.00           C
ATOM   2356  HA  SER   146      15.859  11.852  -1.369  1.00  0.00           H
ATOM   2357  C   SER   146      16.734  13.528  -2.360  1.00  0.00           C
ATOM   2358  O   SER   146      15.826  14.351  -2.207  1.00  0.00           O
ATOM   2359  CB  SER   146      17.294  12.751  -0.073  1.00  0.00           C
ATOM   2360 1HB  SER   146      17.297  13.840  -0.017  1.00  0.00           H
ATOM   2361 2HB  SER   146      16.606  12.349   0.672  1.00  0.00           H
ATOM   2362  OG  SER   146      18.601  12.246   0.173  1.00  0.00           O
ATOM   2363  HG  SER   146      18.776  12.351   1.126  1.00  0.00           H
ATOM   2364  N   PHE   147      17.680  13.680  -3.274  1.00  0.00           N
ATOM   2365  H   PHE   147      18.387  12.974  -3.377  1.00  0.00           H
ATOM   2366  CA  PHE   147      17.741  14.848  -4.149  1.00  0.00           C
ATOM   2367  HA  PHE   147      16.778  15.356  -4.160  1.00  0.00           H
ATOM   2368  C   PHE   147      18.067  14.399  -5.570  1.00  0.00           C
ATOM   2369  O   PHE   147      19.122  13.801  -5.816  1.00  0.00           O
ATOM   2370  CB  PHE   147      18.800  15.822  -3.613  1.00  0.00           C
ATOM   2371 1HB  PHE   147      18.514  16.123  -2.607  1.00  0.00           H
ATOM   2372 2HB  PHE   147      19.757  15.316  -3.560  1.00  0.00           H
ATOM   2373  CG  PHE   147      18.977  17.056  -4.451  1.00  0.00           C
ATOM   2374  CD1 PHE   147      18.076  18.123  -4.346  1.00  0.00           C
ATOM   2375  HD1 PHE   147      17.261  18.064  -3.642  1.00  0.00           H
ATOM   2376  CD2 PHE   147      20.058  17.161  -5.340  1.00  0.00           C
ATOM   2377  HD2 PHE   147      20.784  16.364  -5.397  1.00  0.00           H
ATOM   2378  CE1 PHE   147      18.215  19.274  -5.158  1.00  0.00           C
ATOM   2379  HE1 PHE   147      17.504  20.084  -5.075  1.00  0.00           H
ATOM   2380  CE2 PHE   147      20.213  18.304  -6.160  1.00  0.00           C
ATOM   2381  HE2 PHE   147      21.046  18.368  -6.845  1.00  0.00           H
ATOM   2382  CZ  PHE   147      19.284  19.363  -6.075  1.00  0.00           C
ATOM   2383  HZ  PHE   147      19.394  20.237  -6.700  1.00  0.00           H
ATOM   2384  N   TRP   148      17.162  14.676  -6.499  1.00  0.00           N
ATOM   2385  H   TRP   148      16.308  15.149  -6.240  1.00  0.00           H
ATOM   2386  CA  TRP   148      17.418  14.450  -7.918  1.00  0.00           C
ATOM   2387  HA  TRP   148      17.911  13.493  -8.079  1.00  0.00           H
ATOM   2388  C   TRP   148      18.315  15.613  -8.310  1.00  0.00           C
ATOM   2389  O   TRP   148      18.035  16.748  -7.918  1.00  0.00           O
ATOM   2390  CB  TRP   148      16.144  14.566  -8.758  1.00  0.00           C
ATOM   2391 1HB  TRP   148      15.699  15.542  -8.567  1.00  0.00           H
ATOM   2392 2HB  TRP   148      16.424  14.528  -9.811  1.00  0.00           H
ATOM   2393  CG  TRP   148      15.088  13.528  -8.511  1.00  0.00           C
ATOM   2394  CD1 TRP   148      13.979  13.663  -7.735  1.00  0.00           C
ATOM   2395  HD1 TRP   148      13.753  14.545  -7.146  1.00  0.00           H
ATOM   2396  CD2 TRP   148      14.979  12.220  -9.106  1.00  0.00           C
ATOM   2397  NE1 TRP   148      13.170  12.564  -7.819  1.00  0.00           N
ATOM   2398  HE1 TRP   148      12.284  12.462  -7.331  1.00  0.00           H
ATOM   2399  CE2 TRP   148      13.737  11.665  -8.676  1.00  0.00           C
ATOM   2400  CE3 TRP   148      15.781  11.478  -9.996  1.00  0.00           C
ATOM   2401  HE3 TRP   148      16.732  11.867 -10.331  1.00  0.00           H
ATOM   2402  CZ2 TRP   148      13.263  10.424  -9.145  1.00  0.00           C
ATOM   2403  HZ2 TRP   148      12.307  10.038  -8.819  1.00  0.00           H
ATOM   2404  CZ3 TRP   148      15.316  10.219 -10.456  1.00  0.00           C
ATOM   2405  HZ3 TRP   148      15.924   9.639 -11.139  1.00  0.00           H
ATOM   2406  CH2 TRP   148      14.049   9.718 -10.035  1.00  0.00           C
ATOM   2407  HH2 TRP   148      13.700   8.769 -10.417  1.00  0.00           H
ATOM   2408  N   SER   149      19.365  15.361  -9.075  1.00  0.00           N
ATOM   2409  H   SER   149      19.535  14.417  -9.419  1.00  0.00           H
ATOM   2410  CA  SER   149      20.319  16.401  -9.446  1.00  0.00           C
ATOM   2411  HA  SER   149      20.033  17.348  -8.995  1.00  0.00           H
ATOM   2412  C   SER   149      20.390  16.570 -10.955  1.00  0.00           C
ATOM   2413  O   SER   149      20.992  15.746 -11.642  1.00  0.00           O
ATOM   2414  CB  SER   149      21.697  16.021  -8.927  1.00  0.00           C
ATOM   2415 1HB  SER   149      22.073  15.180  -9.502  1.00  0.00           H
ATOM   2416 2HB  SER   149      22.371  16.865  -9.040  1.00  0.00           H
ATOM   2417  OG  SER   149      21.622  15.643  -7.566  1.00  0.00           O
ATOM   2418  HG  SER   149      20.796  15.166  -7.429  1.00  0.00           H
ATOM   2419  N   SER   150      19.775  17.621 -11.475  1.00  0.00           N
ATOM   2420  H   SER   150      19.274  18.262 -10.864  1.00  0.00           H
ATOM   2421  CA  SER   150      19.841  17.914 -12.905  1.00  0.00           C
ATOM   2422  HA  SER   150      19.601  17.020 -13.479  1.00  0.00           H
ATOM   2423  C   SER   150      21.252  18.368 -13.244  1.00  0.00           C
ATOM   2424  O   SER   150      21.692  19.425 -12.782  1.00  0.00           O
ATOM   2425  CB  SER   150      18.867  19.029 -13.275  1.00  0.00           C
ATOM   2426 1HB  SER   150      17.851  18.701 -13.073  1.00  0.00           H
ATOM   2427 2HB  SER   150      19.087  19.910 -12.673  1.00  0.00           H
ATOM   2428  OG  SER   150      18.997  19.360 -14.648  1.00  0.00           O
ATOM   2429  HG  SER   150      18.305  20.003 -14.875  1.00  0.00           H
ATOM   2430  N   TYR   151      21.968  17.569 -14.022  1.00  0.00           N
ATOM   2431  H   TYR   151      21.571  16.694 -14.352  1.00  0.00           H
ATOM   2432  CA  TYR   151      23.328  17.885 -14.435  1.00  0.00           C
ATOM   2433  HA  TYR   151      23.477  18.959 -14.402  1.00  0.00           H
ATOM   2434  C   TYR   151      23.589  17.418 -15.857  1.00  0.00           C
ATOM   2435  O   TYR   151      22.920  16.515 -16.367  1.00  0.00           O
ATOM   2436  CB  TYR   151      24.341  17.222 -13.502  1.00  0.00           C
ATOM   2437 1HB  TYR   151      24.008  16.210 -13.276  1.00  0.00           H
ATOM   2438 2HB  TYR   151      25.298  17.157 -14.018  1.00  0.00           H
ATOM   2439  CG  TYR   151      24.578  17.992 -12.220  1.00  0.00           C
ATOM   2440  CD1 TYR   151      24.339  17.415 -10.959  1.00  0.00           C
ATOM   2441  HD1 TYR   151      23.919  16.419 -10.893  1.00  0.00           H
ATOM   2442  CD2 TYR   151      25.090  19.303 -12.267  1.00  0.00           C
ATOM   2443  HD2 TYR   151      25.267  19.780 -13.222  1.00  0.00           H
ATOM   2444  CE1 TYR   151      24.660  18.122  -9.764  1.00  0.00           C
ATOM   2445  HE1 TYR   151      24.491  17.672  -8.800  1.00  0.00           H
ATOM   2446  CE2 TYR   151      25.398  20.011 -11.082  1.00  0.00           C
ATOM   2447  HE2 TYR   151      25.800  21.011 -11.147  1.00  0.00           H
ATOM   2448  CZ  TYR   151      25.185  19.412  -9.841  1.00  0.00           C
ATOM   2449  OH  TYR   151      25.472  20.106  -8.695  1.00  0.00           O
ATOM   2450  HH  TYR   151      25.749  21.017  -8.886  1.00  0.00           H
ATOM   2451  N   SER   152      24.602  18.015 -16.465  1.00  0.00           N
ATOM   2452  H   SER   152      25.114  18.739 -15.978  1.00  0.00           H
ATOM   2453  CA  SER   152      25.061  17.681 -17.806  1.00  0.00           C
ATOM   2454  HA  SER   152      24.706  16.696 -18.102  1.00  0.00           H
ATOM   2455  C   SER   152      26.580  17.682 -17.704  1.00  0.00           C
ATOM   2456  O   SER   152      27.125  18.448 -16.907  1.00  0.00           O
ATOM   2457  CB  SER   152      24.571  18.737 -18.793  1.00  0.00           C
ATOM   2458 1HB  SER   152      23.480  18.745 -18.808  1.00  0.00           H
ATOM   2459 2HB  SER   152      24.928  19.717 -18.478  1.00  0.00           H
ATOM   2460  OG  SER   152      25.057  18.454 -20.089  1.00  0.00           O
ATOM   2461  HG  SER   152      24.371  17.955 -20.566  1.00  0.00           H
ATOM   2462  N   HIS   153      27.258  16.791 -18.415  1.00  0.00           N
ATOM   2463  H   HIS   153      26.777  16.237 -19.117  1.00  0.00           H
ATOM   2464  CA  HIS   153      28.677  16.514 -18.183  1.00  0.00           C
ATOM   2465  HA  HIS   153      29.194  17.429 -17.899  1.00  0.00           H
ATOM   2466  C   HIS   153      29.340  15.959 -19.446  1.00  0.00           C
ATOM   2467  O   HIS   153      28.661  15.724 -20.448  1.00  0.00           O
ATOM   2468  CB  HIS   153      28.782  15.511 -17.028  1.00  0.00           C
ATOM   2469 1HB  HIS   153      29.820  15.254 -16.858  1.00  0.00           H
ATOM   2470 2HB  HIS   153      28.401  15.990 -16.128  1.00  0.00           H
ATOM   2471  CG  HIS   153      27.995  14.256 -17.244  1.00  0.00           C
ATOM   2472  ND1 HIS   153      28.332  13.262 -18.134  1.00  0.00           N
ATOM   2473  HD1 HIS   153      29.153  13.240 -18.742  1.00  0.00           H
ATOM   2474  CD2 HIS   153      26.845  13.828 -16.658  1.00  0.00           C
ATOM   2475  HD2 HIS   153      26.313  14.359 -15.879  1.00  0.00           H
ATOM   2476  CE1 HIS   153      27.384  12.331 -18.092  1.00  0.00           C
ATOM   2477  HE1 HIS   153      27.378  11.439 -18.706  1.00  0.00           H
ATOM   2478  NE2 HIS   153      26.449  12.631 -17.211  1.00  0.00           N
ATOM   2479  N   SER   154      30.647  15.731 -19.413  1.00  0.00           N
ATOM   2480  H   SER   154      31.182  15.923 -18.567  1.00  0.00           H
ATOM   2481  CA  SER   154      31.352  15.165 -20.564  1.00  0.00           C
ATOM   2482  HA  SER   154      31.077  15.730 -21.452  1.00  0.00           H
ATOM   2483  C   SER   154      31.007  13.693 -20.805  1.00  0.00           C
ATOM   2484  O   SER   154      30.603  12.968 -19.885  1.00  0.00           O
ATOM   2485  CB  SER   154      32.863  15.283 -20.370  1.00  0.00           C
ATOM   2486 1HB  SER   154      33.149  14.730 -19.486  1.00  0.00           H
ATOM   2487 2HB  SER   154      33.374  14.866 -21.235  1.00  0.00           H
ATOM   2488  OG  SER   154      33.248  16.632 -20.204  1.00  0.00           O
ATOM   2489  HG  SER   154      33.246  17.050 -21.077  1.00  0.00           H
ATOM   2490  N   ALA   155      31.176  13.250 -22.044  1.00  0.00           N
ATOM   2491  H   ALA   155      31.503  13.893 -22.761  1.00  0.00           H
ATOM   2492  CA  ALA   155      30.911  11.869 -22.428  1.00  0.00           C
ATOM   2493  HA  ALA   155      29.915  11.593 -22.092  1.00  0.00           H
ATOM   2494  C   ALA   155      31.933  10.946 -21.762  1.00  0.00           C
ATOM   2495  O   ALA   155      33.045  11.373 -21.450  1.00  0.00           O
ATOM   2496  CB  ALA   155      30.972  11.739 -23.952  1.00  0.00           C
ATOM   2497 1HB  ALA   155      30.226  12.393 -24.408  1.00  0.00           H
ATOM   2498 2HB  ALA   155      30.764  10.708 -24.246  1.00  0.00           H
ATOM   2499 3HB  ALA   155      31.965  12.020 -24.308  1.00  0.00           H
ATOM   2500  N   ASN   156      31.549   9.690 -21.560  1.00  0.00           N
ATOM   2501  H   ASN   156      30.620   9.411 -21.882  1.00  0.00           H
ATOM   2502  CA  ASN   156      32.372   8.660 -20.913  1.00  0.00           C
ATOM   2503  HA  ASN   156      31.770   7.758 -20.869  1.00  0.00           H
ATOM   2504  C   ASN   156      32.768   8.986 -19.469  1.00  0.00           C
ATOM   2505  O   ASN   156      33.714   8.404 -18.953  1.00  0.00           O
ATOM   2506  CB  ASN   156      33.604   8.298 -21.763  1.00  0.00           C
ATOM   2507 1HB  ASN   156      34.236   9.174 -21.887  1.00  0.00           H
ATOM   2508 2HB  ASN   156      34.181   7.530 -21.251  1.00  0.00           H
ATOM   2509  CG  ASN   156      33.228   7.761 -23.114  1.00  0.00           C
ATOM   2510  OD1 ASN   156      32.474   6.799 -23.221  1.00  0.00           O
ATOM   2511  ND2 ASN   156      33.744   8.352 -24.153  1.00  0.00           N
ATOM   2512 1HD2 ASN   156      33.462   8.053 -25.072  1.00  0.00           H
ATOM   2513 2HD2 ASN   156      34.425   9.089 -24.037  1.00  0.00           H
ATOM   2514  N   LYS   157      32.056   9.896 -18.804  1.00  0.00           N
ATOM   2515  H   LYS   157      31.310  10.380 -19.282  1.00  0.00           H
ATOM   2516  CA  LYS   157      32.379  10.253 -17.411  1.00  0.00           C
ATOM   2517  HA  LYS   157      33.320   9.779 -17.148  1.00  0.00           H
ATOM   2518  C   LYS   157      31.393   9.847 -16.334  1.00  0.00           C
ATOM   2519  O   LYS   157      31.769   9.823 -15.173  1.00  0.00           O
ATOM   2520  CB  LYS   157      32.571  11.763 -17.247  1.00  0.00           C
ATOM   2521 1HB  LYS   157      31.612  12.252 -17.416  1.00  0.00           H
ATOM   2522 2HB  LYS   157      32.870  11.951 -16.217  1.00  0.00           H
ATOM   2523  CG  LYS   157      33.593  12.412 -18.149  1.00  0.00           C
ATOM   2524 1HG  LYS   157      33.283  12.286 -19.177  1.00  0.00           H
ATOM   2525 2HG  LYS   157      33.598  13.473 -17.924  1.00  0.00           H
ATOM   2526  CD  LYS   157      35.012  11.894 -17.999  1.00  0.00           C
ATOM   2527 1HD  LYS   157      35.345  12.029 -16.969  1.00  0.00           H
ATOM   2528 2HD  LYS   157      35.061  10.837 -18.262  1.00  0.00           H
ATOM   2529  CE  LYS   157      35.907  12.682 -18.939  1.00  0.00           C
ATOM   2530 1HE  LYS   157      35.563  12.537 -19.964  1.00  0.00           H
ATOM   2531 2HE  LYS   157      35.837  13.742 -18.694  1.00  0.00           H
ATOM   2532  NZ  LYS   157      37.331  12.263 -18.838  1.00  0.00           N
ATOM   2533 1HZ  LYS   157      37.892  12.802 -19.489  1.00  0.00           H
ATOM   2534 2HZ  LYS   157      37.429  11.279 -19.049  1.00  0.00           H
ATOM   2535 3HZ  LYS   157      37.674  12.438 -17.899  1.00  0.00           H
ATOM   2536  N   CYS   158      30.139   9.602 -16.681  1.00  0.00           N
ATOM   2537  H   CYS   158      29.860   9.618 -17.649  1.00  0.00           H
ATOM   2538  CA  CYS   158      29.141   9.315 -15.653  1.00  0.00           C
ATOM   2539  HA  CYS   158      29.130  10.131 -14.935  1.00  0.00           H
ATOM   2540  C   CYS   158      29.457   8.035 -14.898  1.00  0.00           C
ATOM   2541  O   CYS   158      29.733   6.992 -15.499  1.00  0.00           O
ATOM   2542  CB  CYS   158      27.747   9.179 -16.265  1.00  0.00           C
ATOM   2543 1HB  CYS   158      27.529  10.071 -16.841  1.00  0.00           H
ATOM   2544 2HB  CYS   158      27.751   8.326 -16.933  1.00  0.00           H
ATOM   2545  SG  CYS   158      26.427   8.929 -15.061  1.00  0.00           S
ATOM   2546  HG  CYS   158      25.409   9.291 -15.857  1.00  0.00           H
ATOM   2547  N   PHE   159      29.358   8.107 -13.583  1.00  0.00           N
ATOM   2548  H   PHE   159      29.306   9.017 -13.126  1.00  0.00           H
ATOM   2549  CA  PHE   159      29.326   6.931 -12.743  1.00  0.00           C
ATOM   2550  HA  PHE   159      28.946   6.094 -13.324  1.00  0.00           H
ATOM   2551  C   PHE   159      28.379   7.228 -11.591  1.00  0.00           C
ATOM   2552  O   PHE   159      28.558   8.200 -10.861  1.00  0.00           O
ATOM   2553  CB  PHE   159      30.749   6.646 -12.278  1.00  0.00           C
ATOM   2554 1HB  PHE   159      31.370   6.627 -13.163  1.00  0.00           H
ATOM   2555 2HB  PHE   159      31.089   7.459 -11.639  1.00  0.00           H
ATOM   2556  CG  PHE   159      30.931   5.336 -11.560  1.00  0.00           C
ATOM   2557  CD1 PHE   159      30.182   4.190 -11.892  1.00  0.00           C
ATOM   2558  HD1 PHE   159      29.453   4.215 -12.687  1.00  0.00           H
ATOM   2559  CD2 PHE   159      31.911   5.240 -10.559  1.00  0.00           C
ATOM   2560  HD2 PHE   159      32.502   6.108 -10.307  1.00  0.00           H
ATOM   2561  CE1 PHE   159      30.381   2.980 -11.203  1.00  0.00           C
ATOM   2562  HE1 PHE   159      29.800   2.111 -11.470  1.00  0.00           H
ATOM   2563  CE2 PHE   159      32.127   4.029  -9.866  1.00  0.00           C
ATOM   2564  HE2 PHE   159      32.877   3.972  -9.090  1.00  0.00           H
ATOM   2565  CZ  PHE   159      31.354   2.898 -10.180  1.00  0.00           C
ATOM   2566  HZ  PHE   159      31.511   1.971  -9.646  1.00  0.00           H
ATOM   2567  N   ILE   160      27.345   6.417 -11.453  1.00  0.00           N
ATOM   2568  H   ILE   160      27.234   5.630 -12.092  1.00  0.00           H
ATOM   2569  CA  ILE   160      26.368   6.563 -10.381  1.00  0.00           C
ATOM   2570  HA  ILE   160      26.681   7.337  -9.688  1.00  0.00           H
ATOM   2571  C   ILE   160      26.451   5.213  -9.710  1.00  0.00           C
ATOM   2572  O   ILE   160      26.370   4.188 -10.387  1.00  0.00           O
ATOM   2573  CB  ILE   160      24.932   6.865 -10.891  1.00  0.00           C
ATOM   2574  HB  ILE   160      24.657   6.089 -11.595  1.00  0.00           H
ATOM   2575  CG1 ILE   160      24.918   8.224 -11.621  1.00  0.00           C
ATOM   2576 1HG1 ILE   160      25.137   9.002 -10.894  1.00  0.00           H
ATOM   2577 2HG1 ILE   160      25.718   8.231 -12.356  1.00  0.00           H
ATOM   2578  CG2 ILE   160      23.915   6.825  -9.723  1.00  0.00           C
ATOM   2579 1HG2 ILE   160      22.909   7.049 -10.079  1.00  0.00           H
ATOM   2580 2HG2 ILE   160      24.193   7.546  -8.962  1.00  0.00           H
ATOM   2581 3HG2 ILE   160      23.901   5.842  -9.262  1.00  0.00           H
ATOM   2582  CD1 ILE   160      23.616   8.601 -12.356  1.00  0.00           C
ATOM   2583 1HD1 ILE   160      23.721   9.591 -12.799  1.00  0.00           H
ATOM   2584 2HD1 ILE   160      22.775   8.623 -11.663  1.00  0.00           H
ATOM   2585 3HD1 ILE   160      23.414   7.885 -13.150  1.00  0.00           H
ATOM   2586  N   PHE   161      26.681   5.188  -8.409  1.00  0.00           N
ATOM   2587  H   PHE   161      26.699   6.057  -7.879  1.00  0.00           H
ATOM   2588  CA  PHE   161      26.937   3.939  -7.704  1.00  0.00           C
ATOM   2589  HA  PHE   161      26.291   3.165  -8.108  1.00  0.00           H
ATOM   2590  C   PHE   161      26.583   4.138  -6.245  1.00  0.00           C
ATOM   2591  O   PHE   161      26.511   5.265  -5.780  1.00  0.00           O
ATOM   2592  CB  PHE   161      28.402   3.516  -7.890  1.00  0.00           C
ATOM   2593 1HB  PHE   161      28.567   2.574  -7.370  1.00  0.00           H
ATOM   2594 2HB  PHE   161      28.578   3.352  -8.951  1.00  0.00           H
ATOM   2595  CG  PHE   161      29.411   4.526  -7.404  1.00  0.00           C
ATOM   2596  CD1 PHE   161      30.089   4.308  -6.200  1.00  0.00           C
ATOM   2597  HD1 PHE   161      29.871   3.424  -5.621  1.00  0.00           H
ATOM   2598  CD2 PHE   161      29.730   5.664  -8.168  1.00  0.00           C
ATOM   2599  HD2 PHE   161      29.235   5.839  -9.113  1.00  0.00           H
ATOM   2600  CE1 PHE   161      31.069   5.221  -5.741  1.00  0.00           C
ATOM   2601  HE1 PHE   161      31.580   5.040  -4.810  1.00  0.00           H
ATOM   2602  CE2 PHE   161      30.711   6.581  -7.728  1.00  0.00           C
ATOM   2603  HE2 PHE   161      30.948   7.442  -8.335  1.00  0.00           H
ATOM   2604  CZ  PHE   161      31.380   6.362  -6.506  1.00  0.00           C
ATOM   2605  HZ  PHE   161      32.123   7.064  -6.156  1.00  0.00           H
ATOM   2606  N   ARG   162      26.287   3.064  -5.532  1.00  0.00           N
ATOM   2607  H   ARG   162      26.370   2.130  -5.943  1.00  0.00           H
ATOM   2608  CA  ARG   162      25.713   3.160  -4.192  1.00  0.00           C
ATOM   2609  HA  ARG   162      25.812   4.170  -3.799  1.00  0.00           H
ATOM   2610  C   ARG   162      26.447   2.197  -3.269  1.00  0.00           C
ATOM   2611  O   ARG   162      26.024   1.072  -3.068  1.00  0.00           O
ATOM   2612  CB  ARG   162      24.226   2.821  -4.329  1.00  0.00           C
ATOM   2613 1HB  ARG   162      23.784   3.508  -5.042  1.00  0.00           H
ATOM   2614 2HB  ARG   162      24.165   1.824  -4.753  1.00  0.00           H
ATOM   2615  CG  ARG   162      23.416   2.891  -3.047  1.00  0.00           C
ATOM   2616 1HG  ARG   162      24.075   2.662  -2.228  1.00  0.00           H
ATOM   2617 2HG  ARG   162      23.030   3.898  -2.906  1.00  0.00           H
ATOM   2618  CD  ARG   162      22.275   1.881  -3.021  1.00  0.00           C
ATOM   2619 1HD  ARG   162      21.767   1.948  -2.059  1.00  0.00           H
ATOM   2620 2HD  ARG   162      21.566   2.135  -3.811  1.00  0.00           H
ATOM   2621  NE  ARG   162      22.743   0.500  -3.236  1.00  0.00           N
ATOM   2622  HE  ARG   162      22.628   0.137  -4.175  1.00  0.00           H
ATOM   2623  CZ  ARG   162      23.301  -0.306  -2.340  1.00  0.00           C
ATOM   2624  NH1 ARG   162      23.593   0.032  -1.115  1.00  0.00           N
ATOM   2625 1HH1 ARG   162      23.545   1.005  -0.838  1.00  0.00           H
ATOM   2626 2HH1 ARG   162      23.898  -0.654  -0.448  1.00  0.00           H
ATOM   2627  NH2 ARG   162      23.551  -1.535  -2.677  1.00  0.00           N
ATOM   2628 1HH2 ARG   162      23.355  -1.856  -3.621  1.00  0.00           H
ATOM   2629 2HH2 ARG   162      23.958  -2.163  -2.011  1.00  0.00           H
ATOM   2630  N   VAL   163      27.605   2.615  -2.774  1.00  0.00           N
ATOM   2631  H   VAL   163      27.899   3.560  -2.938  1.00  0.00           H
ATOM   2632  CA  VAL   163      28.495   1.696  -2.054  1.00  0.00           C
ATOM   2633  HA  VAL   163      28.703   0.857  -2.712  1.00  0.00           H
ATOM   2634  C   VAL   163      27.859   1.132  -0.783  1.00  0.00           C
ATOM   2635  O   VAL   163      28.009  -0.047  -0.470  1.00  0.00           O
ATOM   2636  CB  VAL   163      29.854   2.371  -1.700  1.00  0.00           C
ATOM   2637  HB  VAL   163      29.667   3.196  -1.015  1.00  0.00           H
ATOM   2638  CG1 VAL   163      30.815   1.380  -1.039  1.00  0.00           C
ATOM   2639 1HG1 VAL   163      31.804   1.826  -0.919  1.00  0.00           H
ATOM   2640 2HG1 VAL   163      30.898   0.484  -1.648  1.00  0.00           H
ATOM   2641 3HG1 VAL   163      30.450   1.097  -0.056  1.00  0.00           H
ATOM   2642  CG2 VAL   163      30.523   2.932  -2.951  1.00  0.00           C
ATOM   2643 1HG2 VAL   163      31.505   3.334  -2.697  1.00  0.00           H
ATOM   2644 2HG2 VAL   163      29.928   3.739  -3.371  1.00  0.00           H
ATOM   2645 3HG2 VAL   163      30.650   2.144  -3.698  1.00  0.00           H
ATOM   2646  N   ARG   164      27.138   1.979  -0.061  1.00  0.00           N
ATOM   2647  H   ARG   164      26.981   2.904  -0.424  1.00  0.00           H
ATOM   2648  CA  ARG   164      26.490   1.623   1.208  1.00  0.00           C
ATOM   2649  HA  ARG   164      26.339   0.544   1.261  1.00  0.00           H
ATOM   2650  C   ARG   164      25.131   2.294   1.143  1.00  0.00           C
ATOM   2651  O   ARG   164      24.618   2.445   0.052  1.00  0.00           O
ATOM   2652  CB  ARG   164      27.318   2.073   2.421  1.00  0.00           C
ATOM   2653 1HB  ARG   164      27.474   3.149   2.362  1.00  0.00           H
ATOM   2654 2HB  ARG   164      26.758   1.845   3.327  1.00  0.00           H
ATOM   2655  CG  ARG   164      28.670   1.387   2.533  1.00  0.00           C
ATOM   2656 1HG  ARG   164      28.527   0.309   2.499  1.00  0.00           H
ATOM   2657 2HG  ARG   164      29.284   1.690   1.692  1.00  0.00           H
ATOM   2658  CD  ARG   164      29.400   1.741   3.810  1.00  0.00           C
ATOM   2659 1HD  ARG   164      29.448   2.826   3.897  1.00  0.00           H
ATOM   2660 2HD  ARG   164      28.855   1.336   4.663  1.00  0.00           H
ATOM   2661  NE  ARG   164      30.766   1.198   3.796  1.00  0.00           N
ATOM   2662  HE  ARG   164      31.018   0.621   3.001  1.00  0.00           H
ATOM   2663  CZ  ARG   164      31.707   1.414   4.705  1.00  0.00           C
ATOM   2664  NH1 ARG   164      31.503   2.086   5.804  1.00  0.00           N
ATOM   2665 1HH1 ARG   164      30.575   2.395   6.055  1.00  0.00           H
ATOM   2666 2HH1 ARG   164      32.282   2.294   6.423  1.00  0.00           H
ATOM   2667  NH2 ARG   164      32.903   0.949   4.493  1.00  0.00           N
ATOM   2668 1HH2 ARG   164      33.115   0.469   3.629  1.00  0.00           H
ATOM   2669 2HH2 ARG   164      33.632   1.072   5.183  1.00  0.00           H
ATOM   2670  N   ASP   165      24.559   2.776   2.232  1.00  0.00           N
ATOM   2671  H   ASP   165      25.019   2.695   3.126  1.00  0.00           H
ATOM   2672  CA  ASP   165      23.242   3.421   2.170  1.00  0.00           C
ATOM   2673  HA  ASP   165      22.627   2.794   1.530  1.00  0.00           H
ATOM   2674  C   ASP   165      23.212   4.826   1.536  1.00  0.00           C
ATOM   2675  O   ASP   165      22.172   5.488   1.522  1.00  0.00           O
ATOM   2676  CB  ASP   165      22.567   3.411   3.551  1.00  0.00           C
ATOM   2677 1HB  ASP   165      21.508   3.630   3.419  1.00  0.00           H
ATOM   2678 2HB  ASP   165      22.655   2.412   3.976  1.00  0.00           H
ATOM   2679  CG  ASP   165      23.153   4.424   4.531  1.00  0.00           C
ATOM   2680  OD1 ASP   165      24.296   4.907   4.365  1.00  0.00           O
ATOM   2681  OD2 ASP   165      22.479   4.707   5.547  1.00  0.00           O
ATOM   2682  N   VAL   166      24.325   5.245   0.947  1.00  0.00           N
ATOM   2683  H   VAL   166      25.110   4.621   0.920  1.00  0.00           H
ATOM   2684  CA  VAL   166      24.472   6.538   0.274  1.00  0.00           C
ATOM   2685  HA  VAL   166      23.565   7.122   0.412  1.00  0.00           H
ATOM   2686  C   VAL   166      24.678   6.328  -1.226  1.00  0.00           C
ATOM   2687  O   VAL   166      25.230   5.302  -1.633  1.00  0.00           O
ATOM   2688  CB  VAL   166      25.664   7.330   0.875  1.00  0.00           C
ATOM   2689  HB  VAL   166      25.755   8.275   0.346  1.00  0.00           H
ATOM   2690  CG1 VAL   166      25.397   7.619   2.339  1.00  0.00           C
ATOM   2691 1HG1 VAL   166      26.232   8.185   2.746  1.00  0.00           H
ATOM   2692 2HG1 VAL   166      25.294   6.697   2.908  1.00  0.00           H
ATOM   2693 3HG1 VAL   166      24.489   8.212   2.433  1.00  0.00           H
ATOM   2694  CG2 VAL   166      27.007   6.569   0.757  1.00  0.00           C
ATOM   2695 1HG2 VAL   166      27.811   7.207   1.126  1.00  0.00           H
ATOM   2696 2HG2 VAL   166      27.208   6.336  -0.287  1.00  0.00           H
ATOM   2697 3HG2 VAL   166      26.984   5.652   1.345  1.00  0.00           H
ATOM   2698  N   SER   167      24.232   7.274  -2.043  1.00  0.00           N
ATOM   2699  H   SER   167      23.851   8.143  -1.674  1.00  0.00           H
ATOM   2700  CA  SER   167      24.265   7.133  -3.498  1.00  0.00           C
ATOM   2701  HA  SER   167      24.695   6.171  -3.767  1.00  0.00           H
ATOM   2702  C   SER   167      25.114   8.245  -4.094  1.00  0.00           C
ATOM   2703  O   SER   167      24.869   9.424  -3.860  1.00  0.00           O
ATOM   2704  CB  SER   167      22.844   7.202  -4.056  1.00  0.00           C
ATOM   2705 1HB  SER   167      22.221   6.499  -3.503  1.00  0.00           H
ATOM   2706 2HB  SER   167      22.447   8.208  -3.920  1.00  0.00           H
ATOM   2707  OG  SER   167      22.809   6.852  -5.431  1.00  0.00           O
ATOM   2708  HG  SER   167      22.414   7.590  -5.930  1.00  0.00           H
ATOM   2709  N   TYR   168      26.129   7.867  -4.846  1.00  0.00           N
ATOM   2710  H   TYR   168      26.242   6.882  -5.075  1.00  0.00           H
ATOM   2711  CA  TYR   168      27.091   8.796  -5.416  1.00  0.00           C
ATOM   2712  HA  TYR   168      27.159   9.698  -4.814  1.00  0.00           H
ATOM   2713  C   TYR   168      26.647   9.122  -6.835  1.00  0.00           C
ATOM   2714  O   TYR   168      26.217   8.221  -7.549  1.00  0.00           O
ATOM   2715  CB  TYR   168      28.459   8.117  -5.519  1.00  0.00           C
ATOM   2716 1HB  TYR   168      28.337   7.200  -6.089  1.00  0.00           H
ATOM   2717 2HB  TYR   168      29.119   8.772  -6.081  1.00  0.00           H
ATOM   2718  CG  TYR   168      29.147   7.767  -4.212  1.00  0.00           C
ATOM   2719  CD1 TYR   168      28.705   6.691  -3.407  1.00  0.00           C
ATOM   2720  HD1 TYR   168      27.839   6.118  -3.706  1.00  0.00           H
ATOM   2721  CD2 TYR   168      30.294   8.477  -3.805  1.00  0.00           C
ATOM   2722  HD2 TYR   168      30.658   9.295  -4.412  1.00  0.00           H
ATOM   2723  CE1 TYR   168      29.391   6.348  -2.207  1.00  0.00           C
ATOM   2724  HE1 TYR   168      29.040   5.531  -1.595  1.00  0.00           H
ATOM   2725  CE2 TYR   168      30.987   8.128  -2.613  1.00  0.00           C
ATOM   2726  HE2 TYR   168      31.866   8.677  -2.313  1.00  0.00           H
ATOM   2727  CZ  TYR   168      30.523   7.074  -1.826  1.00  0.00           C
ATOM   2728  OH  TYR   168      31.208   6.758  -0.682  1.00  0.00           O
ATOM   2729  HH  TYR   168      30.853   5.988  -0.232  1.00  0.00           H
ATOM   2730  N   LEU   169      26.817  10.364  -7.265  1.00  0.00           N
ATOM   2731  H   LEU   169      27.093  11.083  -6.597  1.00  0.00           H
ATOM   2732  CA  LEU   169      26.718  10.743  -8.675  1.00  0.00           C
ATOM   2733  HA  LEU   169      26.565   9.862  -9.296  1.00  0.00           H
ATOM   2734  C   LEU   169      28.059  11.403  -8.968  1.00  0.00           C
ATOM   2735  O   LEU   169      28.398  12.372  -8.285  1.00  0.00           O
ATOM   2736  CB  LEU   169      25.623  11.788  -8.940  1.00  0.00           C
ATOM   2737 1HB  LEU   169      25.985  12.733  -8.550  1.00  0.00           H
ATOM   2738 2HB  LEU   169      25.572  11.905 -10.016  1.00  0.00           H
ATOM   2739  CG  LEU   169      24.186  11.654  -8.425  1.00  0.00           C
ATOM   2740  HG  LEU   169      24.222  11.626  -7.340  1.00  0.00           H
ATOM   2741  CD1 LEU   169      23.379  12.871  -8.840  1.00  0.00           C
ATOM   2742 1HD1 LEU   169      22.399  12.845  -8.362  1.00  0.00           H
ATOM   2743 2HD1 LEU   169      23.251  12.892  -9.923  1.00  0.00           H
ATOM   2744 3HD1 LEU   169      23.889  13.782  -8.529  1.00  0.00           H
ATOM   2745  CD2 LEU   169      23.466  10.430  -8.897  1.00  0.00           C
ATOM   2746 1HD2 LEU   169      22.438  10.439  -8.541  1.00  0.00           H
ATOM   2747 2HD2 LEU   169      23.969   9.553  -8.501  1.00  0.00           H
ATOM   2748 3HD2 LEU   169      23.463  10.394  -9.987  1.00  0.00           H
ATOM   2749  N   VAL   170      28.851  10.877  -9.892  1.00  0.00           N
ATOM   2750  H   VAL   170      28.562  10.048 -10.409  1.00  0.00           H
ATOM   2751  CA  VAL   170      30.194  11.401 -10.157  1.00  0.00           C
ATOM   2752  HA  VAL   170      30.295  12.382  -9.704  1.00  0.00           H
ATOM   2753  C   VAL   170      30.439  11.522 -11.659  1.00  0.00           C
ATOM   2754  O   VAL   170      30.175  10.577 -12.398  1.00  0.00           O
ATOM   2755  CB  VAL   170      31.277  10.460  -9.538  1.00  0.00           C
ATOM   2756  HB  VAL   170      31.207   9.483 -10.011  1.00  0.00           H
ATOM   2757  CG1 VAL   170      32.684  11.008  -9.765  1.00  0.00           C
ATOM   2758 1HG1 VAL   170      33.409  10.384  -9.247  1.00  0.00           H
ATOM   2759 2HG1 VAL   170      32.758  12.032  -9.390  1.00  0.00           H
ATOM   2760 3HG1 VAL   170      32.920  10.991 -10.829  1.00  0.00           H
ATOM   2761  CG2 VAL   170      31.055  10.270  -8.025  1.00  0.00           C
ATOM   2762 1HG2 VAL   170      31.866   9.679  -7.600  1.00  0.00           H
ATOM   2763 2HG2 VAL   170      30.120   9.738  -7.860  1.00  0.00           H
ATOM   2764 3HG2 VAL   170      31.009  11.239  -7.529  1.00  0.00           H
ATOM   2765  N   TRP   171      30.938  12.669 -12.107  1.00  0.00           N
ATOM   2766  H   TRP   171      31.044  13.450 -11.465  1.00  0.00           H
ATOM   2767  CA  TRP   171      31.368  12.881 -13.496  1.00  0.00           C
ATOM   2768  HA  TRP   171      31.957  12.034 -13.844  1.00  0.00           H
ATOM   2769  C   TRP   171      32.205  14.153 -13.560  1.00  0.00           C
ATOM   2770  O   TRP   171      32.213  14.923 -12.603  1.00  0.00           O
ATOM   2771  CB  TRP   171      30.159  13.068 -14.415  1.00  0.00           C
ATOM   2772 1HB  TRP   171      30.464  13.552 -15.338  1.00  0.00           H
ATOM   2773 2HB  TRP   171      29.763  12.091 -14.667  1.00  0.00           H
ATOM   2774  CG  TRP   171      29.069  13.848 -13.767  1.00  0.00           C
ATOM   2775  CD1 TRP   171      29.067  15.168 -13.448  1.00  0.00           C
ATOM   2776  HD1 TRP   171      29.890  15.846 -13.646  1.00  0.00           H
ATOM   2777  CD2 TRP   171      27.795  13.346 -13.337  1.00  0.00           C
ATOM   2778  NE1 TRP   171      27.902  15.532 -12.835  1.00  0.00           N
ATOM   2779  HE1 TRP   171      27.703  16.483 -12.518  1.00  0.00           H
ATOM   2780  CE2 TRP   171      27.091  14.435 -12.751  1.00  0.00           C
ATOM   2781  CE3 TRP   171      27.173  12.083 -13.388  1.00  0.00           C
ATOM   2782  HE3 TRP   171      27.694  11.236 -13.802  1.00  0.00           H
ATOM   2783  CZ2 TRP   171      25.800  14.285 -12.216  1.00  0.00           C
ATOM   2784  HZ2 TRP   171      25.305  15.109 -11.737  1.00  0.00           H
ATOM   2785  CZ3 TRP   171      25.859  11.943 -12.902  1.00  0.00           C
ATOM   2786  HZ3 TRP   171      25.367  10.984 -12.958  1.00  0.00           H
ATOM   2787  CH2 TRP   171      25.181  13.055 -12.327  1.00  0.00           C
ATOM   2788  HH2 TRP   171      24.175  12.929 -11.956  1.00  0.00           H
ATOM   2789  N   ARG   172      32.845  14.408 -14.695  1.00  0.00           N
ATOM   2790  H   ARG   172      32.809  13.735 -15.440  1.00  0.00           H
ATOM   2791  CA  ARG   172      33.526  15.679 -14.954  1.00  0.00           C
ATOM   2792  HA  ARG   172      33.678  16.218 -14.021  1.00  0.00           H
ATOM   2793  C   ARG   172      32.676  16.540 -15.879  1.00  0.00           C
ATOM   2794  O   ARG   172      32.148  16.035 -16.870  1.00  0.00           O
ATOM   2795  CB  ARG   172      34.885  15.434 -15.620  1.00  0.00           C
ATOM   2796 1HB  ARG   172      35.500  14.824 -14.959  1.00  0.00           H
ATOM   2797 2HB  ARG   172      34.730  14.893 -16.550  1.00  0.00           H
ATOM   2798  CG  ARG   172      35.620  16.728 -15.942  1.00  0.00           C
ATOM   2799 1HG  ARG   172      35.023  17.323 -16.629  1.00  0.00           H
ATOM   2800 2HG  ARG   172      35.757  17.286 -15.019  1.00  0.00           H
ATOM   2801  CD  ARG   172      36.960  16.521 -16.577  1.00  0.00           C
ATOM   2802 1HD  ARG   172      37.558  15.903 -15.913  1.00  0.00           H
ATOM   2803 2HD  ARG   172      36.856  16.024 -17.541  1.00  0.00           H
ATOM   2804  NE  ARG   172      37.606  17.826 -16.734  1.00  0.00           N
ATOM   2805  HE  ARG   172      38.110  18.159 -15.918  1.00  0.00           H
ATOM   2806  CZ  ARG   172      37.598  18.599 -17.809  1.00  0.00           C
ATOM   2807  NH1 ARG   172      37.100  18.253 -18.968  1.00  0.00           N
ATOM   2808 1HH1 ARG   172      36.700  17.342 -19.095  1.00  0.00           H
ATOM   2809 2HH1 ARG   172      37.155  18.905 -19.741  1.00  0.00           H
ATOM   2810  NH2 ARG   172      38.107  19.789 -17.730  1.00  0.00           N
ATOM   2811 1HH2 ARG   172      38.445  20.162 -16.848  1.00  0.00           H
ATOM   2812 2HH2 ARG   172      38.180  20.349 -18.569  1.00  0.00           H
ATOM   2813  N   THR   173      32.611  17.833 -15.603  1.00  0.00           N
ATOM   2814  H   THR   173      33.092  18.191 -14.780  1.00  0.00           H
ATOM   2815  CA  THR   173      31.935  18.797 -16.471  1.00  0.00           C
ATOM   2816  HA  THR   173      31.383  18.271 -17.244  1.00  0.00           H
ATOM   2817  C   THR   173      33.030  19.671 -17.095  1.00  0.00           C
ATOM   2818  O   THR   173      33.995  19.986 -16.404  1.00  0.00           O
ATOM   2819  CB  THR   173      30.955  19.627 -15.633  1.00  0.00           C
ATOM   2820  HB  THR   173      31.513  20.255 -14.940  1.00  0.00           H
ATOM   2821  OG1 THR   173      30.129  18.728 -14.887  1.00  0.00           O
ATOM   2822  HG1 THR   173      29.293  19.178 -14.697  1.00  0.00           H
ATOM   2823  CG2 THR   173      30.046  20.483 -16.474  1.00  0.00           C
ATOM   2824 1HG2 THR   173      29.386  21.054 -15.821  1.00  0.00           H
ATOM   2825 2HG2 THR   173      29.444  19.855 -17.132  1.00  0.00           H
ATOM   2826 3HG2 THR   173      30.631  21.187 -17.063  1.00  0.00           H
ATOM   2827  N   PRO   174      32.954  20.020 -18.396  1.00  0.00           N
ATOM   2828  CA  PRO   174      34.101  20.753 -18.960  1.00  0.00           C
ATOM   2829  HA  PRO   174      34.986  20.122 -18.907  1.00  0.00           H
ATOM   2830  C   PRO   174      34.422  22.122 -18.353  1.00  0.00           C
ATOM   2831  O   PRO   174      33.609  23.034 -18.461  1.00  0.00           O
ATOM   2832  CB  PRO   174      33.691  20.954 -20.425  1.00  0.00           C
ATOM   2833 1HB  PRO   174      33.218  21.924 -20.567  1.00  0.00           H
ATOM   2834 2HB  PRO   174      34.552  20.858 -21.084  1.00  0.00           H
ATOM   2835  CG  PRO   174      32.721  19.907 -20.694  1.00  0.00           C
ATOM   2836 1HG  PRO   174      32.078  20.171 -21.534  1.00  0.00           H
ATOM   2837 2HG  PRO   174      33.250  18.982 -20.897  1.00  0.00           H
ATOM   2838  CD  PRO   174      31.931  19.778 -19.433  1.00  0.00           C
ATOM   2839 1HD  PRO   174      31.152  20.540 -19.385  1.00  0.00           H
ATOM   2840 2HD  PRO   174      31.507  18.776 -19.352  1.00  0.00           H
ATOM   2841  N   ASP   175      35.602  22.257 -17.752  1.00  0.00           N
ATOM   2842  H   ASP   175      36.199  21.448 -17.681  1.00  0.00           H
ATOM   2843  CA  ASP   175      36.103  23.507 -17.146  1.00  0.00           C
ATOM   2844  HA  ASP   175      36.971  23.268 -16.542  1.00  0.00           H
ATOM   2845  C   ASP   175      35.060  24.138 -16.225  1.00  0.00           C
ATOM   2846  O   ASP   175      34.712  25.318 -16.362  1.00  0.00           O
ATOM   2847  CB  ASP   175      36.555  24.536 -18.189  1.00  0.00           C
ATOM   2848 1HB  ASP   175      35.715  24.790 -18.814  1.00  0.00           H
ATOM   2849 2HB  ASP   175      36.891  25.433 -17.674  1.00  0.00           H
ATOM   2850  CG  ASP   175      37.688  24.056 -19.073  1.00  0.00           C
ATOM   2851  OD1 ASP   175      38.387  23.056 -18.788  1.00  0.00           O
ATOM   2852  OD2 ASP   175      37.927  24.738 -20.091  1.00  0.00           O
ATOM   2853  N   GLU   176      34.535  23.301 -15.335  1.00  0.00           N
ATOM   2854  H   GLU   176      34.910  22.363 -15.326  1.00  0.00           H
ATOM   2855  CA  GLU   176      33.427  23.564 -14.395  1.00  0.00           C
ATOM   2856  HA  GLU   176      33.394  22.722 -13.706  1.00  0.00           H
ATOM   2857  C   GLU   176      32.074  23.585 -15.109  1.00  0.00           C
ATOM   2858  O   GLU   176      31.141  22.941 -14.637  1.00  0.00           O
ATOM   2859  CB  GLU   176      33.591  24.844 -13.551  1.00  0.00           C
ATOM   2860 1HB  GLU   176      33.512  25.707 -14.205  1.00  0.00           H
ATOM   2861 2HB  GLU   176      32.763  24.897 -12.844  1.00  0.00           H
ATOM   2862  CG  GLU   176      34.901  24.963 -12.780  1.00  0.00           C
ATOM   2863 1HG  GLU   176      35.735  24.921 -13.481  1.00  0.00           H
ATOM   2864 2HG  GLU   176      34.924  25.931 -12.279  1.00  0.00           H
ATOM   2865  CD  GLU   176      35.066  23.881 -11.740  1.00  0.00           C
ATOM   2866  OE1 GLU   176      34.223  23.807 -10.819  1.00  0.00           O
ATOM   2867  OE2 GLU   176      36.032  23.096 -11.798  1.00  0.00           O
ATOM   2868  N   GLU   177      32.021  24.271 -16.247  1.00  0.00           N
ATOM   2869  H   GLU   177      32.874  24.751 -16.520  1.00  0.00           H
ATOM   2870  CA  GLU   177      30.897  24.363 -17.193  1.00  0.00           C
ATOM   2871  HA  GLU   177      30.736  23.393 -17.658  1.00  0.00           H
ATOM   2872  C   GLU   177      31.239  25.390 -18.282  1.00  0.00           C
ATOM   2873  O   GLU   177      31.220  26.594 -18.016  1.00  0.00           O
ATOM   2874  CB  GLU   177      29.593  24.811 -16.517  1.00  0.00           C
ATOM   2875 1HB  GLU   177      29.325  24.079 -15.767  1.00  0.00           H
ATOM   2876 2HB  GLU   177      29.759  25.762 -16.020  1.00  0.00           H
ATOM   2877  CG  GLU   177      28.403  24.945 -17.444  1.00  0.00           C
ATOM   2878 1HG  GLU   177      28.561  25.779 -18.129  1.00  0.00           H
ATOM   2879 2HG  GLU   177      28.305  24.027 -18.022  1.00  0.00           H
ATOM   2880  CD  GLU   177      27.127  25.168 -16.659  1.00  0.00           C
ATOM   2881  OE1 GLU   177      27.136  25.914 -15.648  1.00  0.00           O
ATOM   2882  OE2 GLU   177      26.099  24.544 -17.009  1.00  0.00           O
ATOM   2883  N   ILE   178      31.517  24.953 -19.506  1.00  0.00           N
ATOM   2884  H   ILE   178      31.705  23.972 -19.648  1.00  0.00           H
ATOM   2885  CA  ILE   178      31.525  25.870 -20.656  1.00  0.00           C
ATOM   2886  HA  ILE   178      31.509  26.894 -20.298  1.00  0.00           H
ATOM   2887  C   ILE   178      30.229  25.633 -21.423  1.00  0.00           C
ATOM   2888  O   ILE   178      29.310  26.444 -21.359  1.00  0.00           O
ATOM   2889  CB  ILE   178      32.766  25.712 -21.588  1.00  0.00           C
ATOM   2890  HB  ILE   178      32.757  24.714 -22.006  1.00  0.00           H
ATOM   2891  CG1 ILE   178      34.075  25.846 -20.795  1.00  0.00           C
ATOM   2892 1HG1 ILE   178      34.093  25.053 -20.058  1.00  0.00           H
ATOM   2893 2HG1 ILE   178      34.901  25.675 -21.482  1.00  0.00           H
ATOM   2894  CG2 ILE   178      32.725  26.719 -22.763  1.00  0.00           C
ATOM   2895 1HG2 ILE   178      33.634  26.627 -23.360  1.00  0.00           H
ATOM   2896 2HG2 ILE   178      32.650  27.743 -22.390  1.00  0.00           H
ATOM   2897 3HG2 ILE   178      31.870  26.514 -23.410  1.00  0.00           H
ATOM   2898  CD1 ILE   178      34.337  27.170 -20.079  1.00  0.00           C
ATOM   2899 1HD1 ILE   178      35.289  27.108 -19.553  1.00  0.00           H
ATOM   2900 2HD1 ILE   178      33.552  27.375 -19.352  1.00  0.00           H
ATOM   2901 3HD1 ILE   178      34.391  27.981 -20.804  1.00  0.00           H
ATOM   2902  N   THR   179      30.136  24.501 -22.103  1.00  0.00           N
ATOM   2903  H   THR   179      30.949  23.906 -22.201  1.00  0.00           H
ATOM   2904  CA  THR   179      28.910  24.076 -22.770  1.00  0.00           C
ATOM   2905  HA  THR   179      28.050  24.564 -22.316  1.00  0.00           H
ATOM   2906  C   THR   179      28.829  22.572 -22.557  1.00  0.00           C
ATOM   2907  O   THR   179      29.540  21.804 -23.211  1.00  0.00           O
ATOM   2908  CB  THR   179      28.946  24.407 -24.277  1.00  0.00           C
ATOM   2909  HB  THR   179      29.727  23.822 -24.758  1.00  0.00           H
ATOM   2910  OG1 THR   179      29.236  25.797 -24.457  1.00  0.00           O
ATOM   2911  HG1 THR   179      28.392  26.278 -24.472  1.00  0.00           H
ATOM   2912  CG2 THR   179      27.623  24.132 -24.944  1.00  0.00           C
ATOM   2913 1HG2 THR   179      27.680  24.438 -25.988  1.00  0.00           H
ATOM   2914 2HG2 THR   179      26.830  24.696 -24.452  1.00  0.00           H
ATOM   2915 3HG2 THR   179      27.396  23.066 -24.899  1.00  0.00           H
ATOM   2916  N   SER   180      28.071  22.151 -21.559  1.00  0.00           N
ATOM   2917  H   SER   180      27.521  22.810 -21.014  1.00  0.00           H
ATOM   2918  CA  SER   180      28.024  20.742 -21.190  1.00  0.00           C
ATOM   2919  HA  SER   180      29.038  20.347 -21.203  1.00  0.00           H
ATOM   2920  C   SER   180      27.161  19.917 -22.146  1.00  0.00           C
ATOM   2921  O   SER   180      26.006  20.278 -22.419  1.00  0.00           O
ATOM   2922  CB  SER   180      27.479  20.636 -19.773  1.00  0.00           C
ATOM   2923 1HB  SER   180      26.435  20.951 -19.770  1.00  0.00           H
ATOM   2924 2HB  SER   180      27.546  19.604 -19.432  1.00  0.00           H
ATOM   2925  OG  SER   180      28.213  21.486 -18.910  1.00  0.00           O
ATOM   2926  HG  SER   180      27.725  21.559 -18.080  1.00  0.00           H
ATOM   2927  N   ALA   181      27.746  18.828 -22.637  1.00  0.00           N
ATOM   2928  H   ALA   181      28.709  18.644 -22.376  1.00  0.00           H
ATOM   2929  CA  ALA   181      27.138  17.897 -23.595  1.00  0.00           C
ATOM   2930  HA  ALA   181      27.941  17.258 -23.955  1.00  0.00           H
ATOM   2931  C   ALA   181      26.536  18.558 -24.840  1.00  0.00           C
ATOM   2932  O   ALA   181      25.605  17.968 -25.425  1.00  0.00           O
ATOM   2933  OXT ALA   181      27.071  19.581 -25.313  1.00  0.00           O
ATOM   2934  CB  ALA   181      26.125  16.978 -22.880  1.00  0.00           C
ATOM   2935 1HB  ALA   181      26.567  16.568 -21.971  1.00  0.00           H
ATOM   2936 2HB  ALA   181      25.835  16.157 -23.534  1.00  0.00           H
ATOM   2937 3HB  ALA   181      25.240  17.552 -22.619  1.00  0.00           H
TER    2938      ALA   181
END
